# Supplementary material for: A longitudinal field study of commercial honey bees shows that non-native probiotics do not rescue antibiotic treatment, and are generally not beneficial
Source: Sci Rep. 2024 Jan 23;14:1954. doi: 10.1038/s41598-024-52118-z (PMC10806037; doi:10.1038/s41598-024-52118-z)
Supplement: Supplementary file 2 — Supplementary Table S1. [file 41598_2024_52118_MOESM2_ESM.xlsx]

## Sheet: Experimental design
Title: A longitudinal field study of commercial honey bees shows that non-native probiotics do not rescue antibiotic treatment, and are generally not beneficial
Authors: Kirk E. Anderson1,5,*, Nathan O. Allen3,5, Duan C. Copeland1,2 Oliver L. Kortenkamp1, Robert Erickson1, Brendon M. Mott1, and Randy Oliver4.
Corresponding Author: Kirk E. Anderson
Table S1a. Experimental design and timing of application for antibiotics Oxytetracycline and Tylosin, and probiotic (A), (B) and powdered sugar control (C)								N = 60 total colonies
					Apiary 1
Note	Group	Previous probiotic treatment prior to antibiotic application	Antibiotic treatment	Post antibiotic probiotic	Hive #		Probiotic	Antibiotic	Mid Str
Control group for Apiary 1 colonies. No treatments applied.	1	none	none	none	4	Apiary 1	Control	CONTROL	6.5	4 CONTROL Control
					7	Apiary 1	Control	CONTROL	7.5	7 CONTROL Control
					25	Apiary 1	Control	CONTROL	8	25 CONTROL Control
Control oxytetracycline	2	none	oxytet	none	3	Apiary 1	Control	OXYTET	6	3 OXYTET Control
					32	Apiary 1	Control	OXYTET	5.75	32 OXYTET Control
Control tylosin	3	none	tylosin	none	12	Apiary 1	Control	TYLOSIN	9	12 TYLOSIN Control
					19	Apiary 1	Control	TYLOSIN	13	19 TYLOSIN Control
					22	Apiary 1	Control	TYLOSIN	5.25	22 TYLOSIN Control
					33	Apiary 1	Control	TYLOSIN	7.5	33 TYLOSIN Control
					36	Apiary 1	Control	TYLOSIN	5.5	36 TYLOSIN Control
A oxytetracycline	4	A	oxytet	A	5	Apiary 1	Probiotic A	OXYTET	6.25	5 OXYTET Probiotic A
					10	Apiary 1	Probiotic A	OXYTET	8	10 OXYTET Probiotic A
					20	Apiary 1	Probiotic A	OXYTET	10.5	20 OXYTET Probiotic A
					23	Apiary 1	Probiotic A	OXYTET	8.5	23 OXYTET Probiotic A
					30	Apiary 1	Probiotic A	OXYTET	10	30 OXYTET Probiotic A
					35	Apiary 1	Probiotic A	OXYTET	5.5	35 OXYTET Probiotic A
					41	Apiary 1	Probiotic A	OXYTET	6	41 OXYTET Probiotic A
A tylosin	5	A	tylosin	A	1	Apiary 1	Probiotic A	TYLOSIN	8.75	1 TYLOSIN Probiotic A
					8	Apiary 1	Probiotic A	TYLOSIN	10	8 TYLOSIN Probiotic A
					13	Apiary 1	Probiotic A	TYLOSIN	6.5	13 TYLOSIN Probiotic A
					18	Apiary 1	Probiotic A	TYLOSIN	8.25	18 TYLOSIN Probiotic A
B oxy	6	B	oxytet	B	2	Apiary 1	Probiotic B	OXYTET	8.25	2 OXYTET Probiotic B
					9	Apiary 1	Probiotic B	OXYTET	6	9 OXYTET Probiotic B
					29	Apiary 1	Probiotic B	OXYTET	5.5	29 OXYTET Probiotic B
					34	Apiary 1	Probiotic B	OXYTET	9.5	34 OXYTET Probiotic B
					37	Apiary 1	Probiotic B	OXYTET	6.75	37 OXYTET Probiotic B
					40	Apiary 1	Probiotic B	OXYTET	6.25	40 OXYTET Probiotic B
B tylosin	7	B	tylosin	B	6	Apiary 1	Probiotic B	TYLOSIN	10	6 TYLOSIN Probiotic B
					11	Apiary 1	Probiotic B	TYLOSIN	9	11 TYLOSIN Probiotic B
					21	Apiary 1	Probiotic B	TYLOSIN	11.5	21 TYLOSIN Probiotic B
					24	Apiary 1	Probiotic B	TYLOSIN	5.25	24 TYLOSIN Probiotic B
					Apiary 2
Control group for Apiary 2 colonies. No treatments applied.	8	none	none	none	67	Apiary 2	Control	CONTROL	6.25	67 CONTROL Control
					71	Apiary 2	Control	CONTROL	6.75	71 CONTROL Control
					78	Apiary 2	Control	CONTROL	8.75	78 CONTROL Control
					60	Apiary 2	Control	CONTROL	9.5	60 CONTROL Control
Control oxy	9	none	oxytet	none	54	Apiary 2	Control	OXYTET	8.75	54 OXYTET Control
					74	Apiary 2	Control	OXYTET	5	74 OXYTET Control
					46	Apiary 2	Control	OXYTET	7.5	46 OXYTET Control
					48	Apiary 2	Control	OXYTET	6.75	48 OXYTET Control
					80	Apiary 2	Control	OXYTET	6	80 OXYTET Control
Control tylosin	10	none	tylosin	none	64	Apiary 2	Control	TYLOSIN	9.5	64 TYLOSIN Control
					51	Apiary 2	Control	TYLOSIN	5.25	51 TYLOSIN Control
A oxy	11	A	oxytet	A	69	Apiary 2	Probiotic A	OXYTET	9.5	69 OXYTET Probiotic A
					73	Apiary 2	Probiotic A	OXYTET	8.25	73 OXYTET Probiotic A
					70	Apiary 2	Probiotic A	OXYTET	7.5	70 OXYTET Probiotic A
A tylosin	12	A	tylosin	A	43	Apiary 2	Probiotic A	TYLOSIN	7.25	43 TYLOSIN Probiotic A
					47	Apiary 2	Probiotic A	TYLOSIN	5.5	47 TYLOSIN Probiotic A
					56	Apiary 2	Probiotic A	TYLOSIN	12	56 TYLOSIN Probiotic A
					66	Apiary 2	Probiotic A	TYLOSIN	12.25	66 TYLOSIN Probiotic A
					77	Apiary 2	Probiotic A	TYLOSIN	9.5	77 TYLOSIN Probiotic A
					62	Apiary 2	Probiotic A	TYLOSIN	8	62 TYLOSIN Probiotic A
B oxy	13	B	oxytet	B	65	Apiary 2	Probiotic B	OXYTET	9	65 OXYTET Probiotic B
					72	Apiary 2	Probiotic B	OXYTET	9	72 OXYTET Probiotic B
					75	Apiary 2	Probiotic B	OXYTET	7.5	75 OXYTET Probiotic B
					79	Apiary 2	Probiotic B	OXYTET	7.5	79 OXYTET Probiotic B
B tylosin	14	B	tylosin	B	45	Apiary 2	Probiotic B	TYLOSIN	7.25	45 TYLOSIN Probiotic B
					55	Apiary 2	Probiotic B	TYLOSIN	8	55 TYLOSIN Probiotic B
					57	Apiary 2	Probiotic B	TYLOSIN	6.5	57 TYLOSIN Probiotic B
					68	Apiary 2	Probiotic B	TYLOSIN	8.5	68 TYLOSIN Probiotic B
					44	Apiary 2	Probiotic B	TYLOSIN	6.5	44 TYLOSIN Probiotic B
					61	Apiary 2	Probiotic B	TYLOSIN	8.5	61 TYLOSIN Probiotic B

## Sheet: Application Timetable
Title: A longitudinal field study of commercial honey bees shows that non-native probiotics do not rescue antibiotic treatment, and are generally not beneficial
Authors: Kirk E. Anderson1,5,*, Nathan O. Allen3,5, Duan C. Copeland1,2 Oliver L. Kortenkamp1, Robert Erickson1, Brendon M. Mott1, and Randy Oliver4.
Corresponding Author: Kirk E. Anderson
Table S1b. Timeline for application of antibiotics/probiotics and sampling
		*Sampling time point zero (TP0) follows six months of treatment with Probiotics A and B
	Experiment one																Experiment two
	July			August			September			October			November			2022-12-02		2022-12-03	2022-12-04	2022-12-05	2022-12-06	2020-12-07	2020-12-08	2020-12-09	2020-12-10	2020-12-11	2020-12-12	2020-12-13	2020-12-14	2020-12-15	2020-12-16	2020-12-17	2020-12-18	2020-12-19	2020-12-20	2020-12-21	2020-12-22	2020-12-23	2020-12-24	2020-12-25	2020-12-26	2020-12-27	2020-12-28	2020-12-29	2020-12-30	2020-12-31	2021-01-01	2021-01-02	2021-01-03
																Wed		Thu	Fri	Sat	Sun	Mon	Tue	Wed	Thu	Fri	Sat	Sun	Mon	Tue	Wed	Thu	Fri	Sat	Sun	Mon	Tue	Wed	Thu	Fri	Sat	Sun	Mon	Tue	Wed	Thu	Fri	Sat	Sun
																						0	1	2	3	4	5	6	7	8	9	10	11	12	13	14	15	16	17	18	19	20	21	22	23	24	25	26	27
																																		0	1	2	3	4	5	6	7	8	9	10	11	12	13	14	15
																TP0*																TP1									TP2
		Apply probiotic			Apply probiotic			Apply probiotic			Apply probiotic			Apply probiotic		Sample for baseline and effect of probiotic						Apply antibiotics			Apply antibiotics				Apply antibiotics & Oxalic Acid dribble			Sample for max effect of antibiotics		Apply probiotic							Sample for 1-week recovery from antibiotics
	Probiotic A 24 colonies																Probiotic A +oxytetracycline
																	Probiotic A + tylosin
																	Probiotic A + sugar control
	Probiotic B 24 colonies																Probiotic B +oxytetracycline
																	Probiotic B + tylosin
																	Probiotic B + sugar control
	CONTROL 24 colonies																CONTROL +oxytetracycline
																	CONTROL + tylosin
																	CONTROL + sugar control
[truncated: 6 more columns]

## Sheet: Probiotic A
Title: A longitudinal field study of commercial honey bees shows that non-native probiotics do not rescue antibiotic treatment, and are generally not beneficial
Authors: Kirk E. Anderson1,5,*, Nathan O. Allen3,5, Duan C. Copeland1,2 Oliver L. Kortenkamp1, Robert Erickson1, Brendon M. Mott1, and Randy Oliver4.
Corresponding Author: Kirk E. Anderson
Table S1c. Composition and advertised effects of Probiotic A
Probiotic A is comprised of:
Sucrose,
Dried Lactobacillus acidophilus fermentation product,							Total minimum LAB count = 1.5 billion CFU/g
Dried Enterococcus faecium fermentation product,
Dried Bifidobacterium bifidum fermentation product,
Dried Lactobacillus plantarum fermentation product,
Dried Bacillus subtilis fermentation product,
Dried Bacillus subtilis fermentation extract,
Dried Bacillus licheniformis fermentation product,
Dried Bacillus pumilus fermentation product.
Dried Saccharomyces cerevisiae fermentation product,							Total minimum Yeast Count = 100 million CFU/g
Advertised claims for Probiotic A
Helps Increase Bee Colony Health
Our Micro flora has a Positive Effect on Vitellogenin Formation
Viable Micro flora and Enzymes to Better Digest Starches, Protein, Sugar, Cellulose; Yeasts Help Synthesize B-vitamins Needed for Bees Health
Establish Beneficial Micro flora
Lactic Acid Bacteria (LAB) are symbiotic bacteria that naturally reside in the gastrointestinal tract of honey bees.
They serve a multitude of functions and are considered beneficial and completely harmless.
Honeybee contains a combination of LAB's as well as beneficial Bacillus spp. and yeast used to diminish disease in bees and brood.
LAB are involved in protection of honey from other bacteria, yeasts and molds, fermentation of beebread as well as establishing strong hive immunity against pathogens.
In nature, pathogens are always present. A significant number of them gain entry into the hive via pollen and nectar, however most pathogens are either dead or in spore form.
When LAB's sense pathogen presence; either live, dead or as dormant spores, secretion of antimicrobial substances is initiated as defense. This results in a reduction of pathogens, as well as inhibiting some of the dormant pathogenic spores from germinating.
Modern agriculture uses many different pesticides, antibiotics and other chemicals that cause the honeybee's natural defenses to be severely weakened. This also occurs during Fall winterization when bees are fed sugar water, or if bee hives are prophylactically treated with various treatments or antibiotics.

## Sheet: Probiotic B
Title: A longitudinal field study of commercial honey bees shows that non-native probiotics do not rescue antibiotic treatment, and are generally not beneficial
Authors: Kirk E. Anderson1,5,*, Nathan O. Allen3,5, Duan C. Copeland1,2 Oliver L. Kortenkamp1, Robert Erickson1, Brendon M. Mott1, and Randy Oliver4.
Corresponding Author: Kirk E. Anderson
Table S1d. Composition and advertised effects of Probiotic B
Probiotic B is comprised of:
Sucrose,
Dried Lactobacillus acidophilus fermentation product,							Total minimum LAB count = 1.5 billion CFU/g
Dried Enterococcus faecium fermentation product,
Dried Bifidobacterium bifidum fermentation product,
Dried Lactobacillus plantarum fermentation product,
Dried Bacillus subtilis fermentation product,
Dried Bacillus subtilis fermentation extract,
Dried Bacillus licheniformis fermentation product,
Dried Bacillus pumilus fermentation product.
Dried Saccharomyces cerevisiae fermentation product,							Total minimum Yeast Count = 100 million CFU/g
Dried Trichoderma reesei fermetation product
Advertised claims for Probiotic B
Bees' immune system deteriorate due to constant exposure to pesticides, fungicides, herbicides, and antibiotics.
ProDFM restores healthy bacteria, revitalizing their immunity.
Studies show that bees containing healthy gut microbiomes with Lactic Acid Bacteria (LAB) have consistently shown to have reduced spore loads against disease causing pathogens.
Increased detoxification of pollutants and harmful chemicals
Revitalizes gut after times of stress such as transport and commute out of winter weather
Promotes digestion to better handle pollen dearth
Creates stronger more robust colonies going into winter
Helps improve bee colony health
All natural formula with 10 probiotics that reduces infection rates and critical colony diseases
Restores bees' healthy bacteria, revitalizing their immunity
Safe for bees with no harmful bacteria
Microflora positively affects nurse bees vitellogenin reserves. Vitellogenin is a precursor of egg yolk that transports protein and some lipid through the blood to the growing oocytes where it becomes part of the yolk. The health of honey bee colony is dependent upon vitellogenin reserves of the nurse bees.
Aids in fermentation and digestion of beebread
No resistance by bees
Quick and easy to use
Yeasts help synthesize B-vitamins needed for bee health.
