# Supplementary material for: A longitudinal field study of commercial honey bees shows that non-native probiotics do not rescue antibiotic treatment, and are generally not beneficial
Source: Sci Rep. 2024 Jan 23;14:1954. doi: 10.1038/s41598-024-52118-z (PMC10806037; doi:10.1038/s41598-024-52118-z)
Supplement: Supplementary file 3 — Supplementary Table S2. [file 41598_2024_52118_MOESM3_ESM.xlsx]

## Sheet: Probiotic over time
Title: A longitudinal field study of commercial honey bees shows that non-native probiotics do not rescue antibiotic treatment, and are generally not beneficial
Authors: Kirk E. Anderson1,5,*, Nathan O. Allen3,5, Duan C. Copeland1,2 Oliver L. Kortenkamp1, Robert Erickson1, Brendon M. Mott1, and Randy Oliver4.
Corresponding author: Kirk E. Anderson
Table S2a: ANOVA results (p values) and box plots comparing the change in pathogen abundance over time examining time point one and three: Treatments are probiotic A, probiotic B and control "C"
Log10 normalized values, arrows indicate direction of change from time one to time three.
RAW, FDR provided for control only, others were not significant
	Treatment	C	↕	C FDR		A	↕	B	↕
	FQ	0.4624	↓	0.9922		0.7929	↓	0.9369	↑
	NQ	0.5409	↓	0.9922		0.9462	↑	0.8918	↓
	BQCV	0.1961	↑	0.9922		0.5048	↑	0.8993	↓
	CBPV	0.0342	↓	0.2175		0.7899	↓	0.7705	↓
	DWV-Bquant	0.2859	↑	0.9922		0.2967	↓	0.8876	↑
	DWV-Aquant	0.9104	↑	0.9922		0.1869	↓	0.3421	↓
	A						B								C

## Sheet: Probiotic within Time
	Title: A longitudinal field study of commercial honey bees shows that non-native probiotics do not rescue antibiotic treatment, and are generally not beneficial
	Authors: Kirk E. Anderson1,5,*, Nathan O. Allen3,5, Duan C. Copeland1,2 Oliver L. Kortenkamp1, Robert Erickson1, Brendon M. Mott1, and Randy Oliver4.
	Corresponding author: Kirk E. Anderson
	Table S2b: Comparison of pathogen levels from colonies treated with probiotic A and B and control colonies (C) within each time period. Values compared by ANOVA and post hoc Tukey test contrasting all possible pairs.
	Box plots compare Log10 normalized values produced from each of six different primer sets (FQ: FungiQuant, NQ: NosemaQuant, BQC: Black Queen Cell Virus, CPV: Chronic Bee paralysis virus, DWV-A quant: Deformed wing virus A, and DWV-B quant: Deformed wing virus B).
	Time Point One																			Time Point Three
																													Level		Mean
											Level		Mean																B	A	0.686873
											A	A	0.72202																A	A	0.666843
											B	A	0.668881																C	A	0.447539
											C	A	0.639162
																													Level	- Level	Difference	Std Err Dif	Lower CL	Upper CL	p-Value
											Level	- Level	Difference	Std Err Dif	Lower CL	Upper CL	p-Value												B	C	0.239334	0.139191	-0.097526	0.576193	0.2087	+++++
											A	C	0.0828578	0.318613	-0.695032	0.860748	0.9634	+											A	C	0.219304	0.141687	-0.123597	0.562205	0.2783	+++++
											A	B	0.0531385	0.363741	-0.834929	0.941206	0.9883	+											B	A	0.0200299	0.147431	-0.336772	0.376831	0.9899
											B	C	0.0297193	0.344633	-0.811697	0.871136	0.9959
																													Level		Mean
											Level		Mean																A	A	0.890607
											A	A	0.842785																B	A	0.726014
											B	A	0.832548																C	A	0.223794
											C	A	0.663248
											Level	- Level	Difference	Std Err Dif	Lower CL	Upper CL	p-Value												Level	- Level	Difference	Std Err Dif	Lower CL	Upper CL	p-Value
											A	C	0.179537	0.701607	-1.53343	1.8925	0.9646	+											A	C	0.666813	0.715401	-1.06455	2.39817	0.6229	+++
											B	C	0.169299	0.735956	-1.62753	1.96613	0.9713	+											B	C	0.50222	0.702797	-1.19864	2.20307	0.7561	++
											A	B	0.0102371	0.769775	-1.86916	1.88963	0.9999												A	B	0.164594	0.744402	-1.63695	1.96614	0.9734	+
																													Level		Mean
																													A	A	2.20419
											Level		Mean																B	A	2.11253
											B	A	2.15995																C	A	1.62326
											A	A	1.95327
											C	A	1.51271
																													Level	- Level	Difference	Std Err Dif	Lower CL	Upper CL	p-Value
																													A	C	0.580933	0.375385	-0.330291	1.49216	0.2793	+++++
											Level	- Level	Difference	Std Err Dif	Lower CL	Upper CL	p-Value												B	C	0.489269	0.369473	-0.407604	1.38614	0.3897	++++
											B	C	0.647236	0.394149	-0.318599	1.61307	0.2422	+++++											A	B	0.0916644	0.369473	-0.805209	0.988538	0.9667	+
											A	C	0.44056	0.377368	-0.484157	1.36528	0.4804	++++
											B	A	0.206677	0.394149	-0.759159	1.17251	0.86	++
																													Level		Mean
																													A	A	0.124269
											Level		Mean																B	A	-0.003935
											A	A	0.178113																C	A	-0.158027
											C	A	0.0937827
											B	A	0.0420302
																													Level	- Level	Difference	Std Err Dif	Lower CL	Upper CL	p-Value
																													A	C	0.282296	0.131744	-0.037775	0.602368	0.0934	+++++++
											Level	- Level	Difference	Std Err Dif	Lower CL	Upper CL	p-Value												B	C	0.154092	0.128983	-0.159272	0.467456	0.4629	++++
											A	B	0.136083	0.189132	-0.327371	0.599538	0.7537	+++											A	B	0.128204	0.139413	-0.2105	0.466908	0.6311	+++
											A	C	0.0843307	0.173188	-0.340055	0.508717	0.878	++
											C	B	0.0517525	0.186172	-0.404449	0.507954	0.9583	+
																													Level		Mean
																													C	A	1.72865
											Level		Mean																A	A	0.466349
											C	A	1.06509																B	A	0.445311
											B	A	1.03538
											A	A	1.02527
																													Level	- Level	Difference	Std Err Dif	Lower CL	Upper CL	p-Value
																													C	B	1.28334	0.552045	-0.05267	2.61936	0.0621	++++++
											Level	- Level	Difference	Std Err Dif	Lower CL	Upper CL	p-Value												C	A	1.26231	0.561945	-0.09767	2.62228	0.0738	++++++
											C	A	0.0398179	0.618089	-1.46759	1.54723	0.9977												A	B	0.021038	0.584726	-1.39407	1.43615	0.9993
											C	B	0.0297067	0.649149	-1.55346	1.61287	0.9988
											B	A	0.0101112	0.687264	-1.66601	1.68623	0.9999
																													Level		Mean
																													C	A	0.645095
											Level		Mean																A	A	0.006145
											A	A	0.782076																B	A	-0.0862459
											C	A	0.566403
											B	A	-0.168541
																													Level	- Level	Difference	Std Err Dif	Lower CL	Upper CL	p-Value
																													C	B	0.731341	0.567727	-0.6436	2.10628	0.409	++++
											Level	- Level	Difference	Std Err Dif	Lower CL	Upper CL	p-Value												C	A	0.63895	0.58933	-0.78831	2.06621	0.5286	++++
											A	B	0.950617	0.745774	-0.87936	2.78059	0.4192	++++											A	B	0.0923909	0.612321	-1.39055	1.57533	0.9875	+
											C	B	0.734944	0.677545	-0.92761	2.3975	0.5301	+++
											A	C	0.215673	0.696816	-1.49417	1.92552	0.9486	+

## Sheet: Antibiotic over time
Title: A longitudinal field study of commercial honey bees shows that non-native probiotics do not rescue antibiotic treatment, and are generally not beneficial
Authors: Kirk E. Anderson1,5,*, Nathan O. Allen3,5, Duan C. Copeland1,2 Oliver L. Kortenkamp1, Robert Erickson1, Brendon M. Mott1, and Randy Oliver4.
Corresponding author: Kirk E. Anderson
Table S2c: Comparison of pathogen levels from colonies treated with the antibiotics Tylosin (TYLO) and Oxytetracycline (OXY) and control colonies (CTRL) examining the change from time one to time three. Values compared by ANOVA and post hoc Tukey test comparing all possible pairs.
We compared Log10 normalized values produced from each of six different primer sets (FQ: FungiQuant, NQ: NosemaQuant, BQC: Black Queen Cell Virus, CPV: Chronic Bee paralysis virus, DWV-A quant: Deformed wing virus A, and DWV-B quant: Deformed wing virus B).
	RAW, FDR calculated only for tylosin
		CTRL	↕	OXY	↕	TYLO	↕	TYLO FDR
	FQ	0.5973	↑	0.8798	↓	0.1239	↓	0.413
	NQ	0.7541	↓	0.7545	↑	0.3838	↓	0.6397
	BQC	0.1961	↑	0.6434	↑	0.7204	↓	0.9005
	CBP	0.2319	↓	0.7276	↑	0.0087	↓	0.0435
	DWV-Bquant	0.0705	↑	0.2699	↑	0.5348	↓	0.764
	DWV-Aquant	0.9787	↑	0.7616	↓	0.3827	↓	0.6397
		CONTROLS								OXY							TYLO

## Sheet: Antibiotic within time
	Title: A longitudinal field study of commercial honey bees shows that non-native probiotics do not rescue antibiotic treatment, and are generally not beneficial
	Authors: Kirk E. Anderson1,5,*, Nathan O. Allen3,5, Duan C. Copeland1,2 Oliver L. Kortenkamp1, Robert Erickson1, Brendon M. Mott1, and Randy Oliver4.
	Corresponding author: Kirk E. Anderson
	Table S2d: Comparison of pathogen levels from colonies treated with the antibiotics Tylosin and Oxytetracycline and control colonies (C) within each time period. Values compared by ANOVA and post hoc Tukey test comparing all possible pairs.
	We compared Log10 normalized values produced from each of six different primer sets (FQ: FungiQuant, NQ: NosemaQuant, BQC: Black Queen Cell Virus, CPV: Chronic Bee paralysis virus, DWV-A quant: Deformed wing virus A, and DWV-B quant: Deformed wing virus B).
	Time Point One																			Time Point Three
											Level			Mean															Level			Mean
											TYLO	A		0.879583															OXY	A		0.71746
											OXY	A	B	0.749244															TYLO	A	B	0.581463
											CTRL		B	-1.903e-16															CTRL		B	0.175928
											Level	- Level	Difference	Std Err Dif	Lower CL	Upper CL	p-Value												Level	- Level	Difference	Std Err Dif	Lower CL	Upper CL	p-Value
											TYLO	CTRL	0.879583	0.35966	0.001478	1.75769	0.0495	+++++++											OXY	CTRL	0.541532	0.180701	0.104214	0.978849	0.0119	+++++++++
											OXY	CTRL	0.749244	0.362923	-0.136828	1.63532	0.1113	++++++											TYLO	CTRL	0.405535	0.178946	-0.027537	0.838607	0.0707	+++++++
											TYLO	OXY	0.130339	0.278954	-0.550724	0.811401	0.887	+											OXY	TYLO	0.135997	0.117819	-0.14914	0.421134	0.4861	++
											Level		Mean																Level		Mean
											TYLO	A	1.06604																OXY	A	0.918129
											OXY	A	0.721094																TYLO	A	0.558415
											CTRL	A	5.181e-16																CTRL	A	-0.482805
											Level	- Level	Difference	Std Err Dif	Lower CL	Upper CL	p-Value												Level	- Level	Difference	Std Err Dif	Lower CL	Upper CL	p-Value
											TYLO	CTRL	1.06604	0.86907	-1.05578	3.18786	0.4453	+++++											OXY	CTRL	1.40093	0.946864	-0.89059	3.69246	0.3098	++++++
											OXY	CTRL	0.721094	0.882545	-1.43363	2.87581	0.6949	+++											TYLO	CTRL	1.04122	0.937671	-1.22806	3.3105	0.5125	++++
											TYLO	OXY	0.344944	0.633438	-1.20159	1.89148	0.8499	+											OXY	TYLO	0.359715	0.617367	-1.13439	1.85382	0.83	+
											Level			Mean															Level		Mean
											TYLO	A		2.07049															OXY	A	2.13348
											OXY	A		1.97177															TYLO	A	1.97467
											CTRL		B	-3.331e-16															CTRL	A	0.495806
											Level	- Level	Difference	Std Err Dif	Lower CL	Upper CL	p-Value												Level	- Level	Difference	Std Err Dif	Lower CL	Upper CL	p-Value
											TYLO	CTRL	2.07049	0.510294	0.820049	3.32093	0.0008	++++++++++											OXY	CTRL	1.63767	0.744197	-0.168823	3.44416	0.0825	++++++++
											OXY	CTRL	1.97177	0.51483	0.710208	3.23332	0.0015	++++++++++											TYLO	CTRL	1.47887	0.741378	-0.320782	3.27852	0.1257	+++++++
											TYLO	OXY	0.098725	0.281158	-0.590235	0.787686	0.9344												OXY	TYLO	0.158802	0.30353	-0.577999	0.895602	0.8605	+
											Level		Mean																Level		Mean
											TYLO	A	0.236188																OXY	A	0.0784439
											OXY	A	0.0192665																TYLO	A	-0.0929947
											CTRL	A	-4.599e-16																CTRL	A	-0.181011
											Level	- Level	Difference	Std Err Dif	Lower CL	Upper CL	p-Value												Level	- Level	Difference	Std Err Dif	Lower CL	Upper CL	p-Value
											TYLO	CTRL	0.236188	0.198592	-0.250448	0.722824	0.4675	++++											OXY	CTRL	0.259455	0.171013	-0.156019	0.674929	0.2933	+++++
											TYLO	OXY	0.216921	0.160377	-0.176073	0.609915	0.3767	++++											OXY	TYLO	0.171439	0.117699	-0.11451	0.457387	0.3219	+++
											OXY	CTRL	0.0192665	0.202863	-0.477836	0.516369	0.995												TYLO	CTRL	0.088016	0.172048	-0.329973	0.506005	0.8661	++
																													Level		Mean
											Level		Mean																CTRL	A	1.88386
											TYLO	A	1.30029																TYLO	A	0.946546
											OXY	A	1.2137																OXY	A	0.661474
											CTRL	A	-4.441e-16
																													Level	- Level	Difference	Std Err Dif	Lower CL	Upper CL	p-Value
											Level	- Level	Difference	Std Err Dif	Lower CL	Upper CL	p-Value												CTRL	OXY	1.22238	0.788978	-0.687039	3.13181	0.2776	++++++
											TYLO	CTRL	1.30029	0.714176	-0.44147	3.04204	0.1765	++++++											CTRL	TYLO	0.937312	0.781317	-0.953573	2.8282	0.4593	++++
											OXY	CTRL	1.2137	0.726567	-0.55827	2.98567	0.2296	++++++											TYLO	OXY	0.285072	0.514424	-0.959897	1.53004	0.8449	+
											TYLO	OXY	0.086586	0.550889	-1.25694	1.43011	0.9865
																													Level		Mean
											Level		Mean																TYLO	A	0.54848
											TYLO	A	1.09091																CTRL	A	-0.0337165
											CTRL	A	-8.882e-17																OXY	A	-0.0724918
											OXY	A	-0.199446
																													Level	- Level	Difference	Std Err Dif	Lower CL	Upper CL	p-Value
																													TYLO	OXY	0.620972	0.513535	-0.62272	1.86467	0.4539	+++
											Level	- Level	Difference	Std Err Dif	Lower CL	Upper CL	p-Value												TYLO	CTRL	0.582197	0.76997	-1.28254	2.44693	0.7315	+++
											TYLO	OXY	1.29035	0.586035	-0.14765	2.72836	0.0857	+++++											CTRL	OXY	0.0387753	0.781827	-1.85468	1.93223	0.9986
											TYLO	CTRL	1.09091	0.835435	-0.95908	3.14089	0.4021	++++
											CTRL	OXY	0.199446	0.842039	-1.86675	2.26564	0.9696	+

## Sheet: Nosema counts over time
Title: A longitudinal field study of commercial honey bees shows that non-native probiotics do not rescue antibiotic treatment, and are generally not beneficial
Authors: Kirk E. Anderson1,5,*, Nathan O. Allen3,5, Duan C. Copeland1,2 Oliver L. Kortenkamp1, Robert Erickson1, Brendon M. Mott1, and Randy Oliver4.
Corresponding author: Kirk E. Anderson
Table S2e. ANOVA results comparing the change in Nosema spore counts by antibiotic and probiotic across each sampled time period.
Antibiotics: Tylosin, Oxytetracycline (Tylosin, Oxytet) and control (CTRL) and probiotics (A, B) and control (C).
	NosemaSquash Antibio by Time Pt: CTRL														OXY													TYLO
																							Level		Mean
										Level		Mean											one	A	3.52783e+06											Level		Mean
										one	A	2352500											two	A	1515000											zero	A	2.44381e+06
										two	A	1.70333e+06											three	A	1.39886e+06											one	A	1.75682e+06
										three	A	1085000											zero	A	1.24405e+06											two	A	1420000
										zero	A	970000																								three	A	1.09196e+06
																							Levels not connected by same letter are significantly different.
										Levels not connected by same letter are significantly different.																										Levels not connected by same letter are significantly different.
	NosemaSquash by Probitic by Time: C														A													B
										Level		Mean																								Level		Mean
										one	A	3145000																								one	A	2.71133e+06
										two	A	2067750											Level		Mean											zero	A	2.38143e+06
										zero	A	1.46194e+06											one	A	2.09406e+06											three	A	1451250
										three	A	956579											zero	A	1.54786e+06											two	A	1.24357e+06
																							three	A	1328000
																							two	A	1.00156e+06
										Levels not connected by same letter are significantly different.																										Levels not connected by same letter are significantly different.
																							Levels not connected by same letter are significantly different.

## Sheet: Nosema counts within time
Title: A longitudinal field study of commercial honey bees shows that non-native probiotics do not rescue antibiotic treatment, and are generally not beneficial
Authors: Kirk E. Anderson1,5,*, Nathan O. Allen3,5, Duan C. Copeland1,2 Oliver L. Kortenkamp1, Robert Erickson1, Brendon M. Mott1, and Randy Oliver4.
Corresponding author: Kirk E. Anderson
Table S2f. ANOVA Results comparing antibiotic and probiotic treatments by Nosema spore counts within each sampled time period.
Antibiotics Tylosin, Oxytetracycline (Tylosin, Oxytet)and control (CTRL) and probiotics (A, B) and control (C) across each sampled time period.
	NosemaSquash by Probio at time zero																NosemaSquash by Antibio at time zero
										Level		Mean
										B	A	2.38143e+06														Level		Mean
										A	A	1.54786e+06														TYLO	A	2.44381e+06
										C	A	1.46194e+06														OXY	A	1.24405e+06
																										CTRL	A	970000
										Levels not connected by same letter are significantly different.
																										Levels not connected by same letter are significantly different.
	NosemaSquash by Probio at time one																NosemaSquash by Antibio at time one
										Level		Mean
										C	A	3145000														Level		Mean
										B	A	2.71133e+06														OXY	A	3.52783e+06
										A	A	2.09406e+06														CTRL	A	2352500
																										TYLO	A	1.75682e+06
										Levels not connected by same letter are significantly different.
																										Levels not connected by same letter are significantly different.
	NosemaSquash by Probio at time two																NosemaSquash by Antibio at time two
										Level		Mean
										B	A	1451250														Level		Mean
										A	A	1328000														OXY	A	1.39886e+06
										C	A	956579														TYLO	A	1.09196e+06
																										CTRL	A	1085000
										Levels not connected by same letter are significantly different.
																										Levels not connected by same letter are significantly different.
	NosemaSquash by Probio at time three																NosemaSquash by Antibio at time three
										Level		Mean
										C	A	2067750														Level		Mean
										B	A	1.24357e+06														CTRL	A	1.70333e+06
										A	A	1.00156e+06														OXY	A	1515000
																										TYLO	A	1420000
										Levels not connected by same letter are significantly different.
																										Levels not connected by same letter are significantly different.
