# Supplementary material for: A longitudinal field study of commercial honey bees shows that non-native probiotics do not rescue antibiotic treatment, and are generally not beneficial
Source: Sci Rep. 2024 Jan 23;14:1954. doi: 10.1038/s41598-024-52118-z (PMC10806037; doi:10.1038/s41598-024-52118-z)
Supplement: Supplementary file 4 — Supplementary Table S3. [file 41598_2024_52118_MOESM4_ESM.xlsx]

## Sheet: Unique sequence reads
Title: A longitudinal field study of commercial honey bees shows that non-native probiotics do not rescue antibiotic treatment, and are generally not beneficial
Authors: Kirk E. Anderson1,5,*, Nathan O. Allen3,5, Duan C. Copeland1,2 Oliver L. Kortenkamp1, Robert Erickson1, Brendon M. Mott1, and Randy Oliver4.
Corresponding author: Kirk E. Anderson
Table S3a. 11,700 Unique sequence OTUs and associated species level taxonomy displaying OTU counts by library (H1-H240).
Yellow highlighted OTUs represent the nominal introduced probiotic species. Singletons and doubletons were omitted.
OTUNumber	Read number	Sequence	OTUConTaxonomy	1	2	3	4	5	6	7	8	9	10	11	12	13	14	15	16	17	18	19	20	21	22	23	24	25	26	27	28	29	30	31	32	33	34	35	36	37	38	39	40	41	42	43	44	45	46
Otu00001	1447053	T-GG-G-G-A-A--TA-TT-GC-A-C---AA-T-G-G--GG--GG-A-A-C-C--C-T-G-A-T-G-C-A--GC-C-A-T-GCC-G-C-G-T---G-T-A-T--GA-A-G--A-A-G-G-CC-----TT-CG---G-G-T-T-G-T--A---AA-G-T-AC--------------TT-TC-G-G--T-GAT----G--A-G--G---AA--GGT-G---G-T-G--T-A--T-----C--T----------------------AA---------T---A----G----GT---G-CAT-C-AA-T-T-G-A-C-G-----T-T---A-A-TT--------A-C-A-G---------A-A-----------G--AA------------------------…	Bacteria(100);Proteobacteria(100);Gammaproteobacteria(100);Orbales(100);Orbaceae(100);Gilliamella(100);Gilliamella_apicola(100);	5697	4478	16400	3981	11113	5048	0	0	0	5837	0	0	3326	0	10979	0	1769	0	13613	0	0	0	8911	9405	10880	2217	6992	5186	0	0	0	7383	1	0	10097	0	0	2790	0	0	0	0	0	0	0	0
Otu00002	1024203	T-GG-G-G-A-A--TA-TT-GC-A-C---AA-T-G-G--GC--GA-A-A-G-C--C-T-G-A-T-G-C-A--GC-G-A-C-GCC-G-C-G-T---G-C-G-G--GA-T-G--A-C-G-G-CC-----TT-CG---G-G-T-T-G-T--A---AA-C-C-GC--------------TT-TT-G-A--T-TGG----G--A-G--C---AA--G-C--------------------------G----------------------AG---------A--------------------------G----T-G-A-G-T-----G-T---A-C-CT--------T-T-C-G---------A-A-----------T--AA------------------------…	Bacteria(100);Actinobacteriota(100);Actinobacteria(100);Bifidobacteriales(100);Bifidobacteriaceae(100);Bifidobacterium(100);Bifidobacterium_asteroides(100);	13147	9620	1527	13567	213	6665	12969	1023	12057	12578	6780	7806	7891	13101	7359	9927	8920	5525	15850	5820	0	9657	13358	8308	505	9387	0	9110	2617	13361	9869	9987	2	13680	0	0	15576	11655	11808	6621	9293	13722	8578	12094	12095	4947
Otu00003	1006805	T-GG-G-G-A-A--TA-TT-GG-A-C---AA-T-G-G--GG--GC-A-A-C-C--C-T-G-A-T-C-C-A--GC-A-A-T-GCC-G-C-G-T---G-T-A-T--GA-A-G--A-A-G-G-TC-----TT-CG---G-A-T-T-G-T--A---AA-G-T-AC--------------TT-TC-G-G--T-AGG----G--A-C--G---A--------------------------------T----------------------GA-----------------------------------------T-G-A-C-G-----G-T---A-C-CT--------A-C-A-G---------A-A-----------G--AA------------------------…	Bacteria(100);Proteobacteria(100);Alphaproteobacteria(100);Acetobacterales(100);Acetobacteraceae(100);Commensalibacter(100);Commensalibacter_s_bxid0093(100);	283	415	129	839	263	42	16	6	9636	155	56	2199	303	0	88	953	23	651	1412	620	22	0	0	254	874	504	261	2331	65	2208	0	0	0	1239	270	464	0	1742	797	124	1309	472	979	0	7000	1
Otu00004	946637	T-AG-G-G-A-A--TC-TT-CC-A-C---AA-T-G-G--AC--GC-A-A-G-T--C-T-G-A-T-G-G-A--GC-A-A-C-GCC-G-C-G-T---G-A-G-T--GA-A-G--A-A-G-G-TT-----TT-CG---G-A-T-C-G-T--A---AA-G-C-TC--------------TG-TT-G-T--T-GGT----G--A-A--G---AA-GGAC-A---G-G-G--A-T--A-----G--C----------------------AA---------C--------T----GA---T-TCT-T-GT-T-T-G-A-C-G-----G-T---A-A-TC--------A-A-C-C---------A-G-----------A--AA------------------------…	Bacteria(100);Firmicutes(100);Bacilli(100);Lactobacillales(100);Lactobacillaceae(100);Lactobacillus(100);Lactobacillus_kimbladii(100);	0	0	0	0	0	0	15584	0	0	2956	7845	4846	9640	0	0	6053	5464	7174	7418	14430	4298	0	2494	0	5447	0	0	0	0	7439	3800	5341	1	0	0	12180	0	0	0	0	12344	0	4779	0	0	0
Otu00005	796489	T-AG-G-G-A-A--TC-TT-CC-A-C---AA-T-G-G--AC--GC-A-A-G-T--C-T-G-A-T-G-G-A--GC-A-A-C-GCC-G-C-G-T---G-A-G-T--GA-A-G--A-A-G-G-TT-----TT-CG---G-A-T-C-G-T--A---AA-G-C-TC--------------TG-TT-G-T--T-GGT----G--A-A--G---AA-GGAC-A---T-G-G--G-T--A-----G--T----------------------AA---------C--------T----GA---T-CTA-T-GT-T-T-G-A-C-G-----G-T---A-A-TC--------A-A-C-C---------A-G-----------A--AA------------------------…	Bacteria(100);Firmicutes(100);Bacilli(100);Lactobacillales(100);Lactobacillaceae(100);Lactobacillus(100);Lactobacillus_apis(100);	0	8648	18354	0	5270	0	1194	0	4149	3480	3829	14073	0	2325	5020	0	5098	3055	10802	1502	1458	0	0	2319	8245	4175	576	5122	0	7815	0	7067	0	6615	0	0	4913	0	0	0	0	9786	0	0	1085	4383
Otu00006	773667	T-AG-G-G-A-A--TC-TT-CC-A-C---AA-T-G-G--AC--GC-A-A-G-T--C-T-G-A-T-G-G-A--GC-A-A-C-GCC-G-C-G-T---G-A-G-T--GA-A-G--A-A-G-G-TT-----TT-CG---G-A-T-C-G-T--A---AA-G-C-TC--------------TG-TT-G-T--T-GGT----G--A-A--G---AA-GGAC-A---G-G-G--A-A--A-----G--C----------------------AA---------C--------T----GA---T-TCT-T-GT-T-T-G-A-C-G-----G-T---A-A-TC--------A-A-C-C---------A-G-----------A--AA------------------------…	Bacteria(100);Firmicutes(100);Bacilli(100);Lactobacillales(100);Lactobacillaceae(100);Lactobacillus(100);Lactobacillus_kimbladii(100);	11988	1830	22631	0	10876	5242	0	5110	15657	0	0	0	0	0	9338	0	0	0	0	0	0	0	0	5928	0	9354	3538	0	3277	0	0	0	1	0	10295	0	13374	12259	0	11	0	0	0	0	0	0
Otu00007	754348	T-AG-G-G-A-A--TC-TT-CC-A-C---AA-T-G-G--AC--GC-A-A-G-T--C-T-G-A-T-G-G-A--GC-A-A-C-GCC-G-C-G-T---G-A-G-T--GA-A-G--A-A-G-G-TT-----TT-CG---G-A-T-C-G-T--A---AA-G-C-TC--------------TG-TT-G-T--T-GGT----G--A-A--G---AA-GGAC-A---A-G-G--A-A--A-----G--T----------------------AA---------C--------T----GA---T-CTT-T-GT-T-T-G-A-C-G-----G-T---A-A-TC--------A-A-C-C---------A-G-----------A--AA------------------------…	Bacteria(100);Firmicutes(100);Bacilli(100);Lactobacillales(100);Lactobacillaceae(100);Lactobacillus(100);Lactobacillus_melliventris(100);	1503	0	0	4267	8386	0	6593	0	0	0	3633	0	6408	0	1957	3690	0	7177	2915	7611	0	0	9773	0	0	8502	0	0	8042	3392	2456	0	1	5736	0	0	3326	6375	9197	6	0	0	4498	0	0	0
Otu00008	572376	T-GG-G-G-A-A--TT-TT-GG-A-C---AA-T-G-G--GG--GG-A-A-C-C--C-T-G-A-T-C-C-A--GC-C-A-T-GCC-G-C-G-T---G-T-C-T--GA-A-G--A-A-G-G-CC-----TT-CG---G-G-T-T-G-T--A---AA-G-G-AC--------------TT-TT-G-T--T-AGG----G--A-A--G---AA--AAG-C---C-G-G--G-T--G-----T--T----------------------AA---------T---A----C----CA---C-CTG-G-TG-C-T-G-A-C-G-----G-T---A-C-CT--------A-A-A-G---------A-A-----------T--AA------------------------…	Bacteria(100);Proteobacteria(100);Gammaproteobacteria(100);Burkholderiales(100);Neisseriaceae(100);Snodgrassella(100);Snodgrassella_alvi(100);	0	1792	7009	5745	522	3131	1355	5397	2646	0	5681	0	2636	419	3538	1581	353	3345	22149	0	8183	0	0	0	11994	4850	2387	3228	93	0	3633	681	0	4765	1151	7274	310	4682	179	300	1923	2841	2360	260	0	0
Otu00009	448470	T-GG-G-G-A-A--TA-TT-GC-A-C---AA-T-G-G--GG--GG-A-A-C-C--C-T-G-A-T-G-C-A--GC-C-A-T-GCC-G-C-G-T---G-T-A-T--GA-A-G--A-A-G-G-CC-----TT-CG---G-G-T-T-G-T--A---AA-G-T-AC--------------TT-TC-G-G--T-AAC----G--A-G--G---AA--GGT-G---G-T-G--T-A--T-----C--T----------------------AA---------T---A----G----GT---G-CAT-C-AA-T-T-G-A-C-G-----T-T---A-A-TT--------A-C-A-G---------A-A-----------G--AA------------------------…	Bacteria(100);Proteobacteria(100);Gammaproteobacteria(100);Orbales(100);Orbaceae(100);Gilliamella(100);Gilliamella_apicola(100);	0	0	0	0	0	0	0	0	6975	0	0	0	0	0	0	0	0	0	0	3165	0	0	0	0	0	0	0	0	0	0	0	0	0	0	0	0	1604	0	0	0	0	0	0	7980	0	0
Otu00010	398839	T-AG-G-G-A-A--TC-TT-CC-A-C---AA-T-G-G--AC--GC-A-A-G-T--C-T-G-A-T-G-G-A--GC-A-A-C-GCC-G-C-G-T---G-A-G-T--GA-A-G--A-A-G-G-TT-----TT-CG---G-A-T-C-G-T--A---AA-G-C-TC--------------TG-TT-G-T--T-GGT----G--A-A--G---AA-GGAC-A---A-G-G--G-T--A-----G--T----------------------AA---------C--------T----GA---T-CTT-T-GT-T-T-G-A-C-G-----G-T---A-A-TC--------A-A-C-C---------A-G-----------A--AA------------------------…	Bacteria(100);Firmicutes(100);Bacilli(100);Lactobacillales(100);Lactobacillaceae(100);Lactobacillus(100);Lactobacillus_melliventris(100);	0	4445	2595	0	0	6673	0	7308	10056	8014	0	0	0	2963	0	0	3462	0	0	0	2876	3395	0	4062	5151	0	0	2772	0	0	0	5238	1	0	5443	3568	0	0	0	0	6803	9071	0	6041	521	4317
Otu00011	365082	T-AG-G-G-A-A--TC-TT-CC-A-C---AA-T-G-G--AC--GC-A-A-G-T--C-T-G-A-T-G-G-A--GC-A-A-C-GCC-G-C-G-T---G-A-G-T--GA-A-G--A-A-G-G-TT-----TT-CG---G-A-T-C-G-T--A---AA-G-C-TC--------------TG-TT-G-T--T-GGT----G--A-A--G---AA-GGAC-A---T-G-G--A-T--A-----G--T----------------------AA---------C--------T----GA---T-CTA-T-GT-T-T-G-A-C-G-----G-T---A-A-TC--------A-A-C-C---------A-G-----------A--AA------------------------…	Bacteria(100);Firmicutes(100);Bacilli(100);Lactobacillales(100);Lactobacillaceae(100);Lactobacillus(100);Lactobacillus_apis(100);	4864	0	0	2558	0	6161	0	7205	0	0	0	0	2858	0	0	1970	0	0	0	0	0	2321	7317	0	0	0	0	0	2616	0	2538	0	0	0	3072	10476	0	3363	7436	8888	7566	0	4209	2923	0	0
Otu00012	338543	T-AG-G-G-A-A--TC-TT-CC-A-C---AA-T-G-G--AC--GC-A-A-G-T--C-T-G-A-T-G-G-A--GC-A-A-C-GCC-G-C-G-T---G-G-A-T--GA-A-G--A-A-G-G-TC-----TT-CG---G-A-T-C-G-T--A---AA-A-T-CC--------------TG-TT-G-T--T-GAA----G--A-A--G---AA-CGGT-T---G-T-G--A-G--A-----G--T----------------------AA---------C--------T----GC---T-CAT-A-AC-G-T-G-A-C-G-----G-T---A-A-TC--------A-A-C-C---------A-G-----------A--AA------------------------…	Bacteria(100);Firmicutes(100);Bacilli(100);Lactobacillales(100);Lactobacillaceae(100);Bombilactobacillus(100);Bombilactobacillus_mellis(100);	16200	11213	0	0	15079	9417	0	0	0	14144	0	9711	8226	10971	0	12164	0	5703	0	0	0	0	0	0	3216	9311	0	0	0	0	15452	0	0	0	0	0	13970	0	0	4286	0	0	0	0	0	4761
Otu00013	329715	T-GG-G-G-A-A--TA-TT-GC-A-C---AA-T-G-G--GG--GA-A-A-C-C--C-T-G-A-T-G-C-A--GC-C-A-T-GCC-G-C-G-T---G-T-A-T--GA-A-G--A-A-G-G-CC-----TT-AG---G-G-T-T-G-T--A---AA-G-T-AC--------------TT-TC-G-G--T-GAT----G--A-G--G---AA--GTT-A---T-G-T--G-T--G-----G--G----------------------AT---------A---A----G----CA---C-ATA-T-AA-T-T-G-A-C-G-----T-T---A-G-TT--------A-C-A-G---------A-A-----------G--AA------------------------…	Bacteria(100);Proteobacteria(100);Gammaproteobacteria(100);Orbales(100);Orbaceae(100);Frischella(100);Frischella_perrara(100);	0	1092	0	0	3131	0	4953	0	0	2395	0	1	0	8595	73	666	2753	0	0	0	2431	1503	1	0	2072	1	0	0	1	293	487	2	0	1134	1	1214	1433	6951	35	0	0	3453	379	0	637	2401
Otu00014	289363	T-AG-G-G-A-A--TC-TT-CC-A-C---AA-T-G-G--AC--GC-A-A-G-T--C-T-G-A-T-G-G-A--GC-A-A-C-GCC-G-C-G-T---G-G-A-T--GA-A-G--A-A-G-G-TC-----TT-CG---G-A-T-C-G-T--A---AA-A-T-CC--------------TG-TT-G-T--T-GAA----G--A-A--G---AA-CGGT-T---G-T-G--A-G--A-----G--T----------------------AA---------C--------T----GC---T-CAT-A-AC-G-T-G-A-C-G-----G-T---A-A-TC--------A-A-C-C---------A-G-----------A--AA------------------------…	Bacteria(100);Firmicutes(100);Bacilli(100);Lactobacillales(100);Lactobacillaceae(100);Bombilactobacillus(100);Bombilactobacillus_mellis(100);	0	0	0	0	0	0	7717	0	14471	0	14577	0	0	0	5263	0	0	0	8634	5590	12959	0	0	0	0	0	15741	0	0	5912	0	7009	0	0	16699	2842	0	0	0	0	2354	12373	0	0	0	0
Otu00015	257560	T-AG-G-G-A-A--TC-TT-CC-A-C---AA-T-G-G--AC--GC-A-A-G-T--C-T-G-A-T-G-G-A--GC-A-A-C-GCC-G-C-G-T---G-G-A-T--GA-A-G--A-A-G-G-TC-----TT-CG---G-A-T-C-G-T--A---AA-A-T-CC--------------TG-TT-G-T--T-GAA----G--A-A--G---AA-CGGT-T---G-T-G--A-G--A-----G--T----------------------AA---------C--------T----GC---T-CAT-A-GC-G-T-G-A-C-G-----G-T---A-A-TC--------A-A-C-C---------A-G-----------A--AA------------------------…	Bacteria(100);Firmicutes(100);Bacilli(100);Lactobacillales(100);Lactobacillaceae(100);Bombilactobacillus(100);Bombilactobacillus_mellis(100);	0	0	0	17708	0	0	0	6473	0	0	0	0	0	0	0	0	7482	0	0	0	0	0	11372	9983	0	0	0	0	3166	0	0	0	0	0	0	0	0	0	13151	0	0	0	9550	0	0	0
Otu00016	220344	T-AG-G-G-A-A--TC-TT-CC-A-C---AA-T-G-G--AC--GC-A-A-G-T--C-T-G-A-T-G-G-A--GC-A-A-C-GCC-G-C-G-T---G-A-G-T--GA-A-G--A-A-G-G-TT-----TT-CG---G-A-T-C-G-T--A---AA-G-C-TC--------------TG-TT-G-T--T-GGT----G--A-A--G---AA-GGAC-A---A-G-G--G-T--A-----G--T----------------------AA---------C--------T----GA---T-TCT-T-GT-T-T-G-A-C-G-----G-T---A-A-TC--------A-A-C-C---------A-G-----------A--AA------------------------…	Bacteria(100);Firmicutes(100);Bacilli(100);Lactobacillales(100);Lactobacillaceae(100);Lactobacillus(100);Lactobacillus_helsingborgensis(100);	659	245	21	851	174	137	139	0	2045	741	539	2	2351	13	848	633	2949	1947	686	2560	484	515	112	2173	3585	0	1133	0	1805	647	0	956	0	1658	762	1136	1746	1	654	22383	1534	513	266	0	106	0
Otu00017	205180	T-GG-G-G-A-A--TA-TT-GC-A-C---AA-T-G-G--GG--GG-A-A-C-C--C-T-G-A-T-G-C-A--GC-C-A-T-GCC-G-C-G-T---G-T-A-T--GA-A-G--A-A-G-G-CC-----TT-CG---G-G-T-T-G-T--A---AA-G-T-AC--------------TT-TC-G-G--T-GAT----G--A-G--G---AA--GGT-G---A-T-G--T-A--T-----C--T----------------------AA---------T---A----G----GT---G-CAT-C-AA-T-T-G-A-C-G-----T-T---A-A-TT--------A-C-A-G---------A-A-----------G--AA------------------------…	Bacteria(100);Proteobacteria(100);Gammaproteobacteria(100);Orbales(100);Orbaceae(100);Gilliamella(100);Gilliamella_apicola(100);	0	0	0	0	0	0	0	0	0	0	7333	5411	0	0	0	0	0	4760	0	0	0	0	0	0	0	0	0	0	2047	0	0	0	0	6761	0	0	0	0	0	7074	7825	0	0	0	0	0
Otu00018	191065	T-AG-G-G-A-A--TC-TT-CC-A-C---AA-T-G-G--AC--GC-A-A-G-T--C-T-G-A-T-G-G-A--GC-A-A-C-GCC-G-C-G-T---G-A-G-T--GA-A-G--A-A-G-G-TT-----TT-CG---G-A-T-C-G-T--A---AA-G-C-TC--------------TG-TT-G-T--T-GGT----G--A-A--G---AA-GGAC-A---G-G-G--A-A--A-----G--C----------------------AA---------C--------T----GG---T-CTC-T-GT-T-T-G-A-C-G-----G-T---A-A-TC--------A-A-C-C---------A-G-----------A--AA------------------------…	Bacteria(100);Firmicutes(100);Bacilli(100);Lactobacillales(100);Lactobacillaceae(100);Lactobacillus(100);Lactobacillus_kullabergensis(100);	0	0	0	0	0	0	2187	0	0	1901	215	0	9	269	0	99	6310	132	0	257	948	724	240	0	138	0	0	0	0	871	16	153	0	0	0	97	0	0	51	0	634	0	149	1816	196	7
Otu00019	190350	T-AG-G-G-A-A--TC-TT-CC-A-C---AA-T-G-G--AC--GC-A-A-G-T--C-T-G-A-T-G-G-A--GC-A-A-C-GCC-G-C-G-T---G-G-A-T--GA-A-G--A-A-G-G-TC-----TT-CG---G-A-T-C-G-T--A---AA-A-T-CC--------------TG-TT-G-T--T-GAA----G--A-A--G---AA-CGTA-T---G-T-G--A-G--A-----G--T----------------------AA---------C--------T----GC---T-CAG-A-TA-G-T-G-A-C-G-----G-T---A-T-TC--------A-A-C-C---------A-G-----------A--AA------------------------…	Bacteria(100);Firmicutes(100);Bacilli(100);Lactobacillales(100);Lactobacillaceae(100);Bombilactobacillus(100);Bombilactobacillus_mellifer(100);	332	844	80	1290	4687	444	3171	1075	3967	1421	1947	0	1955	982	98	634	278	853	397	763	475	227	39	723	18	1812	488	652	616	1391	565	893	0	926	603	2318	3119	0	943	0	2366	1492	2226	2325	1622	452
Otu00020	170720	T-AG-G-G-A-A--TC-TT-CC-A-C---AA-T-G-G--AC--GC-A-A-G-T--C-T-G-A-T-G-G-A--GC-A-A-C-GCC-G-C-G-T---G-G-A-T--GA-A-G--A-A-G-G-TC-----TT-CG---G-A-T-C-G-T--A---AA-A-T-CC--------------TG-TT-G-T--T-GAA----G--A-A--G---AA-CGGT-T---G-T-G--A-G--A-----G--T----------------------AA---------C--------T----GC---T-CAT-A-AC-G-T-G-A-C-G-----G-T---A-A-TC--------A-A-C-C---------A-G-----------A--AA------------------------…	Bacteria(100);Firmicutes(100);Bacilli(100);Lactobacillales(100);Lactobacillaceae(100);Bombilactobacillus(100);Bombilactobacillus_mellis(100);	0	0	5235	0	0	0	0	0	0	0	0	0	0	0	0	0	0	0	0	0	0	0	0	0	0	0	0	11050	0	0	0	0	1	12380	0	0	0	9542	0	0	0	0	0	0	2649	0
Otu00021	142844	T-GG-G-G-A-A--TA-TT-GC-A-C---AA-T-G-G--GG--GA-A-A-C-C--C-T-G-A-T-G-C-A--GC-C-A-T-GCC-G-C-G-T---G-T-A-T--GA-A-G--A-A-G-G-CC-----TT-CG---G-G-T-T-G-T--A---AA-G-T-AC--------------TT-TC-G-G--T-GAT----G--A-G--G---AA--GGT-G---G-T-G--T-A--T-----C--T----------------------AA---------T---A----G----GT---G-CAT-C-AA-T-T-G-A-C-G-----T-T---A-A-TT--------A-C-A-G---------A-A-----------G--AA------------------------…	Bacteria(100);Proteobacteria(100);Gammaproteobacteria(100);Orbales(100);Orbaceae(100);Gilliamella(100);Gilliamella_unclassified(100);	0	0	0	0	0	0	0	0	0	0	0	0	0	0	0	0	0	0	0	0	0	0	0	0	0	0	0	0	0	0	0	0	1	0	0	0	0	0	4197	0	0	0	0	0	0	0
Otu00022	133221	T-GG-G-G-A-A--TA-TT-GG-A-C---AA-T-G-G--GC--GC-A-A-G-C--C-T-G-A-T-C-C-A--GC-C-A-T-GCC-G-C-G-T---G-A-G-T--GA-T-G--A-A-G-G-CC-----CT-AG---G-G-T-T-G-T--A---AA-G-C-TC--------------TT-TC-A-C--C-GGT----G--A-A--G---A--------------------------------T----------------------AA-----------------------------------------T-G-A-C-G-----G-T---A-A-CC--------G-G-A-G---------A-A-----------G--AA------------------------…	Bacteria(100);Proteobacteria(100);Alphaproteobacteria(100);Rhizobiales(100);Rhizobiaceae(100);Bartonella(100);Bartonella_s_bxid4984(100);	0	17	0	46	0	666	3373	1608	0	0	0	0	1	0	1571	0	0	1549	179	0	0	0	1086	1	0	0	0	22	0	2495	140	1158	0	1	16	2714	0	1	1099	0	0	2128	0	0	122	0
Otu00023	127637	T-AG-G-G-A-A--TC-TT-CC-A-C---AA-T-G-G--AC--GC-A-A-G-T--C-T-G-A-T-G-G-A--GC-A-A-C-GCC-G-C-G-T---G-A-G-T--GA-A-G--A-A-G-G-TT-----TT-CG---G-A-T-C-G-T--A---AA-G-C-TC--------------TG-TT-G-T--T-GGT----G--A-A--G---AA-GGAC-A---G-G-G--A-T--A-----G--C----------------------AA---------C--------T----GA---T-TCA-T-GT-T-T-G-A-C-G-----G-T---A-A-TC--------A-A-C-C---------A-G-----------A--AA------------------------…	Bacteria(100);Firmicutes(100);Bacilli(100);Lactobacillales(100);Lactobacillaceae(100);Lactobacillus(100);Lactobacillus_kimbladii(100);	0	0	0	0	0	0	0	0	0	0	0	0	0	6934	0	0	0	0	0	0	0	0	0	0	0	0	0	0	0	0	0	0	1	0	0	0	0	0	2665	0	0	0	0	10378	0	0
Otu00024	112312	T-GG-G-G-A-A--TA-TT-GC-A-C---AA-T-G-G--GG--GA-A-A-C-C--C-T-G-A-T-G-C-A--GC-C-A-T-GCC-G-C-G-T---G-T-A-T--GA-A-G--A-A-G-G-CC-----TT-CG---G-G-T-T-G-T--A---AA-G-T-AC--------------TT-TC-G-G--T-AAT----G--A-G--G---AA--GGT-G---G-T-G--T-A--T-----C--T----------------------AA---------T---A----G----GT---G-CAT-C-AA-T-T-G-A-C-G-----T-T---A-A-TT--------A-C-A-G---------A-A-----------G--AA------------------------…	Bacteria(100);Proteobacteria(100);Gammaproteobacteria(100);Orbales(100);Orbaceae(100);Gilliamella(100);Gilliamella_apis(100);	0	0	0	0	0	0	3101	0	0	0	0	0	0	0	0	3471	0	0	0	0	0	3874	0	0	0	0	0	0	0	0	0	0	0	0	0	4883	0	0	0	0	0	0	2418	0	0	0
Otu00025	97883	T-AG-G-G-A-A--TC-TT-CC-A-C---AA-T-G-G--AC--GC-A-A-G-T--C-T-G-A-T-G-G-A--GC-A-A-C-GCC-G-C-G-T---G-A-G-T--GA-A-G--A-A-G-G-TT-----TT-CG---G-A-T-C-G-T--A---AA-G-C-TC--------------TG-TT-G-T--T-GGT----G--A-A--G---AA-GGAC-A---G-G-G--A-T--A-----G--T----------------------AA---------C--------T----GA---T-TCT-T-GT-T-T-G-A-C-G-----G-T---A-A-TC--------A-A-C-C---------A-G-----------A--AA------------------------…	Bacteria(100);Firmicutes(100);Bacilli(100);Lactobacillales(100);Lactobacillaceae(100);Lactobacillus(100);Lactobacillus_kimbladii(100);	0	0	0	0	0	0	0	0	0	0	0	0	0	0	0	0	0	0	0	0	0	0	0	0	0	0	0	0	0	0	0	0	0	0	0	0	0	0	0	0	0	0	0	0	7001	0
Otu00026	96156	T-AG-G-G-A-A--TC-TT-CC-A-C---AA-T-G-G--AC--GC-A-A-G-T--C-T-G-A-T-G-G-A--GC-A-A-C-GCC-G-C-G-T---G-A-G-T--GA-A-G--A-A-G-G-TT-----TT-CG---G-A-T-C-G-T--A---AA-G-C-TC--------------TG-TT-G-T--T-GGT----G--A-A--G---AA-GGAC-A---A-G-G--T-T--A-----G--T----------------------AA---------C--------T----GA---A-CCT-T-GT-T-T-G-A-C-G-----G-T---A-A-TC--------A-A-C-C---------A-G-----------A--AA------------------------…	Bacteria(100);Firmicutes(100);Bacilli(100);Lactobacillales(100);Lactobacillaceae(100);Lactobacillus(100);Lactobacillus_melliventris(100);	0	0	0	0	0	0	0	0	0	0	0	0	0	0	0	0	0	0	0	0	0	0	0	0	0	0	0	0	0	0	0	0	0	0	0	0	0	0	0	0	0	0	0	0	0	0
Otu00027	93559	T-GG-G-G-A-A--TA-TT-GC-A-C---AA-T-G-G--GG--GG-A-A-C-C--C-T-G-A-T-G-C-A--GC-C-A-T-GCC-G-C-G-T---G-T-A-T--GA-A-G--A-A-G-G-CC-----TT-CG---G-G-T-T-G-T--A---AA-G-T-AC--------------TT-TC-G-G--T-GAT----G--A-G--G---AA--GGT-G---A-C-G--T-A--T-----C--T----------------------AA---------T---A----G----GT---A-TGT-T-AA-T-T-G-A-C-G-----T-T---A-A-TT--------A-C-A-G---------A-A-----------G--AA------------------------…	Bacteria(100);Proteobacteria(100);Gammaproteobacteria(100);Orbales(100);Orbaceae(100);Gilliamella(100);Gilliamella_apicola(100);	0	0	0	0	0	0	0	0	0	0	0	0	1	0	0	0	0	0	0	0	1	0	0	0	0	0	0	0	17	0	0	0	0	0	0	527	4	0	0	0	0	0	0	0	1	0
Otu00028	90368	T-GG-G-G-A-A--TA-TT-GC-A-C---AA-T-G-G--GG--GG-A-A-C-C--C-T-G-A-T-G-C-A--GC-C-A-T-GCC-G-C-G-T---G-T-A-T--GA-A-G--A-A-G-G-CC-----TT-CG---G-G-T-T-G-T--A---AA-G-T-AC--------------TT-TC-G-G--T-AAT----G--A-G--G---AA--GGT-G---A-T-G--T-A--T-----C--T----------------------AA---------T---A----G----GT---G-CAT-C-AA-T-T-G-A-C-G-----T-T---A-A-TT--------A-C-A-G---------A-A-----------G--AA------------------------…	Bacteria(100);Proteobacteria(100);Gammaproteobacteria(100);Orbales(100);Orbaceae(100);Gilliamella(100);Gilliamella_unclassified(100);	0	0	0	0	0	0	0	0	0	0	0	0	0	0	0	0	0	0	0	0	0	0	0	0	0	0	0	0	0	0	2943	0	0	0	0	0	0	0	0	0	0	2611	0	0	0	2342
Otu00029	86916	T-AG-G-G-A-A--TC-TT-CC-A-C---AA-T-G-G--AC--GC-A-A-G-T--C-T-G-A-T-G-G-A--GC-A-A-C-GCC-G-C-G-T---G-A-G-T--GA-A-G--A-A-G-G-TT-----TT-CG---G-A-T-C-G-T--A---AA-G-C-TC--------------TG-TT-G-T--T-GGT----G--A-A--G---AA-GGAC-A---A-G-G--G-T--A-----G--T----------------------AA---------C--------T----GA---T-CTT-T-GT-T-T-G-A-C-G-----G-T---A-A-TC--------A-A-C-C---------A-G-----------A--AA------------------------…	Bacteria(100);Firmicutes(100);Bacilli(100);Lactobacillales(100);Lactobacillaceae(100);Lactobacillus(100);Lactobacillus_melliventris(100);	0	0	0	0	0	0	0	0	0	0	0	0	0	0	0	0	0	0	0	0	0	0	0	0	0	0	1661	0	0	0	0	0	0	0	0	0	0	0	0	0	0	0	0	0	0	0
Otu00030	83975	T-GG-G-G-A-A--TT-TT-GG-A-C---AA-T-G-G--GG--GG-A-A-C-C--C-T-G-A-T-C-C-A--GC-C-A-T-GCC-G-C-G-T---G-T-C-T--GA-A-G--A-A-G-G-CC-----TT-CG---G-G-T-T-G-T--A---AA-G-G-AC--------------TT-TT-G-T--T-AGG----G--A-A--G---AA--AAG-C---C-G-G--G-T--G-----A--T----------------------AA---------T---A----C----CA---C-CTG-G-TG-C-T-G-A-C-G-----G-T---A-C-CT--------A-A-A-G---------A-A-----------T--AA------------------------…	Bacteria(100);Proteobacteria(100);Gammaproteobacteria(100);Burkholderiales(100);Neisseriaceae(100);Snodgrassella(100);Snodgrassella_alvi(100);	0	0	0	0	0	0	0	0	0	0	0	0	0	0	0	0	0	0	0	2166	0	0	0	0	0	0	0	0	0	9580	0	0	0	0	0	0	0	0	0	0	0	0	0	0	0	0
Otu00031	81157	T-GG-G-G-A-A--TA-TT-GG-A-C---AA-T-G-G--GG--GC-A-A-C-C--C-T-G-A-T-C-C-A--GC-A-A-T-GCC-G-C-G-T---G-T-A-T--GA-A-G--A-A-G-G-TC-----TT-CG---G-A-T-T-G-T--A---AA-G-T-AC--------------TT-TC-G-G--T-AGG----G--A-C--G---A--------------------------------T----------------------GA-----------------------------------------T-G-A-C-G-----G-T---A-C-CT--------A-C-A-G---------A-A-----------G--AA------------------------…	Bacteria(100);Proteobacteria(100);Alphaproteobacteria(100);Acetobacterales(100);Acetobacteraceae(100);Commensalibacter(100);Commensalibacter_s_bxid0093(100);	0	0	0	0	0	0	0	0	0	0	0	0	0	227	0	0	0	0	0	0	0	0	2262	0	0	0	0	0	0	0	1145	0	0	0	0	0	2661	0	0	0	0	0	0	0	0	0
Otu00032	80023	T-GG-G-G-A-A--TA-TT-GC-A-C---AA-T-G-G--GC--GC-A-A-G-C--C-T-G-A-T-G-C-A--GC-C-A-T-GCC-G-C-G-T---G-T-A-T--GA-A-G--A-A-G-G-CC-----TT-CG---G-G-T-T-G-T--A---AA-G-T-AC--------------TT-TC-A-G--C-GAG----G--A-G--G---AA--GGC-A---T-T-G--T-G--G-----T--T----------------------AA---------T---A----A----CC---A-CAG-T-GA-T-T-G-A-C-G-----T-T---A-C-TC--------G-C-A-G---------A-A-----------G--AA------------------------…	Bacteria(100);Proteobacteria(100);Gammaproteobacteria(100);Enterobacterales(100);Hafniaceae(100);Hafnia(100);Hafnia_alvei(100);	0	0	0	0	0	0	0	0	0	0	0	0	0	0	0	0	0	0	0	0	0	0	0	0	0	0	0	0	0	0	0	0	0	0	0	0	0	0	0	0	0	0	0	0	0	0
Otu00033	71075	T-GG-G-G-A-A--TT-TT-GG-A-C---AA-T-G-G--GG--GG-A-A-C-C--C-T-G-A-T-C-C-A--GC-C-A-T-GCC-G-C-G-T---G-T-C-T--GA-A-G--A-A-G-G-CC-----TT-CG---G-G-T-T-G-T--A---AA-G-G-AC--------------TT-TT-G-T--T-AGG----G--A-A--G---AA--AAG-C---C-G-G--G-T--G-----C--T----------------------AA---------T---A----C----CA---C-CTG-G-TG-C-T-G-A-C-G-----G-T---A-C-CT--------A-A-A-G---------A-A-----------T--AA------------------------…	Bacteria(100);Proteobacteria(100);Gammaproteobacteria(100);Burkholderiales(100);Neisseriaceae(100);Snodgrassella(100);Snodgrassella_alvi(100);	0	0	0	0	0	0	0	0	0	717	0	0	0	0	0	0	0	0	0	0	0	0	11072	0	0	0	0	0	0	0	0	0	0	0	0	0	0	0	0	0	0	0	0	0	0	2705
Otu00034	65451	T-AG-G-G-A-A--TC-TT-CC-A-C---AA-T-G-G--AC--GC-A-A-G-T--C-T-G-A-T-G-G-A--GC-A-A-C-GCC-G-C-G-T---G-G-A-T--GA-A-G--A-A-G-G-TC-----TT-CG---G-A-T-C-G-T--A---AA-A-T-CC--------------TG-TT-G-T--T-GAA----G--A-A--G---AA-CGGT-T---G-T-G--A-G--A-----G--T----------------------AA---------C--------T----GC---T-CAT-A-GC-G-T-G-A-C-G-----G-T---A-A-TC--------A-A-C-C---------A-G-----------A--AA------------------------…	Bacteria(100);Firmicutes(100);Bacilli(100);Lactobacillales(100);Lactobacillaceae(100);Bombilactobacillus(100);Bombilactobacillus_mellis(100);	0	0	0	0	0	0	0	0	0	0	0	0	0	0	0	0	0	0	0	0	0	0	0	0	0	0	0	0	0	0	0	0	0	0	0	0	0	0	0	0	0	0	0	11120	0	0
Otu00035	65214	T-GG-G-G-A-A--TA-TT-GC-A-C---AA-T-G-G--GG--GA-A-A-C-C--C-T-G-A-T-G-C-A--GC-C-A-T-GCC-G-C-G-T---G-T-A-T--GA-A-G--A-A-G-G-CC-----TT-CG---G-G-T-T-G-T--A---AA-G-T-AC--------------TT-TC-G-G--T-AAT----G--A-G--G---AA--GGT-G---A-T-G--T-A--T-----C--T----------------------AA---------T---A----G----GT---G-CAT-C-AA-T-T-G-A-C-G-----T-T---A-A-TT--------A-C-A-G---------A-A-----------G--AA------------------------…	Bacteria(100);Proteobacteria(100);Gammaproteobacteria(100);Orbales(100);Orbaceae(100);Gilliamella(100);Gilliamella_apis(100);	0	0	0	0	0	0	0	8219	0	0	0	0	0	2711	0	0	0	0	0	0	5639	0	0	0	0	0	0	0	0	3967	0	0	0	0	0	0	0	0	0	0	0	0	0	0	3774	0
Otu00036	59128	T-AG-G-G-A-A--TC-TT-CC-A-C---AA-T-G-G--AC--GC-A-A-G-T--C-T-G-A-T-G-G-A--GC-A-A-C-GCC-G-C-G-T---G-A-G-T--GA-A-G--A-A-G-G-TT-----TT-CG---G-A-T-C-G-T--A---AA-G-C-TC--------------TG-TT-G-T--T-GGT----G--A-A--G---AA-GGAC-A---T-G-G--A-A--A-----G--T----------------------AA---------C--------T----GA---T-CTA-T-GT-T-T-G-A-C-G-----G-T---A-A-TC--------A-A-C-C---------A-G-----------A--AA------------------------…	Bacteria(100);Firmicutes(100);Bacilli(100);Lactobacillales(100);Lactobacillaceae(100);Lactobacillus(100);Lactobacillus_apis(100);	0	0	0	0	0	0	0	0	0	0	0	0	0	0	0	0	0	0	0	0	0	0	0	0	0	0	0	0	0	0	0	0	0	0	0	0	0	0	0	0	0	0	0	0	0	0
Otu00037	56182	T-AG-G-G-A-A--TC-TT-CC-A-C---AA-T-G-G--AC--GC-A-A-G-T--C-T-G-A-T-G-G-A--GC-A-A-C-GCC-G-C-G-T---G-A-G-T--GA-A-G--A-A-G-G-TT-----TT-CG---G-A-T-C-G-T--A---AA-G-C-TC--------------TG-TT-G-T--T-GGT----G--A-A--G---AA-GGAC-A---G-G-G--G-T--A-----G--T----------------------AA---------C--------T----GA---T-TCT-T-GT-T-T-G-A-C-G-----G-T---A-A-TC--------A-A-C-C---------A-G-----------A--AA------------------------…	Bacteria(100);Firmicutes(100);Bacilli(100);Lactobacillales(100);Lactobacillaceae(100);Lactobacillus(100);Lactobacillus_kimbladii(100);	0	0	0	0	0	0	0	0	0	0	0	0	0	0	0	0	0	0	0	0	0	0	0	0	0	0	0	8562	0	0	0	0	1	0	0	0	0	0	0	0	0	0	0	0	0	10085
Otu00038	52608	T-GG-G-G-A-A--TA-TT-GC-A-C---AA-T-G-G--GC--GC-A-A-G-C--C-T-G-A-T-G-C-A--GC-G-A-C-GCC-G-C-G-T---G-C-G-G--GA-T-G--A-C-G-G-CC-----TT-CG---G-G-T-T-G-T--A---AA-C-C-GC--------------TT-TT-G-A--T-TGG----G--A-G--C---AA--G-C--------------------------G----------------------AG---------A--------------------------G----T-G-A-G-T-----G-T---A-C-CT--------T-T-C-G---------A-A-----------T--AA------------------------…	Bacteria(100);Actinobacteriota(100);Actinobacteria(100);Bifidobacteriales(100);Bifidobacteriaceae(100);Bifidobacterium(100);Bifidobacterium_asteroides(100);	0	0	0	0	0	0	0	0	0	0	0	0	0	0	0	0	0	0	0	0	3122	0	0	0	0	0	6562	0	0	0	0	0	6	0	8464	4101	0	0	0	0	0	0	0	0	0	0
Otu00039	52277	T-AG-G-G-A-A--TC-TT-CC-A-C---AA-T-G-G--AC--GC-A-A-G-T--C-T-G-A-T-G-G-A--GC-A-A-C-GCC-G-C-G-T---G-A-G-T--GA-A-G--A-A-G-G-TT-----TT-CG---G-A-T-C-G-T--A---AA-G-C-TC--------------TG-TT-G-T--T-GGT----G--A-A--G---AA-GGAC-A---A-G-G--G-T--A-----G--T----------------------AA---------C--------T----GA---T-TCT-T-GT-T-T-G-A-C-G-----G-T---A-A-TC--------A-A-C-C---------A-G-----------A--AA------------------------…	Bacteria(100);Firmicutes(100);Bacilli(100);Lactobacillales(100);Lactobacillaceae(100);Lactobacillus(100);Lactobacillus_helsingborgensis(100);	0	0	0	0	0	0	0	0	0	0	0	0	0	0	0	0	0	0	0	0	0	0	0	0	0	0	0	0	0	0	0	0	0	0	0	0	0	0	0	0	0	0	0	0	0	0
Otu00040	46209	T-GG-G-G-A-A--TA-TT-GC-A-C---AA-T-G-G--GC--GA-A-A-G-C--C-T-G-A-T-G-C-A--GC-G-A-C-GCC-G-C-G-T---G-C-G-G--GA-T-G--A-C-G-G-CC-----TT-CG---G-G-T-T-G-T--A---AA-C-C-GC--------------TT-TT-G-A--T-TGG----G--A-G--C---AA--G-C--------------------------G----------------------AG---------A--------------------------G----T-G-A-G-T-----G-T---A-C-CT--------T-T-C-G---------A-A-----------T--AA------------------------…	Bacteria(100);Actinobacteriota(100);Actinobacteria(100);Bifidobacteriales(100);Bifidobacteriaceae(100);Bifidobacterium(100);Bifidobacterium_indicum(100);	0	0	0	0	0	0	0	0	0	0	0	0	0	0	0	0	0	0	0	0	6476	0	0	0	0	0	238	0	0	0	0	0	0	0	0	6071	0	0	0	0	0	0	0	0	0	0
Otu00041	45886	T-AG-G-G-A-A--TC-TT-CC-A-C---AA-T-G-G--AC--GC-A-A-G-T--C-T-G-A-T-G-G-A--GC-A-A-C-GCC-G-C-G-T---G-G-A-T--GA-A-G--A-A-G-G-TC-----TT-CG---G-A-T-C-G-T--A---AA-A-T-CC--------------TG-TT-G-T--T-GAA----G--A-A--G---AA-CGGT-T---G-T-G--A-G--A-----G--T----------------------AA---------C--------T----GC---T-CAT-A-GC-G-T-G-A-C-G-----G-T---A-A-TC--------A-A-C-C---------A-G-----------A--AA------------------------…	Bacteria(100);Firmicutes(100);Bacilli(100);Lactobacillales(100);Lactobacillaceae(100);Bombilactobacillus(100);Bombilactobacillus_mellis(100);	0	0	0	0	0	0	0	0	0	0	0	0	0	0	0	0	0	0	0	0	0	13807	0	0	0	0	0	0	0	0	0	0	0	0	0	0	0	0	0	0	0	0	0	0	0	0
Otu00042	41907	T-GG-G-G-A-A--TT-TT-GG-A-C---AA-T-G-G--GG--GG-A-A-C-C--C-T-G-A-T-C-C-A--GC-C-A-T-GCC-G-C-G-T---G-T-C-T--GA-A-G--A-A-G-G-CC-----TT-CG---G-G-T-T-G-T--A---AA-G-G-AC--------------TT-TT-G-T--T-AGG----G--A-A--G---AA--AAG-C---C-G-G--G-T--G-----T--T----------------------AA---------T---A----C----CA---C-CTG-G-TG-C-T-G-A-C-G-----G-T---A-C-CT--------A-A-A-G---------A-A-----------T--AA------------------------…	Bacteria(100);Proteobacteria(100);Gammaproteobacteria(100);Burkholderiales(100);Neisseriaceae(100);Snodgrassella(100);Snodgrassella_alvi(100);	0	0	0	0	0	0	0	0	0	0	0	0	0	0	0	0	0	0	0	0	0	0	0	0	0	0	0	0	0	0	0	0	0	0	0	0	0	0	0	0	0	0	0	0	0	0
Otu00043	40766	T-GG-G-G-A-A--TA-TT-GG-A-C---AA-T-G-G--GG--GC-A-A-C-C--C-T-G-A-T-C-C-A--GC-A-A-T-GCC-G-C-G-T---G-T-A-T--GA-A-G--A-A-G-G-TC-----TT-CG---G-A-T-T-G-T--A---AA-G-T-AC--------------TT-TC-A-G--T-AGG----G--A-C--G---A--------------------------------T----------------------GA-----------------------------------------T-G-A-C-G-----G-T---A-C-CT--------A-C-A-G---------A-A-----------G--AA------------------------…	Bacteria(100);Proteobacteria(100);Alphaproteobacteria(100);Acetobacterales(100);Acetobacteraceae(100);Commensalibacter(100);Commensalibacter_s_bxid5705(100);	0	0	0	0	0	0	0	0	0	0	0	0	0	0	0	0	0	0	0	0	0	0	0	0	0	0	0	0	0	0	0	0	0	0	0	0	0	0	0	0	0	0	0	0	0	0
Otu00044	38288	T-GG-G-G-A-A--TA-TT-GC-A-C---AA-T-G-G--GG--GA-A-A-C-C--C-T-G-A-T-G-C-A--GC-C-A-T-GCC-G-C-G-T---G-T-A-T--GA-A-G--A-A-G-G-CC-----TT-CG---G-G-T-T-G-T--A---AA-G-T-AC--------------TT-TC-G-G--T-GAT----G--A-G--G---AA--GGT-G---G-T-G--T-A--T-----C--T----------------------AA---------T---A----G----GT---G-CAC-C-AA-T-T-G-A-C-G-----T-T---A-A-TT--------A-C-A-G---------A-A-----------G--AA------------------------…	Bacteria(100);Proteobacteria(100);Gammaproteobacteria(100);Orbales(100);Orbaceae(100);Gilliamella(100);Gilliamella_apicola(100);	0	0	0	0	0	0	0	0	0	0	0	0	0	0	0	0	0	0	0	0	0	0	0	0	0	0	0	0	0	0	0	0	0	0	0	0	0	0	0	0	0	0	0	0	0	0
Otu00045	38198	T-AG-G-G-A-A--TC-TT-CC-A-C---AA-T-G-G--AC--GC-A-A-G-T--C-T-G-A-T-G-G-A--GC-A-A-C-GCC-G-C-G-T---G-A-G-T--GA-A-G--A-A-G-G-TT-----TT-CG---G-A-T-C-G-T--A---AA-G-C-TC--------------TG-TT-G-T--T-GGT----G--A-A--G---AA-GGAC-A---G-G-G--A-T--A-----G--C----------------------AA---------C--------T----GA---T-CCC-T-GT-T-T-G-A-C-G-----G-T---A-A-TC--------A-A-C-C---------A-G-----------A--AA------------------------…	Bacteria(100);Firmicutes(100);Bacilli(100);Lactobacillales(100);Lactobacillaceae(100);Lactobacillus(100);Lactobacillus_unclassified(100);	0	0	0	6028	0	0	0	0	0	0	0	0	0	0	0	0	0	0	0	0	0	0	0	0	0	0	0	0	0	0	0	0	0	0	0	0	0	0	0	0	0	0	0	0	0	0
Otu00046	35548	T-AG-G-G-A-A--TC-TT-CC-A-C---AA-T-G-G--AC--GC-A-A-G-T--C-T-G-A-T-G-G-A--GC-A-A-C-GCC-G-C-G-T---G-A-G-T--GA-A-G--A-A-G-G-TT-----TT-CG---G-A-T-C-G-T--A---AA-G-C-TC--------------TG-TT-G-T--T-GGT----G--A-A--G---AA-GGAC-A---A-G-G--G-T--A-----G--T----------------------AA---------C--------T----GA---T-TCT-T-GT-T-T-G-A-C-G-----G-T---A-A-TC--------A-A-C-C---------A-G-----------A--AA------------------------…	Bacteria(100);Firmicutes(100);Bacilli(100);Lactobacillales(100);Lactobacillaceae(100);Lactobacillus(100);Lactobacillus_helsingborgensis(100);	0	0	0	0	0	0	0	0	0	0	0	0	0	0	0	0	0	0	0	0	0	0	0	0	0	0	0	0	0	0	0	0	0	0	0	0	0	0	0	0	0	0	0	0	0	488
Otu00047	31286	T-AG-G-G-A-A--TC-TT-CC-A-C---AA-T-G-G--AC--GC-A-A-G-T--C-T-G-A-T-G-G-A--GC-A-A-C-GCC-G-C-G-T---G-A-G-T--GA-A-G--A-A-G-G-TT-----TT-CG---G-A-T-C-G-T--A---AA-G-C-TC--------------TG-TT-G-T--T-GGT----G--A-A--G---AA-GGAC-A---A-G-G--A-A--A-----G--T----------------------AA---------C--------T----GA---T-CCT-T-GT-T-T-G-A-C-G-----G-T---A-A-TC--------A-A-C-C---------A-G-----------A--AA------------------------…	Bacteria(100);Firmicutes(100);Bacilli(100);Lactobacillales(100);Lactobacillaceae(100);Lactobacillus(100);Lactobacillus_melliventris(100);	0	0	0	0	0	0	0	0	0	0	0	0	0	0	0	0	0	0	0	0	0	0	0	0	0	0	0	0	0	0	0	0	0	0	0	0	0	0	0	0	0	0	0	0	0	0
Otu00048	30479	T-GG-G-G-A-A--TA-TT-GG-A-C---AA-T-G-G--GC--GC-A-A-G-C--C-T-G-A-T-C-C-A--GC-C-A-T-GCC-G-C-G-T---G-A-G-T--GA-T-G--A-A-G-G-CC-----CT-AG---G-G-T-T-G-T--A---AA-G-C-TC--------------TT-TC-A-C--C-GGT----G--A-A--G---A--------------------------------T----------------------AA-----------------------------------------T-G-A-C-G-----G-T---A-A-CC--------G-G-A-G---------A-A-----------G--AA------------------------…	Bacteria(100);Proteobacteria(100);Alphaproteobacteria(100);Rhizobiales(100);Rhizobiaceae(100);Bartonella(100);Bartonella_apis(100);	0	0	0	0	0	0	0	0	193	0	0	0	0	0	0	0	0	0	0	0	0	0	0	0	0	0	0	0	0	0	0	0	0	0	0	0	43	0	0	0	0	0	20946	0	0	0
Otu00049	29671	T-AG-G-G-A-A--TC-TT-CC-A-C---AA-T-G-G--AC--GC-A-A-G-T--C-T-G-A-T-G-G-A--GC-A-A-C-GCC-G-C-G-T---G-A-G-T--GA-A-G--A-A-G-G-TT-----TT-CG---G-A-T-C-G-T--A---AA-G-C-TC--------------TG-TT-G-T--T-GGT----G--A-A--G---AA-GGAC-A---G-G-G--G-T--A-----G--C----------------------AA---------C--------T----GA---T-TCT-T-GT-T-T-G-A-C-G-----G-T---A-A-TC--------A-A-C-C---------A-G-----------A--AA------------------------…	Bacteria(100);Firmicutes(100);Bacilli(100);Lactobacillales(100);Lactobacillaceae(100);Lactobacillus(100);Lactobacillus_kimbladii(100);	0	0	0	0	0	0	0	0	0	0	0	0	0	0	0	0	0	0	0	0	0	6687	0	0	0	0	0	0	0	0	0	0	0	7574	0	0	0	0	0	0	0	0	0	0	0	0
Otu00050	22748	T-AG-G-G-A-A--TC-TT-CC-A-C---AA-T-G-G--AC--GC-A-A-G-T--C-T-G-A-T-G-G-A--GC-A-A-C-GCC-G-C-G-T---G-A-G-T--GA-A-G--A-A-G-G-TT-----TT-CG---G-A-T-C-G-T--A---AA-G-C-TC--------------TG-TT-G-T--T-GGT----G--A-A--G---AA-GGAT-A---A-G-G--A-T--A-----G--T----------------------AA---------C--------T----GA---T-TCT-T-AT-T-T-G-A-C-G-----G-T---A-A-TC--------A-A-C-C---------A-G-----------A--AA------------------------…	Bacteria(100);Firmicutes(100);Bacilli(100);Lactobacillales(100);Lactobacillaceae(100);Lactobacillus(100);Lactobacillus_panisapium(100);	0	0	0	0	0	0	0	0	0	0	1	0	0	0	0	0	0	0	0	0	0	0	0	0	0	0	0	0	0	0	0	0	0	0	0	0	0	0	0	0	0	0	0	0	0	0
Otu00051	21421	T-GG-G-G-A-A--TA-TT-GC-A-C---AA-T-G-G--GG--GA-A-A-C-C--C-T-G-A-T-G-C-A--GC-C-A-T-GCC-G-C-G-T---G-T-A-T--GA-A-G--A-A-G-G-CC-----TT-AG---G-G-T-T-G-T--A---AA-G-T-AC--------------TT-TC-G-G--T-GAT----G--A-G--G---AA--GTT-A---T-G-T--G-T--G-----G--G----------------------AT---------A---A----G----CA---C-ATA-T-AA-T-T-G-A-C-G-----T-T---A-G-TT--------A-C-A-G---------A-A-----------G--AA------------------------…	Bacteria(100);Proteobacteria(100);Gammaproteobacteria(100);Orbales(100);Orbaceae(100);Frischella(100);Frischella_perrara(100);	0	0	0	0	0	0	0	0	0	0	0	0	0	0	0	0	0	0	0	0	0	0	0	0	0	0	0	0	0	0	0	0	0	0	0	0	0	0	0	0	0	0	0	0	0	0
Otu00052	21325	T-GG-G-G-A-A--TA-TT-GC-A-C---AA-T-G-G--GC--GA-A-A-G-C--C-T-G-A-T-G-C-A--GC-G-A-C-GCC-G-C-G-T---G-C-G-G--GA-T-G--A-C-G-G-CC-----TT-CG---G-G-T-T-G-T--A---AA-C-C-GC--------------TT-TT-G-A--T-TGG----G--A-G--C---AA--G-C--------------------------G----------------------AG---------A--------------------------G----T-G-A-G-T-----G-T---A-C-CT--------T-T-C-G---------A-A-----------T--AA------------------------…	Bacteria(100);Actinobacteriota(100);Actinobacteria(100);Bifidobacteriales(100);Bifidobacteriaceae(100);Bifidobacterium(100);Bifidobacterium_indicum(100);	0	541	0	248	0	650	401	0	0	481	378	52	0	0	240	461	665	138	628	0	0	380	0	475	2	0	0	0	0	1113	353	0	0	74	0	0	447	0	409	0	0	1683	735	0	9	0
Otu00053	21145	T-GG-G-G-A-A--TA-TT-GC-A-C---AA-T-G-G--GC--GC-A-A-G-C--C-T-G-A-T-G-C-A--GC-C-A-T-GCC-G-C-G-T---G-T-G-T--GA-A-G--A-A-G-G-CC-----TT-CG---G-G-T-T-G-T--A---AA-G-C-AC--------------TT-TC-A-G--C-GAG----G--A-G--G---AA--GGT-G---G-T-G--A-G--C-----T--T----------------------AA---------T---A----C----GC---T-CAT-C-AA-T-T-G-A-C-G-----T-T---A-C-TC--------G-C-A-G---------A-A-----------G--AA------------------------…	Bacteria(100);Proteobacteria(100);Gammaproteobacteria(100);Enterobacterales(100);Enterobacteriaceae(100);Serratia(100);Serratia_marcescens(100);	0	0	0	0	57	0	0	0	0	0	0	0	0	0	0	0	0	0	0	0	0	0	0	0	0	1	0	0	0	0	0	0	0	0	0	0	0	0	0	0	0	0	0	0	0	0
Otu00054	20765	T-AG-G-G-A-A--TC-TT-CC-A-C---AA-T-G-G--AC--GC-A-A-G-T--C-T-G-A-T-G-G-A--GC-A-A-C-GCC-G-C-G-T---G-A-G-T--GA-A-G--A-A-G-G-TT-----TT-CG---G-A-T-C-G-T--A---AA-G-C-TC--------------TG-TT-G-T--T-GGT----G--A-A--G---AA-GGAC-A---A-G-G--A-T--A-----G--T----------------------AA---------C--------T----GA---T-TCT-T-GT-T-T-G-A-C-G-----G-T---A-A-TC--------A-A-C-C---------A-G-----------A--AA------------------------…	Bacteria(100);Firmicutes(100);Bacilli(100);Lactobacillales(100);Lactobacillaceae(100);Lactobacillus(100);Lactobacillus_helsingborgensis(100);	0	0	0	0	0	0	0	0	0	0	0	0	0	0	0	0	0	0	0	0	0	0	0	0	0	0	0	0	0	0	0	0	0	0	0	0	0	0	0	0	0	0	0	0	0	0
Otu00055	20300	T-GG-G-G-A-A--TA-TT-GC-A-C---AA-T-G-G--GC--GC-A-A-G-C--C-T-G-A-T-G-C-A--GC-G-A-C-GCC-G-C-G-T---G-C-G-G--GA-T-G--G-A-G-G-CC-----TT-CG---G-G-T-T-G-T--A---AA-C-C-GC--------------TT-TT-G-T--T-CAA----G--G-G--C---AA-GG-C-A---C-G-G--T-------------T----------------------TC---------G------------------G-CCG-T-G--T-T-G-A-G-T-----G-G---A-T-TG--------T-T-C-G---------A-A-----------T--AA------------------------…	Bacteria(100);Actinobacteriota(100);Actinobacteria(100);Bifidobacteriales(100);Bifidobacteriaceae(100);Bifidobacterium(100);Bifidobacterium_unclassified(100);	0	0	0	0	0	0	13	0	0	0	4	7	0	0	0	11	0	6	0	0	5	0	0	0	0	0	0	0	0	0	0	0	0	0	0	1	0	0	0	0	0	0	0	0	0	0
Otu00056	20236	T-AG-G-G-A-A--TC-TT-CC-A-C---AA-T-G-G--AC--GC-A-A-G-T--C-T-G-A-T-G-G-A--GC-A-A-C-GCC-G-C-G-T---G-A-G-T--GA-A-G--A-A-G-G-TT-----TT-CG---G-A-T-C-G-T--A---AA-G-C-TC--------------TG-TT-G-T--T-GGT----G--A-A--G---AA-GGAC-A---G-G-G--A-A--A-----G--C----------------------AA---------C--------T----GG---T-CTC-T-GT-T-T-G-A-C-G-----G-T---A-A-TC--------A-A-C-C---------A-G-----------A--AA------------------------…	Bacteria(100);Firmicutes(100);Bacilli(100);Lactobacillales(100);Lactobacillaceae(100);Lactobacillus(100);Lactobacillus_kullabergensis(100);	0	20	0	0	0	0	0	0	0	0	0	1	0	0	0	0	0	0	0	0	0	0	0	0	0	0	0	0	0	0	0	0	0	0	0	0	0	0	0	0	0	0	0	0	0	0
Otu00057	19303	T-AG-G-G-A-A--TT-TT-CC-A-C---AA-T-G-G--AC--GA-A-A-G-T--C-T-G-A-T-G-G-A--GC-A-A-C-GCC-G-C-G-T---G-A-G-T--GA-A-G--A-A-G-G-TT-----TT-CG---G-A-T-T-G-T--A---AA-G-C-TC--------------TG-TT-G-T--T-AAA----G--A-A--G---AA-GGGT-A---T-G-T--A-G--A-----G--T----------------------AA---------C--------T----GA---T-ATA-T-AC-T-T-G-A-C-G-----G-T---A-T-TT--------A-A-C-G---------A-G-----------G--AA------------------------…	Bacteria(100);Firmicutes(100);Bacilli(100);Lactobacillales(100);Lactobacillaceae(100);g_bxid5846(100);g_bxid5846_s_bxid5849(100);	0	1082	0	61	0	10	8	1632	20	302	10	0	0	4	3	1357	0	0	7	0	355	17	42	0	0	43	47	0	0	9	413	80	0	27	70	19	35	0	389	0	92	0	155	324	2503	1
Otu00058	18186	T-AG-G-G-A-A--TC-TT-CC-A-C---AA-T-G-G--AC--GC-A-A-G-T--C-T-G-A-T-G-G-A--GC-A-A-C-GCC-G-C-G-T---G-A-G-T--GA-A-G--A-A-G-G-TT-----TT-CG---G-A-T-C-G-T--A---AA-G-C-TC--------------TG-TT-G-T--T-GGT----G--A-A--G---AA-GGAC-A---A-G-G--G-T--A-----G--T----------------------AA---------C--------T----GA---T-TCT-T-GT-T-T-G-A-C-G-----G-T---A-A-TC--------A-A-C-C---------A-G-----------A--AA------------------------…	Bacteria(100);Firmicutes(100);Bacilli(100);Lactobacillales(100);Lactobacillaceae(100);Lactobacillus(100);Lactobacillus_helsingborgensis(100);	0	0	0	0	0	0	0	0	0	0	0	0	0	0	0	0	0	0	0	0	0	0	0	0	0	1639	0	0	0	0	827	0	0	0	0	0	0	0	0	0	0	0	0	463	0	0
Otu00059	18135	T-GG-G-G-A-A--TT-TT-GG-A-C---AA-T-G-G--GG--GG-A-A-C-C--C-T-G-A-T-C-C-A--GC-C-A-T-GCC-G-C-G-T---G-T-C-T--GA-A-G--A-A-G-G-CC-----TT-CG---G-G-T-T-G-T--A---AA-G-G-AC--------------TT-TT-G-T--T-AGG----G--A-A--G---AA--AAG-C---T-G-G--G-T--G-----T--T----------------------AA---------T---A----C----CA---C-CTG-G-TG-C-T-G-A-C-G-----G-T---A-C-CT--------A-A-A-G---------A-A-----------T--AA------------------------…	Bacteria(100);Proteobacteria(100);Gammaproteobacteria(100);Burkholderiales(100);Neisseriaceae(100);Snodgrassella(100);Snodgrassella_alvi(100);	0	0	0	0	0	0	0	0	0	0	0	0	0	0	0	0	0	0	0	0	0	0	0	0	0	0	0	0	0	0	0	0	0	0	0	0	0	0	0	0	0	0	0	0	0	0
Otu00060	17667	T-GG-G-G-A-A--TA-TT-GC-A-C---AA-T-G-G--GC--GC-A-A-G-C--C-T-G-A-T-G-C-A--GC-C-A-T-GCC-G-C-G-T---G-T-A-T--GA-A-G--A-A-G-G-CC-----TT-CG---G-G-T-T-G-T--A---AA-G-T-AC--------------TT-TC-A-G--C-GGG----G--A-G--G---AAG--GG-A---G-T-G--A-G--G-----T--T----------------------AA---------T---A----A----CC---T-TAT-T-CA-T-T-G-A-C-G-----T-T---A-C-CC--------G-C-A-G---------A-A-----------G--AA------------------------…	Bacteria(100);Proteobacteria(100);Gammaproteobacteria(100);Enterobacterales(100);Enterobacteriaceae(100);Klebsiella(100);Klebsiella_oxytoca(100);	0	0	0	0	0	0	0	0	0	0	0	0	0	0	0	0	0	0	0	0	0	0	0	0	0	0	0	0	0	0	0	0	0	0	0	0	0	0	0	0	0	0	0	0	0	0
Otu00061	17116	T-GG-G-G-A-A--TT-TT-GG-A-C---AA-T-G-G--GG--GG-A-A-C-C--C-T-G-A-T-C-C-A--GC-C-A-T-GCC-G-C-G-T---G-T-C-T--GA-A-G--A-A-G-G-CC-----TT-CG---G-G-T-T-G-T--A---AA-G-G-AC--------------TT-TT-G-T--T-AGG----G--A-A--G---AA--AAG-C---C-G-G--G-T--G-----T--T----------------------AA---------T---A----C----CA---C-CAG-G-TG-C-T-G-A-C-G-----G-T---A-C-CT--------A-A-A-G---------A-A-----------T--AA------------------------…	Bacteria(100);Proteobacteria(100);Gammaproteobacteria(100);Burkholderiales(100);Neisseriaceae(100);Snodgrassella(100);Snodgrassella_alvi(100);	0	0	0	0	0	0	0	0	0	0	0	0	0	0	0	0	0	0	0	0	0	0	0	2824	0	0	0	0	0	0	0	0	0	0	0	0	0	0	0	0	0	0	0	0	0	0
Otu00062	16569	T-GG-G-G-A-A--TA-TT-GC-A-C---AA-T-G-G--GG--GA-A-A-C-C--C-T-G-A-T-G-C-A--GC-C-A-T-GCC-G-C-G-T---G-T-A-T--GA-A-G--A-A-G-G-CC-----TT-CG---G-G-T-T-G-T--A---AA-G-T-AC--------------TT-TC-G-G--T-GAT----G--A-G--G---AA--GGT-G---A-C-G--T-A--T-----C--T----------------------AA---------T---A----G----GT---A-CGT-T-AA-T-T-G-A-C-G-----T-T---A-A-TT--------A-C-A-G---------A-A-----------G--AA------------------------…	Bacteria(100);Proteobacteria(100);Gammaproteobacteria(100);Orbales(100);Orbaceae(100);Gilliamella(100);Gilliamella_apicola(100);	0	0	0	0	0	0	119	0	0	0	0	0	0	0	0	0	0	4	0	0	0	0	0	0	0	0	0	0	0	0	0	239	1	0	0	0	0	0	0	0	0	0	0	0	0	0
Otu00063	16218	T-AG-G-G-A-A--TC-TT-CC-A-C---AA-T-G-G--AC--GC-A-A-G-T--C-T-G-A-T-G-G-A--GC-A-A-C-GCC-G-C-G-T---G-A-G-T--GA-A-G--A-A-G-G-TT-----TT-CG---G-A-T-C-G-T--A---AA-G-C-TC--------------TG-TT-G-T--T-GGT----G--A-A--G---AA-GGAC-A---A-G-G--A-A--A-----G--T----------------------AA---------C--------T----GA---T-CTT-T-GT-T-T-G-A-C-G-----G-T---A-A-TC--------A-A-C-C---------A-G-----------A--AA------------------------…	Bacteria(100);Firmicutes(100);Bacilli(100);Lactobacillales(100);Lactobacillaceae(100);Lactobacillus(100);Lactobacillus_melliventris(100);	0	0	0	0	0	0	0	0	0	0	0	0	0	0	0	0	0	0	0	0	0	0	0	0	0	0	0	0	0	0	0	0	0	0	0	0	0	0	0	0	0	0	0	0	0	0
Otu00064	14672	T-GG-G-G-A-A--TA-TT-GC-A-C---AA-T-G-G--GG--GG-A-A-C-C--C-T-G-A-T-G-C-A--GC-C-A-T-GCC-G-C-G-T---G-T-A-T--GA-A-G--A-A-G-G-CC-----TT-CG---G-G-T-T-G-T--A---AA-G-T-AC--------------TT-TC-G-G--T-GAT----G--A-G--G---AA--GGT-G---G-T-G--T-A--T-----C--T----------------------AA---------T---A----G----GT---G-CAC-C-AA-T-T-G-A-C-G-----T-T---A-A-TT--------A-C-A-G---------A-A-----------G--AA------------------------…	Bacteria(100);Proteobacteria(100);Gammaproteobacteria(100);Orbales(100);Orbaceae(100);Gilliamella(100);Gilliamella_apicola(100);	0	0	0	0	0	0	0	0	0	0	0	0	0	0	0	0	0	0	0	0	0	0	0	0	0	0	0	0	0	0	0	0	0	0	0	0	0	0	0	0	0	0	0	0	0	0
Otu00065	14308	T-GG-G-G-A-A--TT-TT-GG-A-C---AA-T-G-G--GG--GG-A-A-C-C--C-T-G-A-T-C-C-A--GC-C-A-T-GCC-G-C-G-T---G-T-C-T--GA-A-G--A-A-G-G-CC-----TT-CG---G-G-T-T-G-T--A---AA-G-G-AC--------------TT-TT-G-T--T-AGG----G--A-A--G---AA--AAG-C---C-G-G--G-T--G-----C--T----------------------AA---------T---A----C----CA---C-CTG-G-TG-C-T-G-A-C-G-----G-T---A-C-CT--------A-A-A-G---------A-A-----------T--AA------------------------…	Bacteria(100);Proteobacteria(100);Gammaproteobacteria(100);Burkholderiales(100);Neisseriaceae(100);Snodgrassella(100);Snodgrassella_unclassified(100);	0	0	0	0	0	0	0	0	0	0	0	0	0	0	0	0	0	0	0	0	0	52	0	122	0	0	0	0	0	0	0	0	0	0	0	0	0	0	0	0	0	0	0	0	25	0
Otu00066	13897	T-AG-G-G-A-A--TC-TT-CC-A-C---AA-T-G-G--AC--GC-A-A-G-T--C-T-G-A-T-G-G-A--GC-A-A-C-GCC-G-C-G-T---G-G-A-T--GA-A-G--A-A-G-G-TC-----TT-CG---G-A-T-C-G-T--A---AA-A-T-CC--------------TG-TT-G-T--T-GAA----G--A-A--G---AA-CGGT-T---G-T-G--A-G--A-----G--T----------------------AA---------C--------T----GC---T-CAT-A-GC-G-T-G-A-C-G-----G-T---A-A-TC--------A-A-C-C---------A-G-----------A--AA------------------------…	Bacteria(100);Firmicutes(100);Bacilli(100);Lactobacillales(100);Lactobacillaceae(100);Bombilactobacillus(100);Bombilactobacillus_mellis(100);	0	0	0	0	0	0	0	0	0	0	0	0	0	0	0	0	0	0	0	0	0	0	0	0	0	0	0	0	0	0	0	0	0	0	0	0	0	0	0	0	0	0	0	0	0	0
Otu00067	13825	T-GG-G-G-A-A--TT-TT-GG-A-C---AA-T-G-G--GG--GG-A-A-C-C--C-T-G-A-T-C-C-A--GC-C-A-T-GCC-G-C-G-T---G-T-C-T--GA-A-G--A-A-G-G-CC-----TT-CG---G-G-T-T-G-T--A---AA-G-G-AC--------------TT-TT-G-T--T-AGG----G--A-A--G---AA--AAG-C---C-G-G--G-T--G-----T--T----------------------AA---------T---A----C----CA---T-CTG-G-TG-C-T-G-A-C-G-----G-T---A-C-CT--------A-A-A-G---------A-A-----------T--AA------------------------…	Bacteria(100);Proteobacteria(100);Gammaproteobacteria(100);Burkholderiales(100);Neisseriaceae(100);Snodgrassella(100);Snodgrassella_alvi(100);	0	0	0	0	0	0	0	0	0	0	0	0	0	0	0	0	0	0	0	0	0	0	0	0	0	0	0	0	0	0	0	0	0	0	0	0	0	0	0	0	0	0	0	0	13825	0
Otu00068	13479	T-AG-G-G-A-A--TC-TT-CC-A-C---AA-T-G-G--AC--GC-A-A-G-T--C-T-G-A-T-G-G-A--GC-A-A-C-GCC-G-C-G-T---G-A-G-T--GA-A-G--A-A-G-G-TT-----TT-CG---G-A-T-C-G-T--A---AA-G-C-TC--------------TG-TT-G-T--T-GGT----G--A-A--G---AA-GGAC-A---T-G-G--G-T--A-----G--T----------------------AA---------C--------T----GA---T-CTA-T-GT-T-T-G-A-C-G-----G-T---A-A-TC--------A-A-C-C---------A-G-----------A--AA------------------------…	Bacteria(100);Firmicutes(100);Bacilli(100);Lactobacillales(100);Lactobacillaceae(100);Lactobacillus(100);Lactobacillus_unclassified(100);	0	70	690	31	0	0	0	0	173	58	156	255	0	87	310	0	130	0	188	0	31	0	0	43	237	0	0	0	0	312	0	273	0	176	77	0	234	0	107	0	0	0	75	64	22	0
Otu00069	13461	T-GG-G-G-A-A--TT-TT-GG-A-C---AA-T-G-G--GG--GG-A-A-C-C--C-T-G-A-T-C-C-A--GC-C-A-T-GCC-G-C-G-T---G-T-C-T--GA-A-G--A-A-G-G-CC-----TT-CG---G-G-T-T-G-T--A---AA-G-G-AC--------------TT-TT-G-T--T-AGG----G--A-A--G---AA--AAG-T---C-G-G--G-T--G-----C--T----------------------AA---------T---A----C----CA---C-CTG-G-TG-C-T-G-A-C-G-----G-T---A-C-CT--------A-A-A-G---------A-A-----------T--AA------------------------…	Bacteria(100);Proteobacteria(100);Gammaproteobacteria(100);Burkholderiales(100);Neisseriaceae(100);Snodgrassella(100);Snodgrassella_alvi(100);	0	0	0	0	0	0	0	0	0	0	0	0	0	0	0	0	0	0	0	0	0	0	0	0	0	0	0	0	0	0	0	0	0	0	0	0	0	0	0	0	0	0	0	0	0	0
Otu00070	13247	T-AG-G-G-A-A--TC-TT-CC-A-C---AA-T-G-G--AC--GC-A-A-G-T--C-T-G-A-T-G-G-A--GC-A-A-C-GCC-G-C-G-T---G-G-A-T--GA-A-G--A-A-G-G-TC-----TT-CG---G-A-T-C-G-T--A---AA-A-T-CC--------------TG-TT-G-T--T-GAA----G--A-A--G---AA-CGGT-T---G-T-G--A-G--A-----G--T----------------------AA---------C--------T----GC---T-CAT-A-AC-G-T-G-A-C-G-----G-T---A-A-TC--------A-A-C-C---------A-G-----------A--AA------------------------…	Bacteria(100);Firmicutes(100);Bacilli(100);Lactobacillales(100);Lactobacillaceae(100);Bombilactobacillus(100);Bombilactobacillus_mellis(100);	0	0	0	0	0	0	0	0	0	0	0	0	0	0	0	0	0	0	0	0	0	0	0	0	0	0	0	0	0	0	0	0	0	0	0	0	0	0	0	0	0	0	0	1450	0	0
Otu00071	12623	T-GG-G-G-A-A--TT-TT-GG-A-C---AA-T-G-G--GG--GG-A-A-C-C--C-T-G-A-T-C-C-A--GC-C-A-T-GCC-G-C-G-T---G-T-C-T--GA-A-G--A-A-G-G-CC-----TT-CG---G-G-T-T-G-T--A---AA-G-G-AC--------------TT-TT-G-T--T-AGG----G--A-A--G---AA--AAG-C---T-G-G--G-T--G-----T--T----------------------AA---------T---A----C----CA---C-CTG-G-TG-C-T-G-A-C-G-----G-T---A-C-CT--------A-A-A-G---------A-A-----------T--AA------------------------…	Bacteria(100);Proteobacteria(100);Gammaproteobacteria(100);Burkholderiales(100);Neisseriaceae(100);Snodgrassella(100);Snodgrassella_alvi(100);	0	0	0	0	0	0	0	0	0	0	0	0	0	0	0	0	0	0	0	0	0	12471	0	0	0	0	0	0	0	0	0	0	0	0	0	0	0	0	0	0	0	0	0	0	0	0
Otu00072	12408	T-AG-G-G-A-A--TC-TT-CC-A-C---AA-T-G-G--AC--GC-A-A-G-T--C-T-G-A-T-G-G-A--GC-A-A-C-GCC-G-C-G-T---G-A-G-T--GA-A-G--A-A-G-G-TT-----TT-CG---G-A-T-C-G-T--A---AA-G-C-TC--------------TG-TT-G-T--T-GGT----G--A-A--G---AA-GGAC-A---G-G-G--A-T--A-----G--C----------------------AA---------C--------T----GA---T-TCC-T-GT-T-T-G-A-C-G-----G-T---A-A-TC--------A-A-C-C---------A-G-----------A--AA------------------------…	Bacteria(100);Firmicutes(100);Bacilli(100);Lactobacillales(100);Lactobacillaceae(100);Lactobacillus(100);Lactobacillus_unclassified(100);	0	0	0	0	0	0	0	0	0	0	0	0	0	0	0	0	0	0	0	0	0	0	0	0	0	0	0	0	0	0	0	0	0	0	0	0	0	0	0	0	0	0	0	0	0	0
Otu00073	12201	T-GG-G-G-A-A--TA-TT-GC-A-C---AA-T-G-G--GG--GA-A-A-C-C--C-T-G-A-T-G-C-A--GC-C-A-T-GCC-G-C-G-T---G-T-A-T--GA-A-G--A-A-G-G-CC-----TT-CG---G-G-T-T-G-T--A---AA-G-T-AC--------------TT-TC-G-G--T-GAT----G--A-G--G---AA--GGT-A---G-C-G--T-A--T-----C--T----------------------AA---------T---A----G----GT---A-CGT-T-AA-T-T-G-A-C-G-----T-T---A-A-TT--------A-C-A-G---------A-A-----------G--AA------------------------…	Bacteria(100);Proteobacteria(100);Gammaproteobacteria(100);Orbales(100);Orbaceae(100);Gilliamella(100);Gilliamella_unclassified(100);	0	0	0	0	0	111	0	0	0	0	2	0	0	0	0	0	0	0	240	0	0	0	0	0	0	0	0	0	0	0	0	0	0	0	0	0	0	0	0	1	1147	0	0	0	0	0
Otu00074	11679	T-GG-G-G-A-A--TT-TT-GG-A-C---AA-T-G-G--GG--GG-A-A-C-C--C-T-G-A-T-C-C-A--GC-C-A-T-GCC-G-C-G-T---G-T-C-T--GA-A-G--A-A-G-G-CC-----TT-CG---G-G-T-T-G-T--A---AA-G-G-AC--------------TT-TT-G-T--T-AGG----G--A-A--G---AA--AAG-C---C-G-G--G-T--G-----C--T----------------------AA---------T---A----C----CA---C-CTG-G-TG-C-T-G-A-C-G-----G-T---A-C-CT--------A-A-A-G---------A-A-----------T--AA------------------------…	Bacteria(100);Proteobacteria(100);Gammaproteobacteria(100);Burkholderiales(100);Neisseriaceae(100);Snodgrassella(100);Snodgrassella_alvi(100);	28	0	0	0	0	0	0	0	0	0	0	0	0	0	0	0	0	0	0	0	0	0	0	0	0	0	0	0	0	0	0	0	0	0	0	0	0	0	0	0	0	0	0	0	0	0
Otu00075	11429	T-AG-G-G-A-A--TC-TT-CC-A-C---AA-T-G-G--AC--GC-A-A-G-T--C-T-G-A-T-G-G-A--GC-A-A-C-GCC-G-C-G-T---G-G-A-T--GA-A-G--A-A-G-G-TC-----TT-CG---G-A-T-C-G-T--A---AA-A-T-CC--------------TG-TT-G-T--T-GAA----G--A-A--G---AA-CGGT-T---G-T-G--A-G--A-----G--T----------------------AA---------C--------T----GC---T-CAT-A-AC-G-T-G-A-C-G-----G-T---A-A-TC--------A-A-C-C---------A-G-----------A--AA------------------------…	Bacteria(100);Firmicutes(100);Bacilli(100);Lactobacillales(100);Lactobacillaceae(100);Lactobacillaceae_unclassified(100);Lactobacillaceae_unclassified(100);	0	0	166	0	323	0	723	62	398	0	393	137	102	329	200	329	0	35	0	116	236	0	40	0	0	78	365	301	19	184	344	181	0	296	463	62	411	275	30	0	27	105	0	0	53	140
Otu00076	10520	T-GG-G-G-A-A--TA-TT-GC-A-C---AA-T-G-G--GG--GA-A-A-C-C--C-T-G-A-T-G-C-A--GC-C-A-T-GCC-G-C-G-T---G-T-A-T--GA-A-G--A-A-G-G-CC-----TT-AG---G-G-T-T-G-T--A---AA-G-T-AC--------------TT-TC-G-G--T-GAT----G--A-G--G---AA--GTT-A---T-G-T--G-T--G-----G--G----------------------AT---------A---A----G----CA---C-ATA-T-AA-T-T-G-A-C-G-----T-T---A-G-TT--------A-C-A-G---------A-A-----------G--AA------------------------…	Bacteria(100);Proteobacteria(100);Gammaproteobacteria(100);Orbales(100);Orbaceae(100);Frischella(100);Frischella_perrara(100);	0	0	6	0	0	4237	0	0	0	0	3969	0	0	0	0	0	0	0	0	0	0	0	0	0	0	0	0	0	0	0	0	0	0	0	0	0	0	0	0	0	0	0	0	0	0	0
Otu00077	9915	T-GG-G-G-A-A--TA-TT-GC-A-C---AA-T-G-G--GC--GC-A-A-G-C--C-T-G-A-T-G-C-A--GC-C-A-T-GCC-G-C-G-T---G-T-A-T--GA-A-G--A-A-G-G-CC-----TT-CG---G-G-T-T-G-T--A---AA-G-T-AC--------------TT-TC-A-G--C-GGG----G--A-G--G---AA--GGT-G---T-T-G--T-G--G-----T--T----------------------AA---------T---A----A----CC---A-CAG-C-AA-T-T-G-A-C-G-----T-T---A-C-CC--------G-C-A-G---------A-A-----------G--AA------------------------…	Bacteria(100);Proteobacteria(100);Gammaproteobacteria(100);Enterobacterales(100);Enterobacteriaceae(100);Enterobacter(100);Enterobacter_unclassified(100);	0	0	0	0	0	0	0	0	0	0	0	0	0	0	0	0	0	0	0	0	0	0	0	0	0	0	0	0	0	0	0	0	0	0	0	0	0	0	0	1	0	0	0	0	0	0
Otu00078	9722	T-GG-G-G-A-A--TA-TT-GC-A-C---AA-T-G-G--GC--GC-A-A-G-C--C-T-G-A-T-G-C-A--GC-C-A-T-GCC-G-C-G-T---G-T-G-T--GA-A-G--A-A-G-G-CC-----TT-CG---G-G-T-T-G-T--A---AA-G-C-AC--------------TT-TC-A-G--C-GAG----G--A-G--G---AA--GGG-T---A-G-T--G-T--G-----T--T----------------------AA---------T---A----G----CA---C-ATT-G-CA-T-T-G-A-C-G-----T-T---A-C-TC--------G-C-A-G---------A-A-----------G--AA------------------------…	Bacteria(100);Proteobacteria(100);Gammaproteobacteria(100);Enterobacterales(100);Enterobacterales_unclassified(100);Enterobacterales_unclassified(100);Enterobacterales_unclassified(100);	0	0	0	0	0	0	0	0	0	0	0	0	0	0	0	0	0	0	0	0	0	0	0	0	0	0	0	0	0	0	0	0	0	0	0	0	0	0	0	0	0	0	0	0	0	0
Otu00079	9288	T-AG-G-G-A-A--TC-TT-CC-A-C---AA-T-G-G--AC--GC-A-A-G-T--C-T-G-A-T-G-G-A--GC-A-A-C-GCC-G-C-G-T---G-A-G-T--GA-A-G--A-A-G-G-TT-----TT-CG---G-A-T-C-G-T--A---AA-G-C-TC--------------TG-TT-G-T--T-GGT----G--A-A--G---AA-GGAC-A---G-G-G--A-A--A-----G--C----------------------AA---------C--------T----GA---T-TCT-T-GT-T-T-G-A-C-G-----G-T---A-A-TC--------A-A-C-C---------A-G-----------A--AA------------------------…	Bacteria(100);Firmicutes(100);Bacilli(100);Lactobacillales(100);Lactobacillaceae(100);Lactobacillus(100);Lactobacillus_unclassified(100);	0	51	777	0	180	70	139	180	95	0	0	0	0	0	258	0	0	0	0	0	0	0	0	0	178	34	21	0	60	0	0	0	0	29	131	0	128	161	0	0	0	0	0	39	0	138
Otu00080	9285	T-GG-G-G-A-A--TA-TT-GC-A-C---AA-T-G-G--GG--GA-A-A-C-C--C-T-G-A-T-G-C-A--GC-C-A-T-GCC-G-C-G-T---G-T-A-T--GA-A-G--A-A-G-G-CC-----TT-AG---G-G-T-T-G-T--A---AA-G-T-AC--------------TT-TC-G-G--T-GAT----G--A-G--G---AA--GTT-A---T-G-T--G-T--G-----G--G----------------------AT---------A---A----G----CA---C-ATA-T-AA-T-T-G-A-C-G-----T-T---A-G-TT--------A-C-A-G---------A-A-----------G--AA------------------------…	Bacteria(100);Proteobacteria(100);Gammaproteobacteria(100);Orbales(100);Orbaceae(100);Frischella(100);Frischella_perrara(100);	0	0	0	1697	0	0	0	0	0	0	0	0	0	0	0	0	0	0	0	0	0	0	0	0	0	0	0	0	0	0	0	0	0	0	0	0	0	0	0	0	0	0	0	0	0	0
Otu00081	9098	T-AG-G-G-A-A--TC-TT-CC-A-C---AA-T-G-G--AC--GC-A-A-G-T--C-T-G-A-T-G-G-A--GC-A-A-C-GCC-G-C-G-T---G-A-G-T--GA-A-G--A-A-G-G-TT-----TT-CG---G-A-T-C-G-T--A---AA-G-C-TC--------------TG-TT-G-T--T-GGT----G--A-A--G---AA-GGAC-A---G-G-G--A-T--A-----G--C----------------------AA---------C--------T----GA---T-TCT-T-GT-T-T-G-A-C-G-----G-T---A-A-TC--------A-A-C-C---------A-G-----------A--AA------------------------…	Bacteria(100);Firmicutes(100);Bacilli(100);Lactobacillales(100);Lactobacillaceae(100);Lactobacillus(100);Lactobacillus_unclassified(100);	0	0	0	16	0	0	0	0	0	32	105	182	33	0	0	77	53	19	180	30	28	0	36	0	0	0	0	162	0	256	56	204	0	0	0	316	0	0	0	0	157	56	66	0	0	0
Otu00082	9039	T-AG-G-G-A-A--TC-TT-CC-A-C---AA-T-G-G--AC--GC-A-A-G-T--C-T-G-A-T-G-G-A--GC-A-A-C-GCC-G-C-G-T---G-A-G-T--GA-A-G--A-A-G-G-TT-----TT-CG---G-A-T-C-G-T--A---AA-G-C-TC--------------TG-TT-G-T--T-GGT----G--A-A--G---AA-GGAC-A---G-G-G--A-A--A-----G--C----------------------AA---------C--------T----AC---T-CCT-T-GT-T-T-G-A-C-G-----G-T---A-A-TC--------A-A-C-C---------A-G-----------A--AA------------------------…	Bacteria(100);Firmicutes(100);Bacilli(100);Lactobacillales(100);Lactobacillaceae(100);Lactobacillus(100);Lactobacillus_unclassified(100);	0	0	0	0	0	0	0	0	0	0	0	0	0	0	0	0	0	0	0	0	0	0	0	0	0	0	0	0	0	0	0	0	0	0	0	0	0	0	0	0	0	0	0	0	0	0
Otu00083	7708	T-AG-G-G-A-A--TC-TT-CC-A-C---AA-T-G-G--AC--GC-A-A-G-T--C-T-G-A-T-G-G-A--GC-A-A-C-GCC-G-C-G-T---G-A-G-T--GA-A-G--A-A-G-G-TT-----TT-CG---G-A-T-C-G-T--A---AA-G-C-TC--------------TG-TT-G-T--T-GGT----G--A-A--G---AA-GGAC-A---T-G-G--A-T--A-----G--T----------------------AA---------C--------T----GA---T-CTA-T-GT-T-T-G-A-C-G-----G-T---A-A-TC--------A-A-C-C---------A-G-----------A--AA------------------------…	Bacteria(100);Firmicutes(100);Bacilli(100);Lactobacillales(100);Lactobacillaceae(100);Lactobacillus(100);Lactobacillus_unclassified(100);	0	0	0	0	0	116	0	298	0	0	0	0	56	0	0	0	0	0	0	0	0	86	126	0	0	0	0	0	0	0	88	0	0	0	0	363	0	171	0	0	136	0	0	0	0	136
Otu00084	7293	T-GG-G-G-A-A--TA-TT-GC-A-C---AA-T-G-G--GG--GA-A-A-C-C--C-T-G-A-T-G-C-A--GC-C-A-T-GCC-G-C-G-T---G-T-A-T--GA-A-G--A-A-G-G-CC-----TT-CG---G-G-T-T-G-T--A---AA-G-T-AC--------------TT-TC-G-G--T-AAT----G--A-G--G---AA--GGT-A---G-C-G--T-A--T-----C--T----------------------AA---------T---A----G----GT---G-CGT-T-AA-T-T-G-A-C-G-----T-T---A-A-TT--------A-C-A-G---------A-A-----------G--AA------------------------…	Bacteria(100);Proteobacteria(100);Gammaproteobacteria(100);Orbales(100);Orbaceae(100);Gilliamella(100);Gilliamella_unclassified(100);	0	0	0	0	0	0	0	0	0	0	0	0	0	0	0	0	0	0	0	0	0	0	0	0	0	0	0	0	0	0	0	0	0	0	0	0	2981	0	0	0	0	0	0	0	0	0
Otu00085	7242	T-GG-G-G-A-A--TA-TT-GG-A-C---AA-T-G-G--GG--GC-A-A-C-C--C-T-G-A-T-C-C-A--GC-A-A-T-GCC-G-C-G-T---G-T-A-T--GA-A-G--A-A-G-G-TC-----TT-CG---G-A-T-T-G-T--A---AA-G-T-AC--------------TT-TC-A-G--T-AGG----G--A-C--G---A--------------------------------T----------------------GA-----------------------------------------T-G-A-C-G-----G-T---A-C-CT--------A-C-A-G---------A-A-----------G--AA------------------------…	Bacteria(100);Proteobacteria(100);Alphaproteobacteria(100);Acetobacterales(100);Acetobacteraceae(100);Commensalibacter(100);Commensalibacter_s_bxid5705(100);	0	0	0	0	0	0	0	0	0	0	0	0	0	0	0	0	0	0	0	0	0	0	0	0	0	0	0	0	0	0	0	0	0	0	0	0	0	0	0	0	0	0	0	0	0	0
Otu00086	7089	T-GG-G-G-A-A--TA-TT-GC-A-C---AA-T-G-G--GG--GA-A-A-C-C--C-T-G-A-T-G-C-A--GC-C-A-T-GCC-G-C-G-T---G-T-A-T--GA-A-G--A-A-G-G-CC-----TT-AG---G-G-T-T-G-T--A---AA-G-T-AC--------------TT-TC-G-G--T-GAT----G--A-G--G---AA---GT-T---A-T-G--T-G--T-----G--G----------------------GA---------T---A----A----GC---A-CATAT-AA-T-T-G-A-C-G-----T-T---A-G-TT--------A-C-A-G---------A-A-----------G--AA------------------------…	Bacteria(100);Proteobacteria(100);Gammaproteobacteria(100);Orbales(100);Orbaceae(100);Orbaceae_unclassified(100);Orbaceae_unclassified(100);	0	13	0	13	0	45	84	0	0	25	82	0	0	83	3	0	0	0	27	0	33	16	0	0	0	0	0	0	0	0	0	0	0	5	0	8	6	54	0	0	0	8	0	0	7	4
Otu00087	6547	T-AG-G-G-A-A--TC-TT-CC-A-C---AA-T-G-G--AC--GC-A-A-G-T--C-T-G-A-T-G-G-A--GC-A-A-C-GCC-G-C-G-T---G-A-G-T--GA-A-G--A-A-G-G-TT-----TT-CG---G-A-T-C-G-T--A---AA-G-C-TC--------------TG-TT-G-T--T-GGT----G--A-A--G---AA-GGAC-A---G-G-G--A-A--A-----G--C----------------------AA---------C--------T----GG---T-CTC-T-GT-T-T-G-A-C-G-----G-T---A-A-TC--------A-A-C-C---------A-G-----------A--AA------------------------…	Bacteria(100);Firmicutes(100);Bacilli(100);Lactobacillales(100);Lactobacillaceae(100);Lactobacillus(100);Lactobacillus_unclassified(100);	0	0	0	0	353	35	0	0	0	0	0	0	0	0	0	0	0	0	0	0	0	0	0	0	0	0	0	0	1	0	0	0	0	0	0	0	377	105	0	0	0	0	0	0	0	0
Otu00088	6496	T-GG-G-G-A-A--TA-TT-GC-A-C---AA-T-G-G--GC--GC-A-A-G-C--C-T-G-A-T-G-C-A--GC-C-A-T-GCC-G-C-G-T---G-T-A-T--GA-A-G--A-A-G-G-CC-----TT-CG---G-G-T-T-G-T--A---AA-G-T-AC--------------TT-TC-A-G--C-GGG----G--A-G--G---AA--GGT-G---T-T-G--T-G--G-----T--T----------------------AA---------T---A----A----CC---G-CAG-C-AA-T-T-G-A-C-G-----T-T---A-C-CC--------G-C-A-G---------A-A-----------G--AA------------------------…	Bacteria(100);Proteobacteria(100);Gammaproteobacteria(100);Enterobacterales(100);Enterobacteriaceae(100);Enterobacteriaceae_unclassified(100);Enterobacteriaceae_unclassified(100);	0	0	0	0	0	0	0	0	0	0	0	0	0	0	0	0	0	0	0	0	0	0	0	0	0	0	0	0	0	0	1	0	0	100	5020	0	0	0	0	0	0	0	0	200	0	0
Otu00089	6423	T-GG-G-G-A-A--TA-TT-GC-A-C---AA-T-G-G--GG--GG-A-A-C-C--C-T-G-A-T-G-C-A--GC-C-A-T-GCC-G-C-G-T---G-T-A-T--GA-A-G--A-A-G-G-CT-----TT-CG---G-G-T-T-G-T--A---AA-G-T-AC--------------TT-TC-G-G--T-GAT----G--A-G--G---AA--GGT-G---G-T-G--T-A--T-----C--T----------------------AA---------T---A----G----GT---G-CAT-C-AA-T-T-G-A-C-G-----T-T---A-A-TT--------A-C-A-G---------A-A-----------G--AA------------------------…	Bacteria(100);Proteobacteria(100);Gammaproteobacteria(100);Orbales(100);Orbaceae(100);Gilliamella(100);Gilliamella_apicola(100);	0	0	0	0	0	0	0	0	0	0	0	0	0	0	0	0	0	0	0	0	0	0	0	0	0	0	0	0	0	0	0	0	0	0	0	0	0	0	0	0	0	0	0	0	0	0
Otu00090	6423	T-AG-G-G-A-A--TC-TT-CC-A-C---AA-T-G-G--AC--GA-A-A-G-T--C-T-G-A-T-G-G-A--GC-A-A-C-GCC-G-C-G-T---G-A-G-T--GA-T-G--A-A-G-G-TT-----TT-CG---G-A-T-C-G-T--A---AA-A-C-TC--------------TG-TT-G-T--T-AAA----G--A-A--G---AA-CAAG-T---G-T-T--A-G--A-----G--T----------------------AA---------C--------T----GT---T-AAC-A-CT-T-T-G-A-C-G-----G-T---A-T-TT--------A-A-C-C---------A-G-----------A--AA------------------------…	Bacteria(100);Firmicutes(100);Bacilli(100);Lactobacillales(100);Lactobacillaceae(100);Apilactobacillus(100);Apilactobacillus_kunkeei(100);	0	0	0	0	0	0	0	0	0	0	25	178	19	0	1286	0	5	0	0	0	131	0	0	0	0	0	0	3	0	0	0	0	0	0	0	0	0	0	18	12	0	0	0	0	0	0
Otu00091	6098	T-GG-G-G-A-A--TA-TT-GC-A-C---AA-T-G-G--GG--GG-A-A-C-C--C-T-G-A-T-G-C-A--GC-C-A-T-GCC-G-C-G-T---G-T-A-T--GA-A-G--A-A-G-G-CC-----TT-CG---G-G-T-T-G-T--A---AA-G-T-AC--------------TT-TC-G-G--T-AAT----G--A-G--G---AA--GGT-G---G-T-G--T-A--T-----C--T----------------------AA---------T---A----G----GT---G-CAT-C-AA-T-T-G-A-C-G-----T-T---A-A-TT--------A-C-A-G---------A-A-----------G--AA------------------------…	Bacteria(100);Proteobacteria(100);Gammaproteobacteria(100);Orbales(100);Orbaceae(100);Gilliamella(100);Gilliamella_unclassified(100);	0	0	0	0	0	0	0	0	0	0	0	0	0	0	0	0	0	0	0	0	0	0	0	0	0	0	0	0	0	0	0	0	0	0	0	0	0	0	0	0	0	0	0	0	0	0
Otu00092	5907	T-AG-G-G-A-A--TC-TT-CC-A-C---AA-T-G-G--AC--GC-A-A-G-T--C-T-G-A-T-G-G-A--GC-A-A-C-GCC-G-C-G-T---G-G-A-T--GA-A-G--A-A-G-G-TC-----TT-CG---G-A-T-C-G-T--A---AA-A-T-CC--------------TG-TT-G-T--T-GAA----G--A-A--G---AA-CGGT-T---G-T-G--A-G--A-----G--T----------------------AA---------C--------T----GC---T-CAT-A-AC-G-T-G-A-C-G-----G-T---A-A-TC--------A-A-C-C---------A-G-----------A--AA------------------------…	Bacteria(100);Firmicutes(100);Bacilli(100);Lactobacillales(100);Lactobacillaceae(100);Bombilactobacillus(100);Bombilactobacillus_unclassified(100);	0	197	136	0	131	105	27	0	72	92	149	239	24	94	96	84	0	11	140	13	46	0	0	0	81	21	0	197	0	145	156	167	0	165	114	63	137	75	0	25	0	79	0	0	7	57
Otu00093	5897	T-GG-G-G-A-A--TT-TT-GG-A-C---AA-T-G-G--GG--GG-A-A-C-C--C-T-G-A-T-C-C-A--GC-C-A-T-GCC-G-C-G-T---G-T-C-T--GA-A-G--A-A-G-G-CC-----TT-CG---G-G-T-T-G-T--A---AA-G-G-AC--------------TT-TT-G-T--T-AGG----G--A-A--G---AA--AAG-C---C-G-G--G-T--G-----C--T----------------------AA---------T---A----C----CA---C-CTG-G-TG-C-T-G-A-C-G-----G-T---A-C-CT--------A-A-A-G---------A-A-----------T--AA------------------------…	Bacteria(100);Proteobacteria(100);Gammaproteobacteria(100);Burkholderiales(100);Neisseriaceae(100);Snodgrassella(100);Snodgrassella_unclassified(100);	0	0	0	0	0	0	0	0	0	0	0	0	0	0	0	0	0	0	0	0	0	0	0	0	0	0	0	0	0	0	0	0	0	0	0	0	0	0	0	0	0	0	0	0	0	0
Otu00094	5764	T-AG-G-G-A-A--TC-TT-CC-A-C---AA-T-G-G--AC--GC-A-A-G-T--C-T-G-A-T-G-G-A--GC-A-A-C-GCC-G-C-G-T---G-A-G-T--GA-A-G--A-A-G-G-TT-----TT-CG---G-A-T-C-G-T--A---AA-G-C-TC--------------TG-TT-G-T--T-GGT----G--A-A--G---AA-GGAC-A---G-G-G--A-T--A-----G--C----------------------AA---------C--------T----GA---T-CTC-T-GT-T-T-G-A-C-G-----G-T---A-A-TC--------A-A-C-C---------A-G-----------A--AA------------------------…	Bacteria(100);Firmicutes(100);Bacilli(100);Lactobacillales(100);Lactobacillaceae(100);Lactobacillus(100);Lactobacillus_unclassified(100);	0	0	0	0	0	0	0	0	0	0	0	0	0	0	0	0	0	0	0	0	0	0	0	0	0	0	0	0	0	0	0	0	0	0	0	0	0	0	0	0	0	5764	0	0	0	0
Otu00095	5709	T-AA-G-G-A-A--TA-TT-GG-T-C---AA-T-G-G--AC--GC-A-A-G-T--C-T-G-A-A-C-C-A--GC-C-A-T-GCC-G-C-G-T---G-A-A-G--GA-T-G--A-A-G-G-TC--C--TC-TG---G-A-T-T-G-T--A---AA-C-T-TC--------------TT-TT-A-T--A-GGG----G--G-C--G---AA-AAAA-G---G-T-C--T-------------T----------------------TC---------T------------------A-GAT-C-AC-T-T-G-A-C-A-----G-T---A-C-CC--------T-A-T-G---------A-A-----------T--AA------------------------…	Bacteria(100);Bacteroidetes(100);Bacteroidia(100);Chitinophagales(100);Chitinophagaceae(100);Sediminibacterium(100);Sediminibacterium_magnilacihabitans(100);	0	1	0	1	0	0	0	0	1	1	0	3	0	1	0	0	0	4	0	1	0	1	0	3	0	3	0	1	0	0	0	1	0	0	0	1	1	1	0	3	1	3	0	0	0	0
Otu00096	5599	T-GG-G-G-A-A--TT-TT-GG-A-C---AA-T-G-G--GG--GA-A-A-C-C--C-T-G-A-T-C-C-A--GC-A-A-C-TCT-G-C-G-T---G-A-G-G--GA-C-G--A-A-G-A-TC-----TT-CG---G-A-T-T-G-T--A---AA-C-C-TC--------------TT-TTGCATGGG-ACG----A--AATCCCGC-A-----------------------------AG-G----------------------GT---------C-------------------------------T-G-A-C-G-----G-T---A-C-CA--------T-G-C-G---------A-A-----------T--AA------------------------…	Bacteria(100);Bacteria_unclassified(100);Bacteria_unclassified(100);Bacteria_unclassified(100);Bacteria_unclassified(100);Bacteria_unclassified(100);Bacteria_unclassified(100);	1	0	0	0	0	2	0	1	0	1	3	2	1	2	0	1	0	2	0	1	0	0	0	2	0	0	0	0	0	0	0	0	0	1	2	3	1	0	0	2	0	2	1	0	1	1
Otu00097	5510	T-GG-G-G-A-A--TT-TT-GG-A-C---AA-T-G-G--GG--GG-A-A-C-C--C-T-G-A-T-C-C-A--GC-C-A-T-GCC-G-C-G-T---G-T-C-T--GA-A-G--A-A-G-G-CC-----TT-CG---G-G-T-T-G-T--A---AA-G-G-AC--------------TT-TT-G-T--T-AGG----G--A-A--G---AA--AAG-T---C-G-G--G-T--G-----T--T----------------------AA---------T---A----C----CA---C-CTG-G-TG-C-T-G-A-C-G-----G-T---A-C-CT--------A-A-A-G---------A-A-----------T--AA------------------------…	Bacteria(100);Proteobacteria(100);Gammaproteobacteria(100);Burkholderiales(100);Neisseriaceae(100);Snodgrassella(100);Snodgrassella_alvi(100);	0	0	0	0	0	0	0	0	0	0	0	345	0	0	0	0	0	0	0	0	0	0	0	0	0	0	0	0	0	0	0	0	0	0	0	0	0	0	0	0	0	0	0	0	0	0
Otu00098	5301	T-AG-G-G-A-A--TC-TT-CC-A-C---AA-T-G-G--AC--GC-A-A-G-T--C-T-G-A-T-G-G-A--GC-A-A-C-GCC-G-C-G-T---G-G-A-T--GA-A-G--A-A-G-G-TC-----TT-CG---G-A-T-C-G-T--A---AA-A-T-CC--------------TG-TT-G-T--T-GAA----G--A-A--G---AA-CGGT-T---G-T-G--A-G--A-----G--T----------------------AA---------C--------T----GC---T-CAT-A-AC-G-T-G-A-C-G-----G-T---A-A-TC--------A-A-C-C---------A-G-----------A--AA------------------------…	Bacteria(100);Firmicutes(100);Bacilli(100);Lactobacillales(100);Lactobacillaceae(100);Lactobacillaceae_unclassified(100);Lactobacillaceae_unclassified(100);	0	112	0	85	0	123	0	0	0	289	0	0	0	0	0	0	0	0	31	0	0	73	0	26	58	0	0	0	0	0	0	0	0	0	0	0	0	0	0	0	0	0	48	61	0	0
Otu00099	5286	T-AG-G-G-A-A--TC-TT-CC-A-C---AA-T-G-G--AC--GC-A-A-G-T--C-T-G-A-T-G-G-A--GC-A-A-C-GCC-G-C-G-T---G-G-A-T--GA-A-G--A-A-G-G-TC-----TT-CG---G-A-T-C-G-T--A---AA-A-T-CC--------------TG-TT-G-T--T-GAA----G--A-A--G---AA-CGGT-T---A-T-G--A-G--A-----G--T----------------------AA---------C--------T----GC---T-CAT-A-GC-G-T-G-A-C-G-----G-T---A-A-TC--------A-A-C-C---------A-G-----------A--AA------------------------…	Bacteria(100);Firmicutes(100);Bacilli(100);Lactobacillales(100);Lactobacillaceae(100);Bombilactobacillus(100);Bombilactobacillus_mellis(100);	0	0	0	0	0	0	0	0	0	0	0	0	0	0	0	0	0	0	0	0	0	0	0	0	0	0	0	0	0	0	0	0	0	0	0	0	0	0	0	0	0	0	0	0	0	0
Otu00100	5198	T-AG-G-G-A-A--TC-TT-CC-A-C---AA-T-G-G--AC--GC-A-A-G-T--C-T-G-A-T-G-G-A--GC-A-A-C-GCC-G-C-G-T---G-G-A-T--GA-A-G--A-A-G-G-TC-----TT-CG---G-A-T-C-G-T--A---AA-A-T-CC--------------TG-TT-G-T--T-GAA----G--A-A--G---AA-CGGT-T---G-T-G--A-G--A-----G--T----------------------AA---------C--------T----GC---T-CAT-A-AC-G-T-G-A-C-G-----G-T---A-A-TC--------A-A-C-C---------A-G-----------A--AA------------------------…	Bacteria(100);Firmicutes(100);Bacilli(100);Lactobacillales(100);Lactobacillaceae(100);Bombilactobacillus(100);Bombilactobacillus_mellis(100);	0	0	0	0	0	0	0	0	0	0	0	0	0	0	0	0	0	0	0	0	0	0	0	0	0	0	0	0	0	0	0	0	1	0	0	0	0	0	0	0	0	0	0	0	0	0
Otu00101	5089	T-GG-G-G-A-A--TA-TT-GC-A-C---AA-T-G-G--GG--GG-A-A-C-C--C-T-G-A-T-G-C-A--GC-C-A-T-GCC-G-C-G-T---G-T-A-T--GA-A-G--A-A-G-G-CT-----TT-CG---G-G-T-T-G-T--A---AA-G-T-AC--------------TT-TC-G-G--T-AAT----G--A-G--G---AA--GGT-G---G-T-G--T-A--T-----C--T----------------------AA---------T---A----G----GT---G-CAT-C-AA-T-T-G-A-C-G-----T-T---A-A-TT--------A-C-A-G---------A-A-----------G--AA------------------------…	Bacteria(100);Proteobacteria(100);Gammaproteobacteria(100);Orbales(100);Orbaceae(100);Gilliamella(100);Gilliamella_apicola(100);	0	0	0	0	0	0	0	0	0	7	0	0	0	0	10	0	0	0	0	0	0	0	0	0	0	0	0	0	0	0	0	688	0	0	0	0	0	4	0	0	6	0	0	0	0	0
Otu00102	5074	T-AG-G-G-A-A--TC-TT-CC-A-C---AA-T-G-G--AC--GC-A-A-G-T--C-T-G-A-T-G-G-A--GC-A-A-C-GCC-G-C-G-T---G-A-G-T--GA-A-G--A-A-G-G-TT-----TT-CG---G-A-T-C-G-T--A---AA-G-C-TC--------------TG-TT-G-T--T-GGT----G--A-A--G---AA-GGAC-A---A-G-G--A-A--A-----G--T----------------------AA---------C--------T----GA---T-CTT-T-GT-T-T-G-A-C-G-----G-T---A-A-TC--------A-A-C-C---------A-G-----------A--AA------------------------…	Bacteria(100);Firmicutes(100);Bacilli(100);Lactobacillales(100);Lactobacillaceae(100);Lactobacillaceae_unclassified(100);Lactobacillaceae_unclassified(100);	0	0	0	225	0	0	0	0	0	0	0	0	0	0	0	0	0	0	0	0	0	0	0	0	0	89	0	0	114	0	0	14	0	0	0	0	0	0	437	0	0	0	0	0	0	0
Otu00103	4815	T-GG-G-G-A-A--TA-TT-GC-A-C---AA-T-G-G--GG--GG-A-A-C-C--C-T-G-A-T-G-C-A--GC-C-A-T-GCC-G-C-G-T---G-T-A-T--GA-A-G--A-A-G-G-CC-----TT-CG---G-G-T-T-G-T--A---AA-G-T-AC--------------TT-TC-G-G--T-AAT----G--A-G--G---AA--GGT-G---G-C-G--T-A--T-----C--T----------------------AA---------T---A----G----GT---A-CGT-T-AA-T-T-G-A-C-G-----T-T---A-A-TT--------A-C-A-G---------A-A-----------G--AA------------------------…	Bacteria(100);Proteobacteria(100);Gammaproteobacteria(100);Orbales(100);Orbaceae(100);Gilliamella(100);Gilliamella_unclassified(100);	0	0	0	0	378	0	0	1736	0	105	0	0	0	0	0	164	0	0	0	0	0	0	0	0	0	0	0	0	0	0	0	0	0	0	0	0	0	0	0	0	0	0	0	0	0	0
Otu00104	4648	T-AG-G-G-A-A--TC-TT-CC-A-C---AA-T-G-G--AC--GC-A-A-G-T--C-T-G-A-T-G-G-A--GC-A-A-C-GCC-G-C-G-T---G-A-G-T--GA-A-G--A-A-G-G-TT-----TT-CG---G-A-T-C-G-T--A---AA-G-C-TC--------------TG-TT-G-T--T-GGT----G--A-A--G---AA-GGAC-A---A-G-G--T-T--A-----G--T----------------------AA---------C--------T----GA---A-CCT-T-GT-T-T-G-A-C-G-----G-T---A-A-TC--------A-A-C-C---------A-G-----------A--AA------------------------…	Bacteria(100);Firmicutes(100);Bacilli(100);Lactobacillales(100);Lactobacillaceae(100);Lactobacillus(100);Lactobacillus_melliventris(100);	0	0	0	0	0	0	68	0	0	0	0	0	0	0	0	66	0	0	0	0	0	0	109	0	0	1	0	0	0	0	0	0	0	0	0	0	0	0	1	0	0	0	422	0	0	0
Otu00105	4276	T-GG-G-G-A-A--TT-TT-GG-A-C---AA-T-G-G--GG--GG-A-A-C-C--C-T-G-A-T-C-C-A--GC-C-A-T-GCC-G-C-G-T---G-T-C-T--GA-A-G--A-A-G-G-CC-----TT-CG---G-G-T-T-G-T--A---AA-G-G-AC--------------TT-TT-G-T--T-AGG----G--A-A--G---AA--AAG-C---C-G-G--G-T--G-----T--T----------------------AA---------T---A----C----CA---C-CTG-G-TG-C-T-G-A-C-G-----G-T---A-C-CT--------A-A-A-G---------A-A-----------T--AA------------------------…	Bacteria(100);Proteobacteria(100);Gammaproteobacteria(100);Burkholderiales(100);Neisseriaceae(100);Snodgrassella(100);Snodgrassella_s_bxid0537(100);	0	0	0	16	0	18	0	0	3	0	8	0	0	7	0	0	0	0	120	0	42	0	0	0	121	0	30	0	0	0	10	0	0	16	0	19	0	39	0	0	0	6	9	0	1	0
Otu00106	4273	T-GG-G-G-A-A--TA-TT-GC-A-C---AA-T-G-G--GG--GG-A-A-C-C--C-T-G-A-T-G-C-A--GC-C-A-T-GCC-G-C-G-T---G-T-A-T--GA-A-G--A-A-G-G-CC-----TT-CG---G-G-T-T-G-T--A---AA-G-T-AC--------------TT-TC-G-G--T-GAT----G--A-G--G---AA--GGT-G---A-T-G--T-A--T-----C--T----------------------AA---------T---A----G----GT---G-CAT-C-AA-T-T-G-A-C-G-----T-T---A-A-TT--------A-C-A-G---------A-A-----------G--AA------------------------…	Bacteria(100);Proteobacteria(100);Gammaproteobacteria(100);Orbales(100);Orbaceae(100);Gilliamella(100);Gilliamella_unclassified(100);	0	0	0	0	0	0	0	0	0	0	0	0	0	0	0	0	0	0	0	0	0	0	0	0	0	0	0	0	0	0	0	0	0	0	0	0	0	0	0	0	0	0	0	0	0	0
Otu00107	3988	T-AG-G-G-A-A--TC-TT-CC-A-C---AA-T-G-G--AC--GC-A-A-G-T--C-T-G-A-T-G-G-A--GC-A-A-C-GCC-G-C-G-T---G-G-A-T--GA-A-G--A-A-G-G-TC-----TT-CG---G-A-T-C-G-T--A---AA-A-T-CC--------------TG-TT-G-T--T-GAA----G--A-A--G---AA-CGGT-T---G-T-G--A-G--A-----G--T----------------------AA---------C--------T----GC---T-CAT-A-GC-G-T-G-A-C-G-----G-T---A-A-TC--------A-A-C-C---------A-G-----------A--AA------------------------…	Bacteria(100);Firmicutes(100);Bacilli(100);Lactobacillales(100);Lactobacillaceae(100);Lactobacillaceae_unclassified(100);Lactobacillaceae_unclassified(100);	0	13	0	291	0	0	0	0	0	85	0	0	0	0	0	0	139	0	154	0	0	409	0	98	44	0	0	0	0	0	0	0	0	0	0	0	0	0	0	0	0	0	92	233	0	0
Otu00108	3984	T-GG-G-G-A-A--TA-TT-GC-A-C---AA-T-G-G--GC--GC-A-A-G-C--C-T-G-A-T-G-C-A--GC-C-A-T-GCC-G-C-G-T---G-T-A-T--GA-A-G--A-A-G-G-CC-----TT-CG---G-G-T-T-G-T--A---AA-G-T-AC--------------TT-TC-A-G--C-GAG----G--A-G--G---AA--GGC-A---T-T-G--T-G--G-----T--T----------------------AA---------T---A----A----CC---A-CAG-T-GA-T-T-G-A-C-G-----T-T---A-C-TC--------G-C-A-G---------A-A-----------G--AA------------------------…	Bacteria(100);Proteobacteria(100);Gammaproteobacteria(100);Enterobacterales(100);Enterobacteriaceae(100);Enterobacteriaceae_unclassified(100);Enterobacteriaceae_unclassified(100);	0	0	0	0	9	0	0	0	0	0	0	0	0	0	0	46	0	0	0	0	0	0	0	0	0	0	0	0	0	0	0	0	0	0	0	0	0	0	0	0	0	0	0	0	0	0
Otu00109	3946	T-GG-G-G-A-A--TA-TT-GC-A-C---AA-T-G-G--GG--GA-A-A-C-C--C-T-G-A-T-G-C-A--GC-C-A-T-GCC-G-C-G-T---G-T-A-T--GA-A-G--A-A-G-G-CC-----TT-AG---G-G-T-T-G-T--A---AA-G-T-AC--------------TT-TC-G-G--T-GAT----G--A-G--G---AA--GTT-A---T-G-T--G-T--G-----G--G----------------------AT---------A---A----G----CG---C-ATA-T-AA-T-T-G-A-C-G-----T-T---A-G-TT--------A-C-A-G---------A-A-----------G--AA------------------------…	Bacteria(100);Proteobacteria(100);Gammaproteobacteria(100);Orbales(100);Orbaceae(100);Frischella(100);Frischella_perrara(100);	0	0	0	0	0	0	0	0	0	0	0	0	0	0	0	0	0	0	0	0	0	0	0	0	0	0	0	0	0	0	0	0	0	0	0	0	0	0	0	0	0	0	0	0	0	0
Otu00110	3886	T-AG-G-G-A-A--TC-TT-CC-A-C---AA-T-G-G--AC--GC-A-A-G-T--C-T-G-A-T-G-G-A--GC-A-A-C-GCC-G-C-G-T---G-A-G-T--GA-A-G--A-A-G-G-TT-----TT-CG---G-A-T-C-G-T--A---AA-G-C-TC--------------TG-TT-G-T--T-GGT----G--A-A--G---AA-GGAC-A---G-G-G--A-A--A-----G--C----------------------AA---------C--------T----GC---T-CCC-T-GT-T-T-G-A-C-G-----G-T---A-A-TC--------A-A-C-C---------A-G-----------A--AA------------------------…	Bacteria(100);Firmicutes(100);Bacilli(100);Lactobacillales(100);Lactobacillaceae(100);Lactobacillus(100);Lactobacillus_unclassified(100);	0	0	0	0	0	0	0	0	0	0	0	0	0	0	0	0	0	0	0	0	0	0	0	0	0	0	0	0	0	0	0	0	0	0	0	0	0	0	0	0	0	0	0	0	0	0
Otu00111	3871	T-AG-G-G-A-A--TC-TT-CC-A-C---AA-T-G-G--AC--GC-A-A-G-T--C-T-G-A-T-G-G-A--GC-A-A-C-GCC-G-C-G-T---G-A-G-T--GA-A-G--A-A-G-G-TT-----TT-CG---G-A-T-C-G-T--A---AA-G-C-TC--------------TG-TT-G-T--T-GGT----G--A-A--G---AA-GGAC-A---A-G-G--G-T--A-----G--T----------------------AA---------C--------T----GA---T-CTT-T-GT-T-T-G-A-C-G-----G-T---A-A-TC--------A-A-C-C---------A-G-----------A--AA------------------------…	Bacteria(100);Firmicutes(100);Bacilli(100);Lactobacillales(100);Lactobacillaceae(100);Lactobacillus(100);Lactobacillus_unclassified(100);	0	0	0	0	215	0	544	0	0	0	0	0	0	0	0	146	0	44	0	111	0	0	0	0	0	92	58	0	0	0	0	0	0	0	0	0	0	0	0	0	0	0	0	0	0	0
Otu00112	3705	T-GG-G-G-A-A--TT-TT-GG-A-C---AA-T-G-G--GG--GG-A-A-C-C--C-T-G-A-T-C-C-A--GC-C-A-T-GCC-G-C-G-T---G-T-C-T--GA-A-G--A-A-G-G-CC-----TT-CG---G-G-T-T-G-T--A---AA-G-G-AC--------------TT-TT-G-T--T-AGG----G--A-A--G---AA--AAG-C---C-G-G--G-T--G-----C--T----------------------AA---------T---A----T----CA---C-CTG-G-TG-C-T-G-A-C-G-----G-T---A-C-CT--------A-A-A-G---------A-A-----------T--AA------------------------…	Bacteria(100);Proteobacteria(100);Gammaproteobacteria(100);Burkholderiales(100);Neisseriaceae(100);Snodgrassella(100);Snodgrassella_unclassified(100);	0	0	0	0	0	18	0	0	0	0	0	0	0	0	0	0	0	29	0	0	0	0	0	0	0	0	0	0	0	0	0	0	0	0	0	0	0	0	0	0	0	0	0	0	0	0
Otu00113	3504	T-AG-G-G-A-A--TC-TT-CC-A-C---AA-T-G-G--AC--GC-A-A-G-T--C-T-G-A-T-G-G-A--GC-A-A-C-GCC-G-C-G-T---G-G-A-T--GA-A-G--A-A-G-G-TC-----TT-CG---G-A-T-C-G-T--A---AA-A-T-CC--------------TG-TT-G-T--T-GAA----G--A-A--G---AA-CGGT-T---G-T-G--A-G--A-----G--T----------------------AA---------C--------T----GC---T-CAT-A-GC-G-T-G-A-C-G-----G-T---A-A-TC--------A-A-C-C---------A-G-----------A--AA------------------------…	Bacteria(100);Firmicutes(100);Bacilli(100);Lactobacillales(100);Lactobacillaceae(100);Lactobacillaceae_unclassified(100);Lactobacillaceae_unclassified(100);	0	0	0	0	104	0	0	179	0	0	0	0	27	61	24	0	0	0	0	0	11	0	248	0	0	0	105	0	77	0	0	0	0	0	118	0	63	0	353	0	0	0	0	0	1	0
Otu00114	3431	T-GG-G-G-A-A--TA-TT-GC-A-C---AA-T-G-G--GC--GC-A-A-G-C--C-T-G-A-T-G-C-A--GC-C-A-T-GCC-G-C-G-T---G-T-G-T--GA-A-G--A-A-G-G-CC-----TT-CG---G-G-T-T-G-T--A---AA-G-C-AC--------------TT-TC-A-G--C-GAG----G--A-G--G---AA--GGG-T---T-C-A--G-T--G-----T--T----------------------AA---------T---A----G----CA---C-TGT-G-CA-T-T-G-A-C-G-----T-T---A-C-TC--------G-C-A-G---------A-A-----------G--AA------------------------…	Bacteria(100);Proteobacteria(100);Gammaproteobacteria(100);Enterobacterales(100);Enterobacterales_unclassified(100);Enterobacterales_unclassified(100);Enterobacterales_unclassified(100);	0	0	0	0	0	0	0	0	0	0	0	0	0	0	0	0	0	0	0	0	0	0	0	0	0	0	0	0	0	0	0	0	0	0	0	0	0	0	0	0	0	0	0	0	0	0
Otu00115	3404	T-AG-G-G-A-A--TC-TT-CC-A-C---AA-T-G-G--AC--GC-A-A-G-T--C-T-G-A-T-G-G-A--GC-A-A-C-GCC-G-C-G-T---G-A-G-T--GA-A-G--A-A-G-G-TT-----TT-CG---G-A-T-C-G-T--A---AA-G-C-TC--------------TG-TT-G-T--T-GGT----G--A-A--G---AA-GGAC-A---A-G-G--G-T--A-----G--T----------------------AA---------C--------T----GA---T-CTT-T-GT-T-T-G-A-C-G-----G-T---A-A-TC--------A-A-C-C---------A-G-----------A--AA------------------------…	Bacteria(100);Firmicutes(100);Bacilli(100);Lactobacillales(100);Lactobacillaceae(100);Lactobacillus(100);Lactobacillus_melliventris(100);	0	0	0	0	0	0	0	0	0	0	0	3404	0	0	0	0	0	0	0	0	0	0	0	0	0	0	0	0	0	0	0	0	0	0	0	0	0	0	0	0	0	0	0	0	0	0
Otu00116	3382	T-AG-G-G-A-A--TC-TT-CC-A-C---AA-T-G-G--AC--GC-A-A-G-T--C-T-G-A-T-G-G-A--GC-A-A-C-GCC-G-C-G-T---G-A-G-T--GA-A-G--A-A-G-G-TT-----TT-CG---G-A-T-C-G-T--A---AA-G-C-TC--------------TG-TT-G-T--T-GGT----G--A-A--G---AA-GGAT-A---G-G-G--G-T--A-----G--T----------------------AA---------C--------T----GA---T-TCT-T-AT-T-T-G-A-C-G-----G-T---A-A-TC--------A-A-C-C---------A-G-----------A--AA------------------------…	Bacteria(100);Firmicutes(100);Bacilli(100);Lactobacillales(100);Lactobacillaceae(100);Lactobacillus(100);Lactobacillus_panisapium(100);	0	0	0	0	0	0	0	0	0	0	0	0	0	0	0	0	0	0	0	0	0	0	0	0	0	0	0	0	0	0	0	0	0	0	0	0	0	0	0	0	0	0	0	0	0	0
Otu00117	3372	T-AG-G-G-A-A--TC-TT-CC-A-C---AA-T-G-G--AC--GC-A-A-G-T--C-T-G-A-T-G-G-A--GC-A-A-C-GCC-G-C-G-T---G-C-G-G--GA-T-G--A-C-G-G-CC-----TT-CG---G-G-T-T-G-T--A---AA-C-C-GC--------------TT-TT-G-A--T-TGG----G--A-G--C---AA--G-C--------------------------G----------------------AG---------A--------------------------G----T-G-A-G-T-----G-T---A-C-CT--------T-T-C-G---------A-A-----------T--AA------------------------…	Bacteria(100);Actinobacteriota(100);Actinobacteria(100);Bifidobacteriales(100);Bifidobacteriaceae(100);Bifidobacterium(100);Bifidobacterium_s_bxid4981(100);	87	48	18	81	0	18	0	3	80	52	43	34	31	0	47	55	0	0	53	23	0	0	50	13	0	0	84	0	4	66	0	65	0	103	0	0	98	64	71	10	29	24	0	98	53	22
Otu00118	3339	T-GG-G-G-A-A--TA-TT-GG-A-C---AA-T-G-G--GG--GC-A-A-C-C--C-T-G-A-T-C-C-A--GC-C-A-T-GCC-G-C-G-T---G-T-G-T--GA-A-G--A-A-G-G-TC-----TT-CG---G-A-T-T-G-T--A---AA-G-C-AC--------------TT-TA-A-G--T-TGG----G--A-A--G---AA--GGG-C---A---G--A-A--------G--T-----------------------A-------------A----C----GA---C-TCT-G-TT-T-T-G-A-C-A-----T-A---A-C-CG--------A-C-A-G---------A-A-----------T--AA------------------------…	Bacteria(100);Proteobacteria(100);Gammaproteobacteria(100);Pseudomonadales(100);Pseudomonadaceae(100);Entomomonas(100);Entomomonas_s_bxid0138(100);	0	0	0	0	0	189	0	0	0	0	803	1	0	0	0	0	0	0	0	0	0	0	0	0	0	0	0	0	0	0	0	0	0	0	0	0	0	0	160	0	0	0	0	0	0	0
Otu00119	3252	T-GG-G-G-A-A--TA-TT-GG-A-C---AA-T-G-G--GG--GC-A-A-C-C--C-T-G-A-T-C-C-A--GC-A-A-T-GCC-G-C-G-T---G-T-A-T--GA-A-G--A-A-G-G-TC-----TT-CG---G-A-T-T-G-T--A---AA-G-T-AC--------------TT-TC-G-G--T--A-----G----G--G---AC--GAT-G---A-T-G----A--------C---------------------------------------------G----GT------A--C------------C------------------T--------A-C-A-G---------A-A-----------G--AA------------------------…	Bacteria(100);Proteobacteria(100);Gammaproteobacteria(100);Orbales(100);Orbaceae(100);Gilliamella(100);Gilliamella_unclassified(100);	0	0	0	0	0	0	0	0	0	0	0	0	0	0	0	0	0	0	0	0	0	0	2	0	6	0	1	0	0	0	0	0	0	0	0	0	0	5	0	0	0	0	0	0	0	0
Otu00120	3233	T-GG-G-G-A-A--TA-TT-GC-A-C---AA-T-G-G--GG--GA-A-A-C-C--C-T-G-A-T-G-C-A--GC-C-A-T-GCC-G-C-G-T---G-T-A-T--GA-A-G--A-A-G-G-CC-----TT-CG---G-G-T-T-G-T--A---AA-G-T-AC--------------TT-TC-G-G--T-AAT----G--A-G--G---AA--GGT-G---G-C-G--T-A--T-----C--T----------------------AA---------T---A----G----GT---A-CGT-T-AA-T-T-G-A-C-G-----T-T---A-A-TT--------A-C-A-G---------A-A-----------G--AA------------------------…	Bacteria(100);Proteobacteria(100);Gammaproteobacteria(100);Orbales(100);Orbaceae(100);Gilliamella(100);Gilliamella_apis(100);	0	0	0	0	0	0	0	0	0	0	0	0	0	0	0	0	0	0	0	0	0	0	0	0	0	0	0	0	0	0	0	0	0	0	0	0	0	0	0	0	0	0	0	0	0	0
Otu00121	3178	T-GG-G-G-A-A--TA-TT-GC-A-C---AA-T-G-G--GG--GA-A-A-C-C--C-T-G-A-T-G-C-A--GC-C-A-T-GCC-G-C-G-T---G-T-A-T--GA-A-G--A-A-G-G-CC-----TT-CG---G-G-T-T-G-T--A---AA-G-T-AC--------------TT-TC-G-G--T-AAT----G--A-G--G---AA--GGT-G---A-T-G--T-A--T-----C--T----------------------AA---------T---A----G----GT---A-CAT-T-AA-T-T-G-A-C-G-----T-T---A-A-TT--------A-C-A-G---------A-A-----------G--AA------------------------…	Bacteria(100);Proteobacteria(100);Gammaproteobacteria(100);Orbales(100);Orbaceae(100);Gilliamella(100);Gilliamella_apis(100);	0	0	0	0	0	247	0	0	0	0	0	0	0	0	0	0	0	0	0	0	0	0	0	0	0	0	0	0	0	0	0	0	0	0	0	0	0	0	0	0	0	0	0	0	0	0
Otu00122	3172	T-GG-G-G-A-A--TA-TT-GC-A-C---AA-T-G-G--GC--GA-A-A-G-C--C-T-G-A-T-G-C-A--GC-G-A-C-GCC-G-C-G-T---G-C-G-G--GA-T-G--A-C-G-G-CC-----TT-CG---G-G-T-T-G-T--A---AA-C-C-GC--------------TT-TT-G-A--T-TGG----G--A-G--C---AA--G-C--------------------------G----------------------AG---------A--------------------------G----T-G-A-G-T-----G-T---A-C-CT--------T-T-C-G---------A-A-----------T--AA------------------------…	Bacteria(100);Actinobacteriota(100);Actinobacteria(100);Bifidobacteriales(100);Bifidobacteriaceae(100);Bifidobacterium(100);Bifidobacterium_unclassified(100);	0	0	0	0	0	0	0	20	143	0	0	0	61	0	0	0	0	24	113	0	33	0	0	0	0	58	0	153	32	0	0	127	0	0	0	96	164	57	0	23	70	32	0	104	92	69
Otu00123	3142	T-GG-G-G-A-A--TA-TT-GG-A-C---AA-T-G-G--GG--GC-A-A-C-C--C-T-G-A-T-C-C-A--GC-A-A-T-GCC-G-C-G-T---G-T-A-T--GA-A-G--A-A-G-G-TC-----TT-CG---G-A-T-T-G-T--A---AA-G-T-AC--------------TT-TC-G-G--T-AGG----G--A-C--G---A--------------------------------T----------------------GA-----------------------------------------T-G-A-C-G-----G-T---A-C-CT--------A-C-A-G---------A-A-----------G--AA------------------------…	Bacteria(100);Proteobacteria(100);Alphaproteobacteria(100);Acetobacterales(100);Acetobacteraceae(100);Commensalibacter(100);Commensalibacter_s_bxid0093(100);	1	0	0	14	1	0	1	0	128	0	0	0	1	0	0	0	0	0	0	0	0	0	0	0	0	0	0	0	0	52	0	0	0	0	4	1	0	0	0	0	3	0	1	0	60	0
Otu00124	3114	T-GG-G-G-A-A--TA-TT-GC-A-C---AA-T-G-G--GG--GG-A-A-C-C--C-T-G-A-T-G-C-A--GC-C-A-T-GCC-G-C-G-T---G-T-A-T--GA-A-G--A-A-G-G-CC-----TT-CG---G-G-T-T-G-T--A---AA-G-T-AC--------------TT-TC-G-G--T-GAT----G--A-G--G---AA--GGT-G---G-T-G--T-A--T-----C--T----------------------AA---------T---A----G----GT---G-CAT-C-AA-T-T-G-A-C-G-----T-T---A-A-TT--------A-C-A-G---------A-A-----------G--AA------------------------…	Bacteria(100);Proteobacteria(100);Gammaproteobacteria(100);Orbales(100);Orbaceae(100);Gilliamella(100);Gilliamella_unclassified(100);	0	0	0	0	81	20	0	0	0	0	0	0	0	0	58	19	4	0	46	0	0	0	15	22	54	0	0	67	0	25	0	68	0	31	11	0	0	20	0	8	0	0	0	0	0	0
Otu00125	3114	T-GG-G-G-A-A--TT-TT-GG-A-C---AA-T-G-G--GG--GG-A-A-C-C--C-T-G-A-T-C-C-A--GC-C-A-T-GCC-G-C-G-T---G-T-C-T--GA-A-G--A-A-G-G-CC-----TT-CG---G-G-T-T-G-T--A---AA-G-G-AC--------------TT-TT-G-T--T-AGG----G--A-A--G---AA--AAG-C---C-G-G--G-T--G-----T--T----------------------AA---------T---A----C----CA---C-CTG-G-TG-C-T-G-A-C-G-----G-T---A-C-CT--------A-A-A-G---------A-A-----------T--AA------------------------…	Bacteria(100);Proteobacteria(100);Gammaproteobacteria(100);Orbales(100);Orbaceae(100);Gilliamella(100);Gilliamella_unclassified(100);	0	0	33	0	0	6	6	42	9	0	0	0	1	1	41	0	0	1	145	0	26	0	0	0	91	0	16	0	0	0	1	0	0	0	0	22	0	2	1	0	0	0	0	1	0	0
Otu00126	3065	T-GG-G-G-A-A--TA-TT-GC-A-C---AA-T-G-G--GG--GG-A-A-C-C--C-T-G-A-T-G-C-A--GC-C-A-T-GCC-G-C-G-T---G-T-A-T--GA-A-G--A-A-G-G-CC-----TT-CG---G-G-T-T-G-T--A---AA-G-T-AC--------------TT-TC-G-G--T-GAT----G--A-G--G---AA--GGT-G---G-T-G--T-A--T-----C--T----------------------AA---------T---A----G----GT---G-CAT-C-AA-T-T-G-A-C-G-----T-T---A-A-TT--------A-C-A-G---------A-A-----------G--AA------------------------…	Bacteria(100);Proteobacteria(100);Gammaproteobacteria(100);Orbales(100);Orbaceae(100);Gilliamella(100);Gilliamella_unclassified(100);	26	20	83	0	71	0	0	0	0	0	0	6	0	0	0	0	0	0	45	0	0	0	35	9	76	0	0	0	1	0	0	42	0	33	0	0	0	10	0	9	0	0	0	0	0	0
Otu00127	3002	T-AG-G-G-A-A--TC-TT-CC-A-C---AA-T-G-G--AC--GC-A-A-G-T--C-T-G-A-T-G-G-A--GC-A-A-C-GCC-G-C-G-T---G-A-G-T--GA-A-G--A-A-G-G-TT-----TT-CG---G-A-T-C-G-T--A---AA-G-C-TC--------------TG-TT-G-T--T-GGT----G--A-A--G---AA-GGAC-A---G-G-G--A-T--A-----G--C----------------------AA---------C--------T----GA---T-TCT-T-GT-T-T-G-A-C-G-----G-T---A-A-TC--------A-A-C-C---------A-G-----------A--AA------------------------…	Bacteria(100);Firmicutes(100);Bacilli(100);Lactobacillales(100);Lactobacillaceae(100);Lactobacillaceae_unclassified(100);Lactobacillaceae_unclassified(100);	0	0	0	0	0	0	0	0	0	75	0	99	0	0	0	280	0	32	0	0	0	0	50	0	0	0	0	0	40	0	240	0	0	0	0	0	0	0	0	0	0	0	101	0	0	0
Otu00128	2976	T-GG-G-G-A-A--TA-TT-GC-A-C---AA-T-G-G--GG--GG-A-A-C-C--C-T-G-A-T-G-C-A--GC-C-A-T-GCC-G-C-G-T---G-T-A-T--GA-A-G--A-A-G-G-CC-----TT-CG---G-G-T-T-G-T--A---AA-G-T-AC--------------TT-TC-G-G--T-GAT----G--A-G--G---AA--GGT-G---A-C-A--T-A--T-----C--T----------------------AA---------T---A----G----GT---A-TGT-T-AA-T-T-G-A-C-G-----T-T---A-A-TT--------A-C-A-G---------A-A-----------G--AA------------------------…	Bacteria(100);Proteobacteria(100);Gammaproteobacteria(100);Orbales(100);Orbaceae(100);Gilliamella(100);Gilliamella_unclassified(100);	0	0	0	0	0	527	0	0	0	0	0	0	0	0	541	0	0	0	0	0	0	0	0	0	0	0	0	0	0	0	0	0	0	0	0	0	0	0	308	0	0	0	0	0	0	0
Otu00129	2975	T-GG-G-G-A-A--TA-TT-GC-A-C---AA-T-G-G--GC--GA-A-A-G-C--C-T-G-A-T-G-C-A--GC-G-A-C-GCC-G-C-G-T---G-C-G-G--GA-T-G--A-C-G-G-CC-----TT-CG---G-G-T-T-G-T--A---AA-C-C-GC--------------TT-TT-G-A--T-TGG----G--A-G--C---AA--G-C--------------------------G----------------------AG---------A--------------------------G----T-G-A-G-T-----G-T---A-C-CT--------T-T-C-G---------A-A-----------T--AA------------------------…	Bacteria(100);Actinobacteriota(100);Actinobacteria(100);Bifidobacteriales(100);Bifidobacteriaceae(100);Bifidobacterium(100);Bifidobacterium_asteroides(100);	0	0	0	0	0	0	0	0	0	0	0	0	0	0	0	0	0	0	0	0	0	0	0	0	0	0	0	0	0	0	0	0	0	0	0	0	0	0	0	0	0	0	0	0	0	0
Otu00130	2897	T-GG-G-G-A-A--TA-TT-GC-A-C---AA-T-G-G--GG--GA-A-A-C-C--C-T-G-A-T-G-C-A--GC-C-A-T-GCC-G-C-G-T---G-T-A-T--GA-A-G--A-A-G-G-CC-----TT-CG---G-G-T-T-G-T--A---AA-G-T-AC--------------TT-TC-G-G--T-AAT----G--A-G--G---AA--GGT-G---A-T-A--T-A--T-----C--T----------------------AA---------T---A----G----GT---A-TAT-C-AA-T-T-G-A-C-G-----T-T---A-A-TT--------A-C-A-G---------A-A-----------G--AA------------------------…	Bacteria(100);Proteobacteria(100);Gammaproteobacteria(100);Orbales(100);Orbaceae(100);Gilliamella(100);Gilliamella_unclassified(100);	0	0	0	46	0	0	0	0	0	0	765	0	0	0	0	0	0	0	0	0	0	0	0	0	0	0	0	0	0	0	0	0	0	0	0	0	0	0	0	0	0	0	0	0	0	0
Otu00131	2831	T-GG-G-G-A-A--TA-TT-GG-A-C---AA-T-G-G--GG--GC-A-A-C-C--C-T-G-A-T-C-C-A--GC-A-A-T-GCC-G-C-G-T---G-T-A-T--GA-A-G--A-A-G-G-TC-----TT-CG---G-A-T-T-G-T--A---AA-G-T-AC--------------TT-TC-G-G--T--A-----G----G--G---AC--GAT-G---A-T-G----A--------C---------------------------------------------G----GT------A--C------------C------------------T--------A-C-A-G---------A-A-----------G--AA------------------------…	Bacteria(100);Proteobacteria(100);Proteobacteria_unclassified(100);Proteobacteria_unclassified(100);Proteobacteria_unclassified(100);Proteobacteria_unclassified(100);Proteobacteria_unclassified(100);	0	0	0	0	0	0	0	0	11	0	0	0	0	0	0	0	0	1	2	1	0	0	1	0	0	0	0	1	0	4	1	0	0	0	0	0	1	1	0	0	3	0	1	0	2	0
Otu00132	2770	T-AG-G-G-A-A--TC-TT-CC-A-C---AA-T-G-G--AC--GC-A-A-G-T--C-T-G-A-T-G-G-A--GC-A-A-C-GCC-G-C-G-T---G-A-G-T--GA-A-G--A-A-G-G-TT-----TT-CG---G-A-T-C-G-T--A---AA-G-C-TC--------------TG-TT-G-T--T-GGT----G--A-A--G---AA-GGAC-A---T-G-G--G-T--A-----G--T----------------------AA---------C--------T----GA---T-CTA-T-GT-T-T-G-A-C-G-----G-T---A-A-TC--------A-A-C-C---------A-G-----------A--AA------------------------…	Bacteria(100);Firmicutes(100);Bacilli(100);Lactobacillales(100);Lactobacillaceae(100);Lactobacillus(100);Lactobacillus_s_bxid5719(100);	0	225	0	0	225	0	0	0	0	0	0	325	10	131	0	0	82	0	0	0	0	0	0	0	121	0	0	318	0	0	0	0	0	282	0	0	142	0	0	0	0	0	165	0	0	0
Otu00133	2590	T-AG-G-G-A-A--TC-TT-CC-A-C---AA-T-G-G--AC--GC-A-A-G-T--C-T-G-A-T-G-G-A--GC-A-A-C-GCC-G-C-G-T---G-A-G-T--GA-A-G--A-A-G-G-TT-----TT-CG---G-A-T-C-G-T--A---AA-G-C-TC--------------TG-TT-G-T--T-GGT----G--A-A--G---AA-GGAC-A---G-G-G--A-T--A-----G--C----------------------AA---------C--------T----GA---T-TCT-T-GT-T-T-G-A-C-G-----G-T---A-A-TC--------A-A-C-C---------A-G-----------A--AA------------------------…	Bacteria(100);Firmicutes(100);Bacilli(100);Lactobacillales(100);Lactobacillaceae(100);Lactobacillus(100);Lactobacillus_unclassified(100);	0	13	54	56	146	57	0	44	104	0	0	0	0	80	0	0	0	0	0	0	0	64	0	0	0	0	0	0	77	0	0	0	0	0	0	0	111	0	0	0	0	42	0	14	0	0
Otu00134	2558	T-GG-G-G-A-A--TA-TT-GC-A-C---AA-T-G-G--GG--GG-A-A-C-C--C-T-G-A-T-G-C-A--GC-C-A-T-GCC-G-C-G-T---G-T-A-T--GA-A-G--A-A-G-G-CC-----TT-CG---G-G-T-T-G-T--A---AA-G-T-AC--------------TT-TC-G-G--T-AAC----G--A-G--G---AA--GGT-G---G-T-G--T-A--T-----C--T----------------------AA---------T---A----G----GT---G-CAT-C-AA-T-T-G-A-C-G-----T-T---A-A-TT--------A-C-A-G---------A-A-----------G--AA------------------------…	Bacteria(100);Proteobacteria(100);Gammaproteobacteria(100);Orbales(100);Orbaceae(100);Gilliamella(100);Gilliamella_apicola(100);	0	0	0	0	0	0	0	0	0	0	0	0	0	0	0	0	0	0	0	0	0	0	0	0	0	0	0	0	0	0	0	0	0	0	0	0	0	0	0	0	0	0	0	0	0	0
Otu00135	2556	T-GG-G-G-A-A--TA-TT-GC-A-C---AA-T-G-G--GC--GA-A-A-G-C--C-T-G-A-T-G-C-A--GC-G-A-C-GCC-G-C-G-T---G-C-G-G--GA-T-G--A-C-G-G-CC-----TT-CG---G-G-T-T-G-T--A---AA-C-C-GC--------------TT-TT-G-A--T---T----G-------G---GA-GCA--A---G-C-G--A-G--A-----G--T----------------------GA---------G--------T----G----T-AC----CT-T-T-----C-------G-----A-A-T-----------A-------------A-G--------------CA------------------------…	Bacteria(100);Firmicutes(100);Bacilli(100);Lactobacillales(100);Lactobacillaceae(100);Lactobacillus(100);Lactobacillus_s_bxid5656(100);	0	3	13	57	0	0	219	0	71	29	0	7	12	0	0	54	0	6	0	24	21	37	20	0	0	20	13	0	1	58	0	0	0	41	10	36	105	0	11	0	0	25	24	0	59	18
Otu00136	2516	T-GG-G-G-A-A--TA-TT-GC-A-C---AA-T-G-G--GG--GG-A-A-C-C--C-T-G-A-T-G-C-A--GC-C-A-T-GCC-G-C-G-T---G-T-A-T--GA-A-G--A-A-G-G-CC-----TT-CG---G-G-T-T-G-T--A---AA-G-T-AC--------------TT-TC-G-G--T-AGG----G--A-C--G---A--------------------------------T----------------------GA-----------------------------------------T-G-A-C-G-----G-T---A-C-CT--------A-C-A-G---------A-A-----------G--AA------------------------…	Bacteria(100);Proteobacteria(100);Alphaproteobacteria(100);Acetobacterales(100);Acetobacteraceae(100);Commensalibacter(100);Commensalibacter_s_bxid0093(100);	0	0	0	0	0	0	0	0	9	0	0	5	0	0	0	0	0	0	1	0	0	0	0	0	0	0	1	1	0	0	0	0	0	1	0	0	0	0	0	0	0	0	0	0	0	0
Otu00137	2503	T-GG-G-G-A-A--TA-TT-GC-A-C---AA-T-G-G--GG--GA-A-A-C-C--C-T-G-A-T-G-C-A--GC-C-A-T-GCC-G-C-G-T---G-T-A-T--GA-A-G--A-A-G-G-CC-----TT-CG---G-G-T-T-G-T--A---AA-G-G-AC--------------TT-TT-G-T--T-AGG----G--A-A--G---AA--AAG-C---C-G-G--G-T--G-----T--T----------------------AA---------T---A----C----CA---C-CTG-G-TG-C-T-G-A-C-G-----G-T---A-C-CT--------A-A-A-G---------A-A-----------T--AA------------------------…	Bacteria(100);Proteobacteria(100);Gammaproteobacteria(100);Burkholderiales(100);Neisseriaceae(100);Snodgrassella(100);Snodgrassella_unclassified(100);	0	0	0	0	0	9	9	30	0	0	28	0	0	1	10	0	0	0	0	0	20	0	0	0	43	1	14	0	0	0	7	0	0	6	0	15	0	25	0	0	0	0	0	0	0	0
Otu00138	2503	T-AG-G-G-A-A--TC-TT-CC-A-C---AA-T-G-G--AC--GC-A-A-G-T--C-T-G-A-T-G-G-A--GC-A-A-C-GCC-G-C-G-T---G-A-G-T--GA-A-G--A-A-G-G-TT-----TT-CG---G-A-T-C-G-T--A---AA-G-C-TC--------------TG-TT-G-T--T-GGT----G--A-A--G---AA-GGAC-A---A-G-G--A-A--A-----G--T----------------------AA---------C--------T----GA---T-CTT-T-GT-T-T-G-A-C-G-----G-T---A-A-TC--------A-A-C-C---------A-G-----------A--AA------------------------…	Bacteria(100);Firmicutes(100);Bacilli(100);Lactobacillales(100);Lactobacillaceae(100);Lactobacillus(100);Lactobacillus_melliventris(100);	0	0	0	0	0	0	0	0	0	0	0	0	0	0	0	0	0	0	0	0	0	0	0	0	0	0	0	0	0	0	0	0	0	0	0	0	0	0	0	0	0	0	0	0	0	0
Otu00139	2431	T-AG-G-G-A-A--TC-TT-CC-A-C---AA-T-G-G--AC--GC-A-A-G-T--C-T-G-A-T-G-G-A--GC-A-A-C-GCC-G-C-G-T---G-G-A-T--GA-A-G--A-A-G-G-TC-----TT-CG---G-A-T-C-G-T--A---AA-A-T-CC--------------TG-TT-G-T--T-GAA----G--A-A--G---AA-CGTA-T---G-T-G--A-G--A-----G--T----------------------AA---------C--------T----GC---T-CAG-A-TA-G-T-G-A-C-G-----G-T---A-T-TC--------A-A-C-C---------A-G-----------A--AA------------------------…	Bacteria(100);Firmicutes(100);Bacilli(100);Lactobacillales(100);Lactobacillaceae(100);Bombilactobacillus(100);Bombilactobacillus_unclassified(100);	0	5	0	17	85	0	228	31	88	0	43	0	0	0	9	20	0	0	4	16	8	3	0	9	0	6	16	22	0	38	19	12	0	20	17	49	84	0	0	0	0	11	29	23	27	14
Otu00140	2408	T-AG-G-G-A-A--TC-TT-CC-A-C---AA-T-G-G--AC--GC-A-A-G-T--C-T-G-A-T-G-G-A--GC-A-A-C-GCC-G-C-G-T---G-A-G-T--GA-A-G--A-A-G-G-TT-----TT-CG---G-A-T-C-G-T--A---AA-G-C-TC--------------TG-TT-G-T--T-GGT----G--A-A--G---AA-GGAC-A---A-G-G--G-T--A-----G--T----------------------AA---------C--------T----GA---T-CTT-T-GT-T-T-G-A-C-G-----G-T---A-A-TC--------A-A-C-C---------A-G-----------A--AA------------------------…	Bacteria(100);Firmicutes(100);Bacilli(100);Lactobacillales(100);Lactobacillaceae(100);Lactobacillus(100);Lactobacillus_s_bxid5719(100);	0	0	0	0	0	0	0	0	202	0	0	0	0	0	0	0	0	0	0	0	113	226	0	0	0	0	167	0	0	0	0	0	0	0	0	0	0	0	0	0	40	172	0	0	0	0
Otu00141	2399	T-AG-G-G-A-A--TC-TT-CC-A-C---AA-T-G-G--AC--GC-A-A-G-T--C-T-G-A-T-G-G-A--GC-A-A-C-GCC-G-C-G-T---G-A-G-T--GA-A-G--A-A-G-G-TT-----TT-CG---G-A-T-C-G-T--A---AA-G-C-TC--------------TG-TT-G-T--T-GGT----G--A-A--G---AA-GGAC-A---G-G-G--A-T--A-----G--C----------------------AA---------C--------T----GG---T-CTC-T-GT-T-T-G-A-C-G-----G-T---A-A-TC--------A-A-C-C---------A-G-----------A--AA------------------------…	Bacteria(100);Firmicutes(100);Bacilli(100);Lactobacillales(100);Lactobacillaceae(100);Lactobacillus(100);Lactobacillus_unclassified(100);	0	0	0	0	0	0	0	0	0	0	0	0	0	0	0	0	0	0	0	0	0	0	0	4	0	0	0	0	0	0	0	0	0	0	162	0	0	0	0	0	0	0	0	0	0	0
Otu00142	2392	T-GG-G-G-A-A--TT-TT-GG-A-C---AA-T-G-G--GG--GG-A-A-C-C--C-T-G-A-T-C-C-A--GC-C-A-T-GCC-G-C-G-T---G-T-C-T--GA-A-G--A-A-G-G-CC-----TT-CG---G-G-T-T-G-T--A---AA-G-G-AC--------------TT-TT-G-T--T-AGG----G--A-A--G---AA--AAG-C---C-G-G--G-T--G-----T--T----------------------AA---------T---A----C----CA---C-CTG-G-TG-C-T-G-A-C-G-----G-T---A-C-CT--------A-A-A-G---------A-A-----------T--AA------------------------…	Bacteria(100);Proteobacteria(100);Gammaproteobacteria(100);Burkholderiales(100);Neisseriaceae(100);Snodgrassella(100);Snodgrassella_unclassified(100);	0	0	0	0	0	0	0	0	0	0	0	0	0	0	0	0	0	0	0	0	0	0	0	0	0	0	0	0	0	0	0	0	0	0	0	0	0	0	0	0	0	0	0	0	0	0
Otu00143	2373	T-AG-G-G-A-A--TC-TT-CC-A-C---AA-T-G-G--AC--GC-A-A-G-T--C-T-G-A-T-G-G-A--GC-A-A-C-GCC-G-C-G-T---G-A-G-T--GA-A-G--A-A-G-G-TT-----TT-CG---G-A-T-C-G-T--A---AA-G-C-TC--------------TG-TT-G-T--T-GGT----G--A-A--G---AA-GGAC-A---G-G-G--A-T--A-----G--C----------------------AA---------C--------T----GA---T-CTC-T-GT-T-T-G-A-C-G-----G-T---A-A-TC--------A-A-C-C---------A-G-----------A--AA------------------------…	Bacteria(100);Firmicutes(100);Bacilli(100);Lactobacillales(100);Lactobacillaceae(100);Lactobacillus(100);Lactobacillus_unclassified(100);	0	0	0	0	0	0	0	0	0	0	0	0	0	0	0	0	0	0	0	0	0	0	0	0	0	0	0	0	0	0	0	0	0	0	0	0	0	0	0	0	0	0	0	0	0	0
Otu00144	2315	T-GG-G-G-A-A--TA-TT-GC-A-C---AA-T-G-G--GC--GC-A-A-G-C--C-T-G-A-T-G-C-A--GC-C-A-T-GCC-G-C-G-T---G-T-A-T--GA-A-G--A-A-G-G-CC-----TT-CG---G-G-T-T-G-T--A---AA-G-T-AC--------------TT-TC-A-G--C-GGG----G--A-G--G---AA--GGC-G---A-T-A--A-G--G-----T--T----------------------AA---------T---A----A----CC---T-TGT-C-GA-T-T-G-A-C-G-----T-T---A-C-CC--------G-C-A-G---------A-A-----------G--AA------------------------…	Bacteria(100);Proteobacteria(100);Gammaproteobacteria(100);Enterobacterales(100);Enterobacteriaceae(100);Enterobacter(100);Enterobacter_unclassified(100);	0	0	0	0	0	0	0	0	0	0	0	0	0	0	0	0	0	0	0	0	0	0	0	0	0	0	0	0	0	0	0	0	0	0	2297	0	0	0	0	0	0	0	0	0	0	0
Otu00145	2296	T-GG-G-G-A-A--TA-TT-GG-A-C---AA-T-G-G--GG--GC-A-A-C-C--C-T-G-A-T-C-C-A--GC-A-A-T-GCC-G-C-G-T---G-T-A-T--GA-A-G--A-A-G-G-TC-----TT-CG---G-A-T-T-G-T--A---AA-G-T-AC--------------TT-TC-G-G--T-AGG----G--A-C--G---A--------------------------------T----------------------GA-----------------------------------------T-G-A-C-G-----G-T---A-C-CT--------A-C-A-G---------A-A-----------G--AA------------------------…	Bacteria(100);Proteobacteria(100);Alphaproteobacteria(100);Acetobacterales(100);Acetobacteraceae(100);Commensalibacter(100);Commensalibacter_s_bxid0093(100);	0	1	0	0	0	0	0	0	1	0	0	0	0	0	0	0	0	0	1	0	0	0	0	0	5	0	0	0	0	0	0	0	0	2	1	1	0	3	0	0	0	0	0	0	10	0
Otu00146	2277	T-GG-G-G-A-A--TA-TT-GC-A-C---AA-T-G-G--GG--GG-A-A-C-C--C-T-G-A-T-G-C-A--GC-C-A-T-GCC-G-C-G-T---G-T-A-T--GA-A-G--A-A-G-G-CC-----TT-CG---G-G-T-T-G-T--A---AA-G-T-AC--------------TT-TC-G-G--T-GAT----G--A-G--G---AA--GGT-G---G-T-G--T-A--T-----C--T----------------------AA---------T---A----G----GT---G-CAT-C-AA-T-T-G-A-C-G-----T-T---A-A-TT--------A-C-A-G---------A-A-----------G--AA------------------------…	Bacteria(100);Proteobacteria(100);Gammaproteobacteria(100);Orbales(100);Orbaceae(100);Gilliamella(100);Gilliamella_unclassified(100);	0	0	75	0	0	0	0	15	0	0	0	0	0	0	0	0	0	0	34	0	0	0	0	0	76	1	0	0	0	3	0	51	0	18	0	23	0	0	0	0	0	0	0	0	0	0
Otu00147	2268	T-GG-G-G-A-A--TA-TT-GG-A-C---AA-T-G-G--GG--GC-A-A-C-C--C-T-G-A-T-C-C-A--GC-A-A-T-GCC-G-C-G-T---G-T-A-T--GA-A-G--A-A-G-G-TC-----TT-CG---G-A-T-T-G-T--A---AA-G-T-AC--------------TT-TC-G-G--T-GAT----G--A-G--G---AA--GGT-G---G-T-G--T-A--T-----C--T----------------------AA---------T---A----G----GT---G-CAT-C-AA-T-T-G-A-C-G-----T-T---A-A-TT--------A-C-A-G---------A-A-----------G--AA------------------------…	Bacteria(100);Proteobacteria(100);Gammaproteobacteria(100);Orbales(100);Orbaceae(100);Gilliamella(100);Gilliamella_unclassified(100);	0	0	0	0	0	0	0	0	0	0	0	0	0	0	0	0	0	0	0	0	0	0	1	0	0	0	0	3	0	0	0	0	0	0	0	0	0	0	0	0	0	0	0	0	0	0
Otu00148	2240	T-GG-G-G-A-A--TA-TT-GC-A-C---AA-T-G-G--GC--GA-A-A-G-C--C-T-G-A-T-G-C-A--GC-G-A-C-GCC-G-C-G-T---G-C-G-G--GA-T-G--A-C-G-G-CC-----TT-CG---G-G-T-T-G-T--A---AA-C-C-GC--------------TT-TT-G-A--T-TGG----G--A-G--C---AA--G-C--------------------------G----------------------AG---------A--------------------------G----T-G-A-G-T-----G-T---A-C-CT--------T-T-C-G---------A-A-----------T--AA------------------------…	Bacteria(100);Actinobacteriota(100);Actinobacteria(100);Bifidobacteriales(100);Bifidobacteriaceae(100);Bifidobacterium(100);Bifidobacterium_indicum(100);	0	0	0	0	0	0	0	0	0	0	0	0	0	0	0	0	0	0	0	0	0	0	1	0	0	0	0	0	0	0	0	0	0	0	0	0	0	0	0	0	0	0	0	0	0	0
Otu00149	2230	T-GG-G-G-A-A--TA-TT-GC-A-C---AA-T-G-G--GG--GG-A-A-C-C--C-T-G-A-T-G-C-A--GC-C-A-T-GCC-G-C-G-T---G-T-A-T--GA-A-G--A-A-G-G-CC-----TT-CG---G-G-T-T-G-T--A---AA-G-T-AC--------------TT-TC-G-G--T-GAT----G--A-G--G---AA--GGT-G---A-C-G--T-A--T-----C--T----------------------AA---------T---A----G----GT---G-CGT-T-AA-T-T-G-A-C-G-----T-T---A-A-TT--------A-C-A-G---------A-A-----------G--AA------------------------…	Bacteria(100);Proteobacteria(100);Gammaproteobacteria(100);Orbales(100);Orbaceae(100);Gilliamella(100);Gilliamella_apicola(100);	0	0	0	0	0	0	0	0	0	0	0	0	0	0	0	0	0	0	0	0	0	0	0	0	0	0	0	0	0	61	0	0	0	0	0	0	0	0	0	0	0	0	0	0	0	0
Otu00150	2195	T-GG-G-G-A-A--TA-TT-GC-A-C---AA-T-G-G--GG--GG-A-A-C-C--C-T-G-A-T-G-C-A--GC-C-A-T-GCC-G-C-G-T---G-T-A-T--GA-A-G--A-A-G-G-CC-----TT-CG---G-G-T-T-G-T--A---AA-G-T-AC--------------TT-TC-G-G--T-AAT----G--A-G--G---AA--GGT-A---G-C-G--T-A--T-----C--T----------------------AA---------T---A----G----GT---G-CGT-T-AA-T-T-G-A-C-G-----T-T---A-A-TT--------A-C-A-G---------A-A-----------G--AA------------------------…	Bacteria(100);Proteobacteria(100);Gammaproteobacteria(100);Orbales(100);Orbaceae(100);Gilliamella(100);Gilliamella_unclassified(100);	0	1157	0	0	0	0	0	0	0	0	0	0	0	0	0	0	0	0	0	0	1038	0	0	0	0	0	0	0	0	0	0	0	0	0	0	0	0	0	0	0	0	0	0	0	0	0
Otu00151	2172	G-AC-G-C-A-A--GT-CT-GA-T-G---GA-G-C-A--AC--GC-C-G-C-G--T-G-G-A-T-G-A-A--GA-A-G-G-TCT-T-C-G-G---A-T-C-G--TA-A-A--A-T-C-C-TG-----TT-GT---T-G-A-A-G-A--A---GA-A-C-GG--------------TT-GT-G-A--G-AGT----A--A-C--T---GC--T-CA-------------------------T----------------------AA---------C--------------------------G----T-G-A-C-G-----G-T---A-A-TC--------A-A-C-C---------A-G-----------A--AA------------------------…	Bacteria(100);Actinobacteriota(100);Actinobacteria(100);Bifidobacteriales(100);Bifidobacteriaceae(100);Bifidobacterium(100);Bifidobacterium_unclassified(100);	0	41	7	0	0	14	86	0	44	0	43	42	0	103	32	83	0	9	12	0	62	0	0	16	0	20	124	61	0	45	116	49	0	103	81	0	76	48	0	9	0	25	0	0	19	21
Otu00152	2155	T-GG-G-G-A-A--TA-TT-GC-A-C---AA-T-G-G--GG--GG-A-A-C-C--C-T-G-A-T-G-C-A--GC-C-A-T-GCC-G-C-G-T---G-T-A-T--GA-A-G--A-A-G-G-CC-----TT-CG---G-G-T-T-G-T--A---AA-G-T-AC--------------TT-TC-G-G--T-GAT----G--A-G--G---AA--GGT-G---G-T-G--T-A--T-----C--T----------------------AA---------T---A----G----GT---G-CAT-C-AA-T-T-G-A-C-G-----T-T---A-A-TT--------A-C-A-G---------A-A-----------G--AA------------------------…	Bacteria(100);Proteobacteria(100);Gammaproteobacteria(100);Burkholderiales(100);Neisseriaceae(100);Snodgrassella(100);Snodgrassella_unclassified(100);	0	0	6	0	0	0	0	0	0	0	0	0	0	0	0	0	0	0	0	0	0	0	0	1	116	0	29	2	0	0	0	0	0	0	0	0	0	0	0	0	0	0	0	0	0	0
Otu00153	2093	T-AG-G-G-A-A--TC-TT-CC-A-C---AA-T-G-G--AC--GC-A-A-G-T--C-T-G-A-T-G-G-A--GC-A-A-C-GCC-G-C-G-T---G-A-G-T--GA-A-G--A-A-G-G-TT-----TT-CG---G-A-T-C-G-T--A---AA-G-C-TC--------------TG-TT-G-T--T-GGT----G--A-A--G---AA-GGAC-A---A-G-G--T-T--A-----G--T----------------------AA---------C--------T----GA---A-CCT-T-GT-T-T-G-A-C-G-----G-T---A-A-TC--------A-A-C-C---------A-G-----------A--AA------------------------…	Bacteria(100);Firmicutes(100);Bacilli(100);Lactobacillales(100);Lactobacillaceae(100);Lactobacillus(100);Lactobacillus_melliventris(100);	0	0	0	0	0	0	0	0	0	0	102	0	0	0	94	0	0	1	0	0	0	0	0	0	0	0	0	0	0	0	0	0	0	0	0	0	0	0	0	0	0	0	0	0	0	0
Otu00154	2037	T-AG-G-G-A-A--TC-TT-CC-A-C---AA-T-G-G--AC--GC-A-A-G-T--C-T-G-A-T-G-G-A--GC-A-A-C-GCC-G-C-G-T---G-A-G-T--GA-A-G--A-A-G-G-TT-----TT-CG---G-A-T-C-G-T--A---AA-G-C-TC--------------TG-TT-G-T--T-GGT----G--A-A--G---AA-GGAC-A---G-G-G--A-A--A-----G--C----------------------AA---------C--------T----GA---T-TCT-T-GT-T-T-G-A-C-G-----G-T---A-A-TC--------A-A-C-C---------A-G-----------A--AA------------------------…	Bacteria(100);Firmicutes(100);Bacilli(100);Lactobacillales(100);Lactobacillaceae(100);Lactobacillaceae_unclassified(100);Lactobacillaceae_unclassified(100);	0	28	0	0	472	0	0	19	0	0	0	0	0	0	0	0	0	0	0	0	0	0	0	44	0	0	0	0	0	0	0	0	0	0	0	0	426	0	0	0	0	0	0	0	0	0
Otu00155	2023	T-GG-G-G-A-A--TA-TT-GC-A-C---AA-T-G-G--GG--GG-A-A-C-C--C-T-G-A-T-G-C-A--GC-C-A-T-GCC-G-C-G-T---G-T-A-T--GA-A-G--A-A-G-G-CC-----TT-CG---G-G-T-T-G-T--A---AA-G-T-AC--------------TT-TC-G-G--T-GAT----G--A-G--G---AA--GGT-G---G-T-G--T-A--T-----C--T----------------------AA---------T---A----G----GT---G-CAT-C-AA-T-T-G-A-C-G-----T-T---A-A-TT--------A-C-A-G---------A-A-----------G--AA------------------------…	Bacteria(100);Proteobacteria(100);Gammaproteobacteria(100);Orbales(100);Orbaceae(100);Orbaceae_unclassified(100);Orbaceae_unclassified(100);	0	7	0	9	49	0	0	0	0	14	0	0	0	28	4	0	0	0	0	0	0	0	0	0	45	0	0	0	0	0	0	0	0	0	0	0	0	42	0	0	0	0	0	0	0	0
Otu00156	2022	T-GG-G-G-A-A--TA-TT-GC-A-C---AA-T-G-G--GC--GC-A-A-G-C--C-T-G-A-T-G-C-A--GC-C-A-T-GCC-G-C-G-T---G-T-G-T--GA-A-G--A-A-G-G-CC-----TT-CG---G-G-T-T-G-T--A---AA-G-C-AC--------------TT-TC-A-G--C-GAG----G--A-G--G---AA--GGG-T---T-C-A--G-T--G-----T--T----------------------AA---------T---A----G----CA---C-TGT-T-CA-T-T-G-A-C-G-----T-T---A-C-TC--------G-C-A-G---------A-A-----------G--AA------------------------…	Bacteria(100);Proteobacteria(100);Gammaproteobacteria(100);Enterobacterales(100);Enterobacterales_unclassified(100);Enterobacterales_unclassified(100);Enterobacterales_unclassified(100);	0	0	0	0	0	0	0	0	0	0	0	0	0	0	0	1	0	0	0	0	0	0	0	0	0	0	0	0	0	0	0	0	0	0	0	0	0	0	0	0	0	0	0	0	0	0
Otu00157	2012	T-AG-G-G-A-A--TC-TT-CC-A-C---AA-T-G-G--AC--GC-A-A-G-T--C-T-G-A-T-G-G-A--GC-A-A-C-GCC-G-C-G-T---G-G-A-T--GA-A-G--A-A-G-G-TC-----TT-CG---G-A-T-C-G-T--A---AA-A-T-CC--------------TG-TT-G-T--T-GAA----G--A-A--G---AA-CGGT-T---G-T-G--A-G--A-----G--T----------------------AA---------C--------T----GC---T-CAT-A-GC-G-T-G-A-C-G-----G-T---A-A-TC--------A-A-C-C---------A-G-----------A--AA------------------------…	Bacteria(100);Firmicutes(100);Bacilli(100);Lactobacillales(100);Lactobacillaceae(100);Bombilactobacillus(100);Bombilactobacillus_unclassified(100);	0	0	0	76	0	0	0	156	0	0	0	0	0	0	0	0	52	0	0	0	0	102	190	22	0	0	38	0	28	0	0	0	0	0	0	0	0	0	240	0	0	0	77	53	0	0
Otu00158	1980	T-AG-G-G-A-A--TC-TT-CC-A-C---AA-T-G-G--AC--GC-A-A-G-T--C-T-G-A-T-G-G-A--GC-A-A-C-GCC-G-C-G-T---G-A-G-T--GA-A-G--A-A-G-G-TT-----TT-CG---G-A-T-C-G-T--A---AA-G-C-TC--------------TG-TT-G-T--T-GGT----G--A-A--G---AA-GGAC-A---A-G-G--G-T--A-----G--T----------------------AA---------C--------T----GA---T-CTT-T-GT-T-T-G-A-C-G-----G-T---A-A-TC--------A-A-C-C---------A-G-----------A--AA------------------------…	Bacteria(100);Firmicutes(100);Bacilli(100);Lactobacillales(100);Lactobacillaceae(100);Lactobacillus(100);Lactobacillus_s_bxid5719(100);	0	0	0	0	0	0	0	375	0	235	0	0	0	0	0	0	0	0	0	0	0	0	0	72	0	0	0	0	0	0	0	0	0	0	0	0	0	0	0	0	0	0	0	0	0	0
Otu00159	1944	T-AG-G-G-A-A--TC-TT-CC-A-C---AA-T-G-G--AC--GC-A-A-G-T--C-T-G-A-T-G-G-A--GC-A-A-C-GCC-G-C-G-T---G-A-G-T--GA-A-G--A-A-G-G-TT-----TT-CG---G-A-T-C-G-T--A---AA-G-C-TC--------------TG-TT-G-T--T-GGT----G--A-A--G---AA-GGAC-A---A-G-G--A-A--A-----G--T----------------------AA---------C--------T----GA---T-CTT-T-GT-T-T-G-A-C-G-----G-T---A-A-TC--------A-A-C-C---------A-G-----------A--AA------------------------…	Bacteria(100);Firmicutes(100);Bacilli(100);Lactobacillales(100);Lactobacillaceae(100);Lactobacillus(100);Lactobacillus_melliventris(100);	0	0	0	0	0	0	0	0	0	0	0	0	0	0	0	0	0	0	0	0	0	0	0	0	0	0	78	0	0	0	0	0	0	0	0	0	0	0	0	0	0	0	0	0	0	0
Otu00160	1920	T-AG-G-G-A-A--TC-TT-CC-A-C---AA-T-G-G--AC--GC-A-A-G-T--C-T-G-A-T-G-G-A--GC-A-A-C-GCC-G-C-G-T---G-A-G-T--GA-A-G--A-A-G-G-TT-----TT-CG---G-A-T-C-G-T--A---AA-G-C-TC--------------TG-TT-G-T--T-GGT----G--A-A--G---AA-GGAC-A---A-G-G--A-T--A-----G--T----------------------AA---------C--------T----GA---T-TCT-T-GT-T-T-G-A-C-G-----G-T---A-A-TC--------A-A-C-C---------A-G-----------A--AA------------------------…	Bacteria(100);Firmicutes(100);Bacilli(100);Lactobacillales(100);Lactobacillaceae(100);Lactobacillus(100);Lactobacillus_helsingborgensis(100);	0	0	0	0	0	0	0	0	0	0	0	0	0	0	0	0	0	0	0	0	0	0	0	0	0	0	0	0	0	0	0	0	0	0	0	0	0	0	0	0	0	0	0	0	0	0
Otu00161	1897	T-AG-G-G-A-A--TC-TT-CC-A-C---AA-T-G-G--AC--GC-A-A-G-T--C-T-G-A-T-G-G-A--GC-A-A-C-GCC-G-C-G-T---G-A-G-T--GA-A-G--A-A-G-G-TT-----TT-CG---G-A-T-C-G-T--A---AA-G-C-TC--------------TG-TT-G-T--T-GGT----G--A-A--G---AA-GGAC-A---G-G-G--A-T--A-----G--T----------------------AA---------C--------T----GG---T-CTC-T-GT-T-T-G-A-C-G-----G-T---A-A-TC--------A-A-C-C---------A-G-----------A--AA------------------------…	Bacteria(100);Firmicutes(100);Bacilli(100);Lactobacillales(100);Lactobacillaceae(100);Lactobacillus(100);Lactobacillus_unclassified(100);	0	0	0	0	0	0	0	0	0	0	0	0	0	0	0	0	0	0	0	0	0	0	0	0	0	0	0	0	0	0	0	0	0	0	0	0	0	0	0	0	0	0	0	0	0	0
Otu00162	1868	T-GG-G-G-A-A--TA-TT-GC-A-C---AA-T-G-G--GC--GA-A-A-G-C--C-T-G-A-T-G-C-A--GC-G-A-C-GCC-G-C-G-T---G-C-G-G--GA-T-G--A-C-G-G-CC-----TT-CG---G-G-T-T-G-T--A---AA-C-C-GC--------------TT-T--T-G----ATT----G----G--G----A----------G---C--A-A--G-----C-------------------------GA---------G---A---------GT---G-------AG-T-G-T-A-C-------C-T-------TT----------C---G---------A-A-----------T--AA------------------------…	Bacteria(100);Proteobacteria(100);Gammaproteobacteria(100);Orbales(100);Orbaceae(100);Gilliamella(100);Gilliamella_unclassified(100);	0	0	1	30	0	0	45	3	26	5	19	14	0	33	62	31	1	5	65	6	22	23	48	15	0	2	42	24	0	36	31	41	0	39	0	24	37	18	30	5	21	6	7	29	33	1
Otu00163	1867	T-AG-G-G-A-A--TC-TT-CC-A-C---AA-T-G-G--AC--GC-A-A-G-T--C-T-G-A-T-G-G-A--GC-A-A-C-GCC-G-C-G-T---G-A-G-T--GA-A-G--A-A-G-G-TT-----TT-CG---G-A-T-C-G-T--A---AA-G-C-TC--------------TG-TT-G-T--T-GGT----G--A-A--G---AA-GGAC-A---T-G-G--A-A--A-----G--T----------------------AA---------C--------T----GA---T-CTA-T-GT-T-T-G-A-C-G-----G-T---A-A-TC--------A-A-C-C---------A-G-----------A--AA------------------------…	Bacteria(100);Firmicutes(100);Bacilli(100);Lactobacillales(100);Lactobacillaceae(100);Lactobacillus(100);Lactobacillus_unclassified(100);	0	0	0	0	0	0	0	0	0	0	0	0	0	0	0	0	0	0	0	0	0	0	0	0	0	0	0	0	0	0	0	0	0	0	0	0	0	0	0	0	0	0	0	0	0	0
Otu00164	1823	T-GG-G-G-A-A--TA-TT-GC-A-C---AA-T-G-G--GC--GA-A-A-G-C--C-T-G-A-T-G-C-A--GC-G-A-C-GCC-G-C-G-T---G-C-G-G--GA-T-G--A-C-G-G-CC-----TT-CG---G-G-T-T-G-T--A---AA-C-C-GC--------------TT-TT-G-A--T-TG-----G--G-A--G---CA-AG-C-------G-A--G----A-----G--T----------------------GA-----------------------G----T-GTA-C-CT-T-T-----C-------G-----A-A-T-----------A-------------A-G--------------CA------------------------…	Bacteria(100);Firmicutes(100);Bacilli(100);Lactobacillales(100);Lactobacillaceae(100);Lactobacillus(100);Lactobacillus_s_bxid5412(100);	0	13	0	14	0	20	0	1	0	0	7	67	0	0	44	0	12	0	60	1	0	0	48	4	1	9	1	26	0	82	0	64	0	45	0	58	0	25	60	10	25	40	17	0	0	7
Otu00165	1797	T-GG-G-G-A-A--TC-TT-GC-G-C---AA-T-G-G--GC--GA-A-A-G-C--C-T-G-A-C-G-C-A--GC-C-A-T-GCC-G-C-G-T---G-A-A-T--GA-T-G--A-A-G-G-TC-----TT-AG---G-A-T-T-G-T--A---AA-A-T-TC--------------TT-TC-A-C--C-GGG----G--A-C--G---A--------------------------------T----------------------AA-----------------------------------------T-G-A-C-G-----G-T---A-C-CC--------G-G-A-G---------A-A-----------G--AA------------------------…	Bacteria(100);Proteobacteria(100);Alphaproteobacteria(100);Caulobacterales(100);Caulobacteraceae(100);Caulobacter(100);Caulobacter_unclassified(100);	0	0	0	0	2	0	0	1	0	0	0	0	0	0	0	0	0	0	0	0	0	0	0	4	0	1	0	0	0	0	0	0	0	0	0	0	0	0	0	4	0	0	0	0	0	0
Otu00166	1748	T-AG-G-G-A-A--TC-TT-CC-A-C---AA-T-G-G--AC--GC-A-A-G-T--C-T-G-A-T-G-G-A--GC-A-A-C-GCC-G-C-G-T---G-G-A-T--GA-A-G--A-A-G-G-TC-----TT-CG---G-A-T-C-G-T--A---AA-A-T-CC--------------TG-TT-G-T--T-GAA----G--A-A--G---AA-CGGT-T---G-T-G--A-G--A-----G--T----------------------AA---------C--------T----GC---T-CAT-A-AC-G-T-G-A-C-G-----G-T---A-A-TC--------A-A-C-C---------A-G-----------A--AA------------------------…	Bacteria(100);Firmicutes(100);Bacilli(100);Lactobacillales(100);Lactobacillaceae(100);Bombilactobacillus(100);Bombilactobacillus_unclassified(100);	0	22	39	0	44	0	84	15	69	8	55	24	14	47	21	52	0	2	15	26	26	0	0	0	0	18	0	43	0	0	34	33	0	54	95	0	17	44	0	0	6	0	0	0	15	18
Otu00167	1719	T-AG-G-G-A-A--TC-TT-CC-A-C---AA-T-G-G--AC--GC-A-A-G-T--C-T-G-A-T-G-G-A--GC-A-A-C-GCC-G-C-G-T---G-A-G-T--GA-A-G--A-A-G-G-TT-----TT-CG---G-A-T-C-G-T--A---AA-G-C-TC--------------TG-TT-G-T--T-GGT----G--A-A--G---AA--GGA-C---A-T-G--G-G--T-----A--G----------------------TA---------A---C----T----GA---T-CTA-T-GT-T-T-G-A-C-G-----G-T---A-A-TC--------A-A-C-C---------A-G-----------A--AA------------------------…	Bacteria(100);Bacteria_unclassified(100);Bacteria_unclassified(100);Bacteria_unclassified(100);Bacteria_unclassified(100);Bacteria_unclassified(100);Bacteria_unclassified(100);	0	5	64	0	0	0	0	0	0	0	27	26	0	2	25	0	6	0	33	0	0	0	0	0	44	0	0	17	0	0	0	0	0	0	0	0	7	0	0	0	0	0	0	0	2	4
Otu00168	1706	T-GG-G-G-A-A--TA-TT-GC-A-C---AA-T-G-G--GC--GC-A-A-G-C--C-T-G-A-T-G-C-A--GC-C-A-T-GCC-G-C-G-T---G-T-A-T--GA-A-G--A-A-G-G-CC-----TT-CG---G-G-T-T-G-T--A---AA-G-T-AC--------------TT-TC-A-G--C-GGG----G--A-G--G---AA--GGG-A---G-T-A--A-A--G-----T--T----------------------AA---------T---A----C----CT---T-TGC-T-CA-T-T-G-A-C-G-----T-T---A-C-CC--------G-C-A-G---------A-A-----------G--AA------------------------…	Bacteria(100);Proteobacteria(100);Gammaproteobacteria(100);Enterobacterales(100);Enterobacteriaceae(100);Shigella(100);Shigella_sonnei(100);	0	0	0	0	0	0	1	0	0	0	0	0	1	0	0	0	0	1	0	0	0	0	0	0	0	0	0	0	0	1	0	0	0	0	0	0	0	0	0	1	0	0	0	0	0	0
Otu00169	1694	T-GG-G-G-A-A--TA-TT-GC-A-C---AA-T-G-G--GG--GG-A-A-C-C--C-T-G-A-T-G-C-A--GC-C-A-T-GCC-G-C-G-T---G-T-A-T--GA-A-G--A-A-G-G-CC-----TT-CG---G-G-T-T-G-T--A---AA-G-T-AC--------------TT-TC-G-G--T-GAT----G--A-G--G---AA--GGT-G---G-T-G--T-A--T-----C--T----------------------AA---------T---A----G----GT---G-CAT-C-AA-T-T-G-A-C-G-----T-T---A-A-TT--------A-C-A-G---------A-A-----------G--AA------------------------…	Bacteria(100);Proteobacteria(100);Gammaproteobacteria(100);Orbales(100);Orbaceae(100);Gilliamella(100);Gilliamella_unclassified(100);	0	1	40	11	1	0	0	0	0	0	0	0	1	0	0	0	0	0	122	0	0	0	0	1	126	0	12	3	0	0	0	1	0	18	0	0	0	0	0	0	0	0	0	0	0	0
Otu00170	1692	T-AG-G-G-A-A--TC-TT-CC-A-C---AA-T-G-G--AC--GC-A-A-G-T--C-T-G-A-T-G-G-A--GC-A-A-C-GCC-G-C-G-T---G-G-A-T--GA-A-G--A-A-G-G-TC-----TT-CG---G-A-T-C-G-T--A---AA-A-T-CC--------------TG-TT-G-T--T-GAA----G--A-A--G---AA-CGGT-T---G-T-G--A-G--A-----G--T----------------------AA---------C--------T----GC---T-CAT-A-AC-G-T-G-A-C-G-----G-T---A-A-TC--------A-A-C-C---------A-G-----------A--AA------------------------…	Bacteria(100);Firmicutes(100);Bacilli(100);Lactobacillales(100);Lactobacillaceae(100);Bombilactobacillus(100);Bombilactobacillus_mellifer(100);	0	24	0	0	156	10	171	0	93	52	94	0	0	53	0	35	0	5	7	17	20	0	0	4	0	18	41	29	0	47	47	31	0	26	35	0	110	0	0	0	0	18	0	0	24	9
Otu00171	1692	T-AG-G-G-A-A--TC-TT-CC-A-C---AA-T-G-G--AC--GC-A-A-G-T--C-T-G-A-T-G-G-A--GC-A-A-C-GCC-G-C-G-T---G-G-A-T--GA-A-G--A-A-G-G-TC-----TT-CG---G-A-T-C-G-T--A---AA-A-T-CC--------------TG-TT-G-T--T-GAA----G--A-A--G---AA-CGTA-T---G-T-G--A-G--A-----G--T----------------------AA---------C--------T----GC---T-CAG-A-TA-G-T-G-A-C-G-----G-T---A-T-TC--------A-A-C-C---------A-G-----------A--AA------------------------…	Bacteria(100);Firmicutes(100);Bacilli(100);Lactobacillales(100);Lactobacillaceae(100);Bombilactobacillus(100);Bombilactobacillus_s_bxid5773(100);	0	15	6	9	38	1	20	26	23	8	18	0	2	8	2	6	2	0	11	0	3	1	0	1	3	2	1	11	1	41	0	13	0	13	8	47	37	0	23	0	20	12	14	9	5	1
Otu00172	1683	T-GG-G-G-A-A--TA-TT-GC-A-C---AA-T-G-G--GC--GA-A-A-G-C--C-T-G-A-T-G-C-A--GC-G-A-C-GCC-G-C-G-T---G-C-G-G--GA-T-G--A-C-G-G-CC-----TT-CG---G-G-T-T-G-T--A---AA-C-C-GC--------------TT-TT-G-A--T---T----G-------G---GA--G-C-A---A-G-C--G----A-----G--------------------------A---------G--------T----GA-----------GT-G-T---A-C-------C-T-----T-TC--------G-A-------------A-------------T--AA------------------------…	Bacteria(100);Firmicutes(100);Bacilli(100);Lactobacillales(100);Lactobacillaceae(100);Lactobacillus(100);Lactobacillus_unclassified(100);	0	3	1	0	1	26	101	1	0	0	0	0	0	0	0	0	0	0	0	12	11	20	66	0	0	0	8	0	22	25	0	47	0	49	0	2	34	0	82	0	0	25	20	30	0	0
Otu00173	1650	T-AG-G-G-A-A--TC-TT-CC-A-C---AA-T-G-G--AC--GC-A-A-G-T--C-T-G-A-T-G-G-A--GC-A-A-C-GCC-G-C-G-T---G-A-G-T--GA-A-G--A-A-G-G-TT-----TT-CG---G-A-T-C-G-T--A---AA-G-C-TC--------------TG-TT-G-T--T-GGT----G--A-A--G---AA-GGAC-A---G-G-G--A-A--A-----G--C----------------------AA---------C--------T----GA---T-TCT-T-GT-T-T-G-A-C-G-----G-T---A-A-TC--------A-A-C-C---------A-G-----------A--AA------------------------…	Bacteria(100);Firmicutes(100);Bacilli(100);Lactobacillales(100);Lactobacillaceae(100);Lactobacillus(100);Lactobacillus_s_bxid5719(100);	0	0	0	0	0	0	0	0	310	0	0	0	0	0	192	0	0	0	0	0	0	170	0	0	0	0	306	0	0	0	0	0	0	0	387	0	0	0	0	0	0	0	0	0	0	0
Otu00174	1628	T-GG-G-G-A-A--TA-TT-GG-A-C---AA-T-G-G--GG--GC-A-A-C-C--C-T-G-A-T-C-C-A--GC-A-A-T-GCC-G-C-G-T---G-T-A-T--GA-A-G--A-A-G-G-TC-----TT-CG---G-A-T-T-G-T--A---AA-G-T-AC--------------TT-TC-G-G--T-AGG----G--A-C--G---A--------------------------------T----------------------GA-----------------------------------------T-G-A-C-G-----G-T---A-C-CT--------A-C-A-G---------A-A-----------G--AA------------------------…	Bacteria(100);Proteobacteria(100);Alphaproteobacteria(100);Acetobacterales(100);Acetobacteraceae(100);Commensalibacter(100);Commensalibacter_s_bxid0093(100);	0	1	0	1	0	0	0	0	36	0	0	9	0	0	0	3	0	0	0	1	2	0	7	0	4	1	0	15	1	12	0	0	0	4	1	0	0	4	1	1	2	0	3	0	12	0
Otu00175	1582	T-GG-G-G-A-A--TA-TT-GC-A-C---AA-T-G-G--GG--GA-A-A-C-C--C-T-G-A-T-G-C-A--GC-C-A-T-GCC-G-C-G-T---G-T-A-T--GA-A-G--A-A-G-G-CC-----TT-CG---G-G-T-T-G-T--A---AA-G-T-AC--------------TT-TC-G-G--T-GAT----G--A-G--G---AA--GGT-G---A-C-G--T-A--T-----C--T----------------------AA---------T---A----G----GT---G-CGT-T-AA-T-T-G-A-C-G-----T-T---A-A-TT--------A-C-A-G---------A-A-----------G--AA------------------------…	Bacteria(100);Proteobacteria(100);Gammaproteobacteria(100);Orbales(100);Orbaceae(100);Gilliamella(100);Gilliamella_apicola(100);	0	0	0	0	0	0	0	0	0	0	0	0	0	0	0	0	0	0	0	0	0	0	0	0	0	0	0	0	0	0	0	0	0	0	0	0	0	0	0	0	0	0	0	0	0	0
Otu00176	1567	T-AG-G-G-A-A--TC-TT-CC-A-C---AA-T-G-G--AC--GC-A-A-G-T--C-T-G-A-T-G-G-A--GC-A-A-C-GCC-G-C-G-T---G-A-G-T--GA-A-G--A-A-G-G-TT-----TT-CG---G-A-T-C-G-T--A---AA-G-C-TC--------------TG-TT-G-T--T-GGT----G--A-A--G---AA-GGAC-A---G-G-G--A-T--A-----G--C----------------------AA---------C--------T----GG---T-CTC-T-GT-T-T-G-A-C-G-----G-T---A-A-TC--------A-A-C-C---------A-G-----------A--AA------------------------…	Bacteria(100);Firmicutes(100);Bacilli(100);Lactobacillales(100);Lactobacillaceae(100);Lactobacillus(100);Lactobacillus_kullabergensis(100);	0	0	0	0	0	0	0	0	0	0	0	0	0	0	0	0	0	0	0	0	0	0	0	0	0	0	0	0	0	0	0	0	0	0	0	0	0	0	0	0	0	0	0	0	0	0
Otu00177	1550	T-AG-G-G-A-A--TC-TT-CC-A-C---AA-T-G-G--AC--GC-A-A-G-T--C-T-G-A-T-G-G-A--GC-A-A-C-GCC-G-C-G-T---G-A-G-T--GA-A-G--A-A-G-G-TT-----TT-CG---G-A-T-C-G-T--A---AA-G-C-TC--------------TG-TT-G-T--T-GGT----G--A-A--G---AA-GGAC-A---G-G-G--A-A--A-----G--C----------------------AA---------C--------T----GG---T-CTC-T-GT-T-T-G-A-C-G-----G-T---A-A-TC--------A-A-C-C---------A-G-----------A--AA------------------------…	Bacteria(100);Firmicutes(100);Bacilli(100);Lactobacillales(100);Lactobacillaceae(100);Lactobacillus(100);Lactobacillus_unclassified(100);	0	0	0	0	0	0	0	0	0	13	1	0	0	0	0	0	58	0	0	1	1	10	3	0	0	0	0	0	0	39	0	11	0	0	0	7	0	0	1	0	4	11	4	0	1	0
Otu00178	1545	T-GG-G-G-A-A--TA-TT-GC-A-C---AA-T-G-G--GG--GA-A-A-C-C--C-T-G-A-T-G-C-A--GC-C-A-T-GCC-G-C-G-T---G-T-A-T--GA-A-G--A-A-G-G-CC-----TT-AG---G-G-T-T-G-T--A---AA-G-T-AC--------------TT-TC-G-G--T-GAT----G--A-G--G---AA--GTT-A---T-G-T--G-T--G-----G--G----------------------AT---------A---A----G----CA---C-ATA-T-AA-T-T-G-A-C-G-----T-T---A-G-TT--------A-C-A-G---------A-A-----------G--AA------------------------…	Bacteria(100);Proteobacteria(100);Gammaproteobacteria(100);Orbales(100);Orbaceae(100);Frischella(100);Frischella_perrara(100);	0	0	0	0	0	0	0	0	0	0	0	0	0	0	0	0	0	0	1526	0	0	0	0	0	0	0	0	0	0	0	0	0	0	0	0	0	0	0	0	0	0	0	0	0	0	0
Otu00179	1500	T-AG-G-G-A-A--TC-TT-CC-A-C---AA-T-G-G--AC--GC-A-A-G-T--C-T-G-A-T-G-G-A--GC-A-A-C-GCC-G-C-G-T---G-A-G-T--GA-A-G--A-A-G-G-TT-----TT-CG---G-A-T-C-G-T--A---AA-G-C-TC--------------TG-TT-G-T--T-GGT----G--A-A--G---AA-GGAC-A---T-G-G--G-T--A-----G--T----------------------AA---------C--------T----GA---T-CTA-T-GT-T-T-G-A-C-G-----G-T---A-A-TC--------A-A-C-C---------A-G-----------A--AA------------------------…	Bacteria(100);Firmicutes(100);Bacilli(100);Lactobacillales(100);Lactobacillaceae(100);Lactobacillus(100);Lactobacillus_s_bxid5719(100);	0	0	167	0	0	0	0	0	0	0	0	0	0	0	0	0	0	0	0	0	0	0	0	0	0	0	0	0	0	0	0	0	0	0	0	0	0	0	87	0	0	0	0	0	8	0
Otu00180	1495	T-GG-G-G-A-A--TA-TT-GG-A-C---AA-T-G-G--GG--GA-A-A-C-C--C-T-G-A-T-G-C-A--GC-C-A-T-GCC-G-C-G-T---G-T-A-T--GA-A-G--A-A-G-G-CC-----TT-CG---G-G-T-T-G-T--A---AA-G-T-AC--------------TT-TC-G-G--T-GAT----G--A-G--G---AA--GGT-A---G-C-G--T-A--T-----C--T----------------------AA---------T---A----G----GT---G-CGT-T-AA-T-T-G-A-C-G-----T-T---A-A-TT--------A-C-A-G---------A-A-----------G--AA------------------------…	Bacteria(100);Proteobacteria(100);Gammaproteobacteria(100);Orbales(100);Orbaceae(100);Gilliamella(100);Gilliamella_unclassified(100);	0	0	0	0	0	0	0	0	0	0	0	0	0	0	0	0	0	0	0	0	0	0	0	0	0	0	0	0	0	0	0	0	0	0	0	0	0	0	0	0	0	0	0	0	0	0
Otu00181	1483	T-GG-G-G-A-A--TA-TT-GC-A-C---AA-T-G-G--GC--GC-A-A-G-C--C-T-G-A-T-G-C-A--GC-G-A-C-GCC-G-C-G-T---G-A-G-G--GA-T-G--G-A-G-G-CC-----TT-CG---G-G-T-T-G-T--A---AA-C-C-TC--------------TT-TT-G-T--T-AGG----G--A-G--C---AA-GG-C-A---C--------------------T----------------------TT--------------------------------G-T-G--T-T-G-A-G-T-----G-T---A-C-CT--------T-T-C-G---------A-A-----------T--AA------------------------…	Bacteria(100);Actinobacteriota(100);Actinobacteria(100);Bifidobacteriales(100);Bifidobacteriaceae(100);Bifidobacterium(100);Bifidobacterium_breve(100);	0	0	0	0	0	0	0	0	0	0	0	0	0	0	1	0	0	0	0	0	7	0	0	0	0	0	0	0	0	0	0	0	0	0	0	0	0	0	0	0	0	0	0	0	0	0
Otu00182	1432	T-AG-G-G-A-A--TC-TT-CC-A-C---AA-T-G-G--AC--GC-A-A-G-T--C-T-G-A-T-G-G-A--GC-A-A-C-GCC-G-C-G-T---G-A-G-T--GA-A-G--A-A-G-G-TT-----TT-CG---G-A-T-C-G-T--A---AA-G-C-TC--------------TG-TT-G-T--T-GGT----G--A-A--G---AA--GGA-C---A-G-G--G-A--T-----A--G----------------------CA---------A---C----T----GA---T-TCT-T-GT-T-T-G-A-C-G-----G-T---A-A-TC--------A-A-C-C---------A-G-----------A--AA------------------------…	Bacteria(100);Proteobacteria(100);Gammaproteobacteria(100);Orbales(100);Orbaceae(100);Gilliamella(100);Gilliamella_unclassified(100);	0	0	0	0	0	1	17	0	0	4	16	4	0	1	0	12	0	6	9	0	14	0	0	3	0	1	0	24	0	10	0	34	0	18	0	0	0	0	0	0	19	1	0	0	0	0
Otu00183	1410	T-GG-G-G-A-A--TA-TT-GC-A-C---AA-T-G-G--GC--GA-A-A-G-C--C-T-G-A-T-G-C-A--GC-G-A-C-GCC-G-C-G-T---G-C-G-G--GA-T-G--A-C-G-G-CC-----TT-CG---G-G-T-T-G-T--A---AA-C-C-GC--------------TT-TT-G-A--T-TGG----G--A-G--C---AA--G-C--------------------------G----------------------AG---------A--------------------------G----T-G-A-G-T-----G-T---A-C-CT--------T-T-C-G---------A-A-----------T--AA------------------------…	Bacteria(100);Actinobacteriota(100);Actinobacteria(100);Bifidobacteriales(100);Bifidobacteriaceae(100);Bifidobacterium(100);Bifidobacterium_s_bxid4981(100);	0	0	0	0	0	0	0	0	0	0	42	57	0	0	0	0	40	0	0	30	0	0	0	0	0	0	0	0	0	0	0	0	0	130	21	0	0	0	0	10	0	0	0	0	0	0
Otu00184	1408	T-AG-G-G-A-A--TC-TT-CC-A-C---AA-T-G-G--AC--GC-A-A-G-T--C-T-G-A-T-G-G-A--GC-A-A-C-GCC-G-C-G-T---G-A-G-T--GA-A-G--A-A-G-G-TT-----TT-CG---G-A-T-C-G-T--A---AA-G-C-TC--------------TG-TT-G-T--T-GGT----G--A-A--G---AA-GGAT-A---G-A-G--G-T--A-----G--T----------------------AA---------C--------T----GG---C-CTT-T-AT-T-T-G-A-C-G-----G-T---A-A-TC--------A-A-C-C---------A-G-----------A--AA------------------------…	Bacteria(100);Firmicutes(100);Bacilli(100);Lactobacillales(100);Lactobacillaceae(100);Lactobacillus(100);Lactobacillus_unclassified(100);	2	0	0	0	1	0	0	0	0	0	0	0	1	3	7	0	1	3	0	0	0	0	0	0	1	0	0	0	0	0	0	0	0	0	0	0	0	0	0	0	0	0	0	0	0	0
Otu00185	1401	T-AG-G-G-A-A--TC-TT-CC-A-C---AA-T-G-G--AC--GC-A-A-G-T--C-T-G-A-T-G-G-A--GC-A-A-C-GCC-G-C-G-T---G-A-G-T--GA-A-G--A-A-G-G-TT-----TT-CG---G-A-T-C-G-T--A---AA-G-C-TC--------------TG-TT-G-T--T-GGT----G--A-A--G---AA--GGA-C---A-G-G--G-A--A-----A--G----------------------CA---------A---C----T----GA---T-TCT-T-GT-T-T-G-A-C-G-----G-T---A-A-TC--------A-A-C-C---------A-G-----------A--AA------------------------…	Bacteria(100);Bacteria_unclassified(100);Bacteria_unclassified(100);Bacteria_unclassified(100);Bacteria_unclassified(100);Bacteria_unclassified(100);Bacteria_unclassified(100);	0	5	72	0	61	1	0	15	25	0	0	0	0	0	48	0	0	0	0	0	0	0	0	7	0	0	16	0	9	0	11	0	0	0	37	0	0	15	0	0	0	0	0	14	0	3
Otu00186	1397	T-GG-G-G-A-A--TT-TT-GG-A-C---AA-T-G-G--GG--GG-A-A-C-C--C-T-G-A-T-C-C-A--GC-C-A-T-GCC-G-C-G-T---G-T-C-T--GA-A-G--A-A-G-G-CC-----TT-CG---G-G-T-T-G-T--A---AA-G-G-AC--------------TT-TT-G-T--T-AGG----G--A-A--G---AA--AAG-C---C-G-G--G-T--G-----C--T----------------------AA---------T---A----C----CA---C-CTG-G-TG-C-T-G-A-C-G-----G-T---A-C-CT--------A-A-A-G---------A-A-----------T--AA------------------------…	Bacteria(100);Proteobacteria(100);Gammaproteobacteria(100);Burkholderiales(100);Neisseriaceae(100);Snodgrassella(100);Snodgrassella_unclassified(100);	0	82	0	0	0	0	0	0	0	0	0	0	0	0	101	0	0	0	17	0	0	0	0	0	0	0	0	0	0	1	0	0	0	0	0	0	0	0	1	0	0	1	0	0	0	0
Otu00187	1360	T-GG-G-G-A-A--TT-TT-GG-A-C---AA-T-G-G--GG--GG-A-A-C-C--C-T-G-A-T-C-C-A--GC-C-A-T-GCC-G-C-G-T---G-T-C-T--GA-A-G--A-A-G-G-CC-----TT-CG---G-G-T-T-G-T--A---AA-G-G-AC--------------TT-TT-G-T--T-AGG----G--A-A--G---AA--AAG-C---C-G-G--G-T--G-----T--T----------------------AA---------T---A----C----CA---C-CTG-G-TG-C-T-G-A-C-G-----G-T---A-C-CT--------A-A-A-G---------A-A-----------T--AA------------------------…	Bacteria(100);Proteobacteria(100);Gammaproteobacteria(100);Burkholderiales(100);Neisseriaceae(100);Snodgrassella(100);Snodgrassella_s_bxid0537(100);	0	0	10	5	0	0	0	18	1	0	11	0	2	1	11	0	0	1	43	0	9	0	13	0	32	0	13	6	0	0	0	1	0	7	6	9	0	0	0	0	1	0	0	0	0	0
Otu00188	1343	T-AG-G-G-A-A--TC-TT-CC-A-C---AA-T-G-G--AC--GC-A-A-G-T--C-T-G-A-T-G-G-A--GC-A-A-C-GCC-G-C-G-T---G-A-G-T--GA-A-G--A-A-G-G-TT-----TT-CG---G-A-T-C-G-T--A---AA-G-C-TC--------------TG-TT-G-T--T-GGT----G--A-A--G---AA-GGAC-A---G-G-G--A-A--A-----G--C----------------------AA---------C--------T----GA---T-TCT-T-GT-T-T-G-A-C-G-----G-T---A-A-TC--------A-A-C-C---------A-G-----------A--AA------------------------…	Bacteria(100);Firmicutes(100);Bacilli(100);Lactobacillales(100);Lactobacillaceae(100);Lactobacillus(100);Lactobacillus_unclassified(100);	0	0	0	0	0	0	0	0	0	0	0	0	0	0	0	0	45	0	0	0	0	0	0	0	64	0	0	0	0	0	0	0	0	0	0	0	0	0	0	0	9	0	0	60	0	73
Otu00189	1321	T-AG-G-G-A-A--TC-TT-CC-A-C---AA-T-G-G--AC--GC-A-A-G-T--C-T-G-A-T-G-G-A--GC-A-A-C-GCC-G-C-G-T---G-A-G-T--GA-A-G--A-A-G-G-TT-----TT-CG---G-A-T-C-G-T--A---AA-G-C-TC--------------TG-TT-G-T--T-GGT----G--A-A--G---AA--GGA-C---A-A-G--G-A--A-----A--G----------------------TA---------A---C----T----GA---T-CTT-T-GT-T-T-G-A-C-G-----G-T---A-A-TC--------A-A-C-C---------A-G-----------A--AA------------------------…	Bacteria(100);Bacteria_unclassified(100);Bacteria_unclassified(100);Bacteria_unclassified(100);Bacteria_unclassified(100);Bacteria_unclassified(100);Bacteria_unclassified(100);	0	0	0	0	0	0	0	0	0	0	0	0	5	0	0	0	0	0	0	0	0	0	0	7	0	5	0	0	0	0	0	0	0	29	0	0	0	0	0	0	0	0	0	0	0	0
Otu00190	1315	T-GG-G-G-A-A--TA-TT-GC-A-C---AA-T-G-G--GG--GA-A-A-C-C--C-T-G-A-T-G-C-A--GC-C-A-T-GCC-G-C-G-T---G-T-A-T--GA-A-G--A-A-G-G-CC-----TT-AG---G-G-T-T-G-T--A---AA-G-T-AC--------------TT-TC-G-G--T-GAT----G--A-G--G---AA--GTT-A---T-G-T--G-T--G-----G--G----------------------AT---------A---A----G----CA---C-ATA-T-AA-T-T-G-A-C-G-----T-T---A-G-TT--------A-C-A-G---------A-A-----------G--AA------------------------…	Bacteria(100);Proteobacteria(100);Gammaproteobacteria(100);Gammaproteobacteria_unclassified(100);Gammaproteobacteria_unclassified(100);Gammaproteobacteria_unclassified(100);Gammaproteobacteria_unclassified(100);	0	1	0	0	0	5	13	0	0	0	0	0	0	0	0	0	0	0	0	0	14	17	0	0	28	0	0	0	0	0	0	0	0	2	0	0	0	0	0	0	0	0	0	0	1	2
Otu00191	1299	T-AG-G-G-A-A--TC-TT-CC-A-C---AA-T-G-G--AC--GC-A-A-G-T--C-T-G-A-T-G-G-A--GC-A-A-C-GCC-G-C-G-T---G-A-G-T--GA-A-G--A-A-G-G-TT-----TT-CG---G-A-T-C-G-T--A---AA-G-C-TC--------------TG-TT-G-T--T-GGT----G--A-A--G---AA-GGAC-A---A-G-G--A-A--A-----G--T----------------------AA---------C--------T----GA---T-TTT-T-GT-T-T-G-A-C-G-----G-T---A-A-TC--------A-A-C-C---------A-G-----------A--AA------------------------…	Bacteria(100);Firmicutes(100);Bacilli(100);Lactobacillales(100);Lactobacillaceae(100);Lactobacillus(100);Lactobacillus_melliventris(100);	0	0	0	0	0	0	0	0	0	0	0	0	0	0	0	0	0	0	0	0	0	0	0	0	0	0	0	0	0	0	0	0	0	0	0	0	0	0	0	0	0	0	0	0	0	0
Otu00192	1296	T-AG-G-G-A-A--TC-TT-CC-A-C---AA-T-G-G--AC--GC-A-A-G-T--C-T-G-A-T-G-G-A--GC-A-A-C-GCC-G-C-G-T---G-A-G-T--GA-A-G--A-A-G-G-TT-----TT-CG---G-A-T-C-G-T--A---AA-G-C-TC--------------TG-TT-G-T--T-GGT----G--A-A--G---AA-GGAC-A---G-G-G--A-A--A-----G--C----------------------AA---------C--------T----GA---T-TCT-T-GT-T-T-G-A-C-G-----G-T---A-A-TC--------A-A-C-C---------A-G-----------A--AA------------------------…	Bacteria(100);Firmicutes(100);Bacilli(100);Lactobacillales(100);Lactobacillaceae(100);Lactobacillaceae_unclassified(100);Lactobacillaceae_unclassified(100);	0	2	2	0	132	3	268	0	103	0	0	0	0	0	7	0	0	0	0	0	0	0	0	4	0	0	0	0	0	0	0	0	0	0	7	0	81	0	0	0	0	0	0	34	0	3
Otu00193	1292	T-AG-G-G-A-A--TC-TT-CC-A-C---AA-T-G-G--AC--GC-A-A-G-T--C-T-G-A-T-G-G-A--GC-A-A-C-GCC-G-C-G-T---G-A-G-T--GA-A-G--A-A-G-G-TT-----TT-CG---G-A-T-C-G-T--A---AA-G-C-TC--------------TG-TT-G-T--T-GGT----G--A-A--G---AA-GGAC-A---G-G-G--A-A--A-----G--C----------------------AA---------C--------T----GC---T-CCC-T-GT-T-T-G-A-C-G-----G-T---A-A-TC--------A-A-C-C---------A-G-----------A--AA------------------------…	Bacteria(100);Firmicutes(100);Bacilli(100);Lactobacillales(100);Lactobacillaceae(100);Lactobacillus(100);Lactobacillus_unclassified(100);	0	0	0	0	0	0	0	0	0	0	0	0	0	0	0	0	0	0	1292	0	0	0	0	0	0	0	0	0	0	0	0	0	0	0	0	0	0	0	0	0	0	0	0	0	0	0
Otu00194	1290	T-GG-G-G-A-A--TA-TT-GC-A-C---AA-T-G-G--AG--GG-A-A-C-T--C-T-G-A-T-G-C-A--GC-A-A-C-GCC-G-C-G-T---G-A-A-G--GA-A-G--A-A-G-G-TT-----TT-CG---G-A-T-C-G-T--A---AA-C-T-TC--------------TA-TC-G-A--C-AGG----G--A-A--G---A--------------------------------A---------------------AAG---------A---A---------------------------T-G-A-C-G-----G-T---A-C-CT--------G-A-A-T---------A-A-----------G--AA------------------------…	Bacteria(100);Firmicutes(100);Clostridia(100);Lachnospirales(100);Lachnospiraceae(100);Lachnospiraceae_unclassified(100);Lachnospiraceae_unclassified(100);	0	0	0	0	0	0	0	0	100	0	0	0	2	0	0	0	0	10	0	0	0	0	0	0	0	0	0	56	0	19	0	0	0	0	11	0	0	0	1	0	0	0	0	0	0	0
Otu00195	1286	T-GG-G-G-A-A--TA-TT-GC-A-C---AA-T-G-G--GC--GA-A-A-G-C--C-T-G-A-T-G-C-A--GC-G-A-C-GCC-G-C-G-T---G-C-G-G--GA-T-G--A-C-G-G-CC-----TT-CG---G-G-T-T-G-T--A---AA-C-C-GC--------------TT-TT-G-A--T-TGG----G--A-G--C---AA--G-C--------------------------G----------------------AG---------A--------------------------G----T-G-A-G-T-----G-T---A-C-CT--------T-T-C-G---------A-A-----------T--AA------------------------…	Bacteria(100);Actinobacteriota(100);Actinobacteria(100);Bifidobacteriales(100);Bifidobacteriaceae(100);Bifidobacterium(100);Bifidobacterium_unclassified(100);	0	0	11	0	0	0	271	0	0	0	0	22	0	43	94	0	0	0	0	0	0	0	126	0	11	0	0	0	0	129	0	0	0	0	0	0	0	87	119	6	0	0	34	0	0	0
Otu00196	1266	T-AG-G-G-A-A--TC-TT-CC-A-C---AA-T-G-G--AC--GC-A-A-G-T--C-T-G-A-T-G-G-A--GC-A-A-C-GCC-G-C-G-T---G-A-G-T--GA-A-G--A-A-G-G-TT-----TT-CG---G-A-T-C-G-T--A---AA-G-C-TC--------------TG-TT-G-T--T-GGT----G--A-A--G---AA-GGAC-A---G-G-G--A-A--A-----G--C----------------------AA---------C--------T----GA---T-TCT-T-GT-T-T-G-A-C-G-----G-T---A-A-TC--------A-A-C-C---------A-G-----------A--AA------------------------…	Bacteria(100);Firmicutes(100);Bacilli(100);Lactobacillales(100);Lactobacillaceae(100);Lactobacillaceae_unclassified(100);Lactobacillaceae_unclassified(100);	0	0	170	0	0	66	80	61	0	0	0	0	0	0	0	0	0	0	0	0	0	0	0	0	0	0	0	0	0	0	0	0	0	0	0	0	0	378	0	0	0	0	0	0	0	0
Otu00197	1265	T-AG-G-G-A-A--TC-TT-CC-A-C---AA-T-G-G--AC--GC-A-A-G-T--C-T-G-A-T-G-G-A--GC-A-A-C-GCC-G-C-G-T---G-A-G-T--GA-A-G--A-A-G-G-TT-----TT-CG---G-A-T-C-G-T--A---AA-G-C-TC--------------TG-TT-G-T--T-GGT----G--A-A--G---AA-GGAC-A---G-G-G--A-T--A-----G--C----------------------AA---------C--------T----GA---T-TCA-T-GT-T-T-G-A-C-G-----G-T---A-A-TC--------A-A-C-C---------A-G-----------A--AA------------------------…	Bacteria(100);Firmicutes(100);Bacilli(100);Lactobacillales(100);Lactobacillaceae(100);Lactobacillus(100);Lactobacillus_unclassified(100);	0	0	0	0	0	0	0	0	0	0	0	0	0	101	0	0	0	0	0	0	0	0	0	0	0	0	0	0	0	0	0	0	0	0	0	0	0	0	0	0	0	0	0	0	48	0
Otu00198	1254	T-GG-G-G-A-A--TT-TT-GG-A-C---AA-T-G-G--GG--GG-A-A-C-C--C-T-G-A-T-C-C-A--GC-C-A-T-GCC-G-C-G-T---G-T-C-T--GA-A-G--A-A-G-G-CC-----TT-CG---G-G-T-T-G-T--A---AA-G-G-AC--------------TT-TT-G-T--T-AGG----G--A-A--G---AA--AAG-C---C-G-G--G-T--G-----C--T----------------------AA---------T---A----C----CA---C-CTG-G-TG-C-T-G-A-C-G-----G-T---A-C-CT--------A-A-A-G---------A-A-----------T--AA------------------------…	Bacteria(100);Proteobacteria(100);Gammaproteobacteria(100);Burkholderiales(100);Neisseriaceae(100);Snodgrassella(100);Snodgrassella_alvi(100);	0	0	0	0	0	0	0	0	0	0	0	0	0	0	0	0	0	0	0	0	0	0	0	0	0	0	0	0	0	0	0	0	0	0	0	0	0	0	0	0	0	0	0	0	0	0
Otu00199	1251	T-GG-G-G-A-A--TA-TT-GC-A-C---AA-T-G-G--GG--GG-A-A-C-C--C-T-G-A-T-G-C-A--GC-C-A-T-GCC-G-C-G-T---G-T-A-T--GA-A-G--A-A-G-G-CC-----TT-CG---G-G-T-T-G-T--A---AA-G-T-AC--------------TT-TC-G-G--T-GAT----G--A-G--G---AA--GGT-G---G-T-G--T-A--T-----C--T----------------------AA---------T---A----G----GT---G-CAT-C-AA-T-T-G-A-C-G-----T-T---A-A-TT--------A-C-A-G---------A-A-----------G--AA------------------------…	Bacteria(100);Proteobacteria(100);Gammaproteobacteria(100);Orbales(100);Orbaceae(100);Gilliamella(100);Gilliamella_unclassified(100);	0	0	1	0	0	0	0	0	0	0	0	0	0	0	0	0	0	0	0	0	0	0	0	0	0	0	0	0	0	1	0	0	0	0	0	0	0	1	0	0	0	0	0	0	0	0
Otu00200	1247	T-AG-G-G-A-A--TC-TT-CC-A-C---AA-T-G-G--AC--GC-A-A-G-T--C-T-G-A-T-G-G-A--GC-A-A-C-GCC-G-C-G-T---G-G-A-T--GA-A-G--A-A-G-G-TC-----TT-CG---G-A-T-C-G-T--A---AA-A-T-CC--------------TG-TT-G-T--T-GAA----G--A-A--G---AAC-GGT-T---G-T-G--A-G--A-----G--T----------------------AA---------C---T----G----CT-----CAT-A-AC-G-T-G-A-C-G-----G-T---A-A-TC--------A-A-C-C---------A-G-----------A--AA------------------------…	Bacteria(100);Bacteria_unclassified(100);Bacteria_unclassified(100);Bacteria_unclassified(100);Bacteria_unclassified(100);Bacteria_unclassified(100);Bacteria_unclassified(100);	0	19	21	0	45	9	18	0	23	0	37	18	2	8	42	16	0	5	0	1	31	0	0	21	2	0	0	30	1	11	0	0	0	38	58	4	0	12	0	1	0	4	4	0	2	0
Otu00201	1240	T-AG-G-G-A-A--TC-TT-CC-A-C---AA-T-G-G--AC--GC-A-A-G-T--C-T-G-A-T-G-G-A--GC-A-A-C-GCC-G-C-G-T---G-A-G-T--GA-A-G--A-A-G-G-TC-----TT-CG---G-A-T-T-G-T--A---AA-G-T-AC--------------TT-TC-G-G--T-AGG----G--A-C--G---A--------------------------------T----------------------GA-----------------------------------------T-G-A-C-G-----G-T---A-C-CT--------A-C-A-G---------A-A-----------G--AA------------------------…	Bacteria(100);Proteobacteria(100);Alphaproteobacteria(100);Acetobacterales(100);Acetobacteraceae(100);Commensalibacter(100);Commensalibacter_s_bxid0093(100);	0	1	0	7	0	0	0	0	0	0	1	0	1	0	0	5	0	0	2	0	0	0	0	0	1	0	0	0	0	16	0	0	0	0	0	0	0	9	0	0	1	0	0	0	0	0
Otu00202	1231	T-AG-G-G-A-A--TC-TT-CC-A-C---AA-T-G-G--AC--GC-A-A-G-T--C-T-G-A-T-G-G-A--GC-A-A-C-GCC-G-C-G-T---G-G-A-T--GA-A-G--A-A-G-G-TC-----TT-CG---G-A-T-C-G-T--A---AA-A-T-CC--------------TG-TT-G-T--T-GAA----G--A-A--G---AA-CGTA-T---G-T-G--A-G--A-----G--T----------------------AA---------C--------T----GC---T-CAG-A-TA-G-T-G-A-C-G-----G-T---A-T-TC--------A-A-C-C---------A-G-----------A--AA------------------------…	Bacteria(100);Firmicutes(100);Bacilli(100);Lactobacillales(100);Lactobacillaceae(100);Bombilactobacillus(100);Bombilactobacillus_unclassified(100);	0	28	0	52	126	8	0	37	0	35	0	0	9	59	0	38	1	0	0	0	0	0	0	8	0	16	0	32	7	0	42	0	0	36	0	0	110	0	46	0	0	0	51	0	0	6
Otu00203	1230	T-GG-G-G-A-A--TA-TT-GC-A-C---AA-T-G-G--GG--GG-A-A-C-C--C-T-G-A-T-G-C-A--GC-C-A-T-GCC-G-C-G-T---G-T-A-T--GA-A-G--A-A-G-G-CC-----TT-CG---G-G-T-T-G-T--A---AA-G-T-AC--------------TT-TC-G-G--T-AAC----G--A-G--G---AA--GGT-G---G-T-G--T-A--T-----C--T----------------------AA---------T---A----G----GT---G-CAT-C-AA-T-T-G-A-C-G-----T-T---A-A-TT--------A-C-A-G---------A-A-----------G--AA------------------------…	Bacteria(100);Proteobacteria(100);Gammaproteobacteria(100);Orbales(100);Orbaceae(100);Gilliamella(100);Gilliamella_unclassified(100);	0	0	0	0	0	0	0	0	0	0	0	0	0	0	0	0	0	0	0	20	0	0	0	0	0	0	0	0	0	0	0	0	0	0	0	0	0	0	0	0	0	0	0	0	0	0
Otu00204	1219	T-GG-G-G-A-A--TA-TT-GC-A-C---AA-T-G-G--GG--GG-A-A-C-C--C-T-G-A-T-G-C-A--GC-C-A-T-GCC-G-C-G-T---G-T-A-T--GA-A-G--A-A-G-G-CC-----TT-CG---G-G-T-T-G-T--A---AA-G-T-AC--------------TT-TC-G-G--T-AAC----G--A-G--G---AA--GGT-G---G-T-G--T-A--T-----C--T----------------------AA---------T---A----G----GT---G-CAT-C-AA-T-T-G-A-C-G-----T-T---A-A-TT--------A-C-A-G---------A-A-----------G--AA------------------------…	Bacteria(100);Proteobacteria(100);Gammaproteobacteria(100);Orbales(100);Orbaceae(100);Gilliamella(100);Gilliamella_unclassified(100);	0	0	0	0	0	0	0	0	38	0	0	0	0	0	0	0	0	0	0	7	0	0	0	0	0	0	0	0	0	0	0	0	0	0	0	0	8	0	0	0	0	0	0	0	0	0
Otu00205	1213	T-AG-G-G-A-A--TC-TT-CC-A-C---AA-T-G-G--AC--GC-A-A-G-T--C-T-G-A-T-G-G-A--GC-A-A-C-GCC-G-C-G-T---G-A-G-T--GA-A-G--A-A-G-G-TT-----TT-CG---G-A-T-C-G-T--A---AA-G-C-TC--------------TG-TT-G-T--T-GGT----G--A-A--G---AA-GGAC-A---G-G-G--A-T--A-----G--C----------------------AA---------C--------T----GA---T-TCA-T-GT-T-T-G-A-C-G-----G-T---A-A-TC--------A-A-C-C---------A-G-----------A--AA------------------------…	Bacteria(100);Firmicutes(100);Bacilli(100);Lactobacillales(100);Lactobacillaceae(100);Lactobacillus(100);Lactobacillus_unclassified(100);	0	0	0	0	0	0	0	0	0	0	0	0	0	0	0	0	0	0	0	0	0	0	21	4	0	0	0	0	0	0	0	0	0	0	0	0	0	0	0	0	41	0	32	0	10	0
Otu00206	1206	T-AG-G-G-A-A--TC-TT-CC-A-C---AA-T-G-G--AC--GC-A-A-G-T--C-T-G-A-T-G-G-A--GC-A-A-C-GCC-G-C-G-T---G-G-A-T--GA-A-G--A-A-G-G-TC-----TT-CG---G-A-T-C-G-T--A---AA-A-T-CC--------------TG-TT-G-T--T-GAA----G--A-A--G---AA-CGGT-T---G-T-G--A-G--A-----G--T----------------------AA---------C--------T----GC---T-CAT-A-AC-G-T-G-A-C-G-----G-T---A-A-TC--------A-A-C-C---------A-G-----------A--AA------------------------…	Bacteria(100);Firmicutes(100);Bacilli(100);Lactobacillales(100);Lactobacillaceae(100);Bombilactobacillus(100);Bombilactobacillus_mellis(100);	0	0	0	0	0	0	0	0	0	0	0	0	0	0	0	0	0	0	0	0	0	0	0	0	0	0	0	0	0	0	0	0	0	0	0	0	0	0	0	0	0	0	0	0	0	0
Otu00207	1197	T-GG-G-G-A-A--TA-TT-GC-A-C---AA-T-G-G--GG--GG-A-A-C-C--C-T-G-A-T-G-C-A--GC-C-A-T-GCC-G-C-G-T---G-T-A-T--GA-A-G--A-A-G-G-CC-----TT-CG---G-G-T-T-G-T--A---AA-G-T-AC--------------TT-TC-G-G--T-AAC----G--A-G--G---AA--GGT-G---G-T-G--T-A--T-----C--T----------------------AA---------T---A----G----GT---G-CAT-C-AA-T-T-G-A-C-G-----T-T---A-A-TT--------A-C-A-G---------A-A-----------G--AA------------------------…	Bacteria(100);Proteobacteria(100);Gammaproteobacteria(100);Orbales(100);Orbaceae(100);Gilliamella(100);Gilliamella_unclassified(100);	0	0	0	0	0	0	0	0	30	0	0	0	0	5	0	0	0	0	0	7	0	0	0	0	0	0	0	0	0	0	0	0	0	0	0	0	0	0	0	0	0	0	0	0	0	0
Otu00208	1196	T-AG-G-G-A-A--TC-TT-CC-A-C---AA-T-G-G--AC--GC-A-A-G-T--C-T-G-A-T-G-G-A--GC-A-A-C-GCC-G-C-G-T---G-A-G-T--GA-A-G--A-A-G-G-TT-----TT-CG---G-A-T-C-G-T--A---AA-G-C-TC--------------TG-TT-G-T--T-GGT----G--A-A--G---AA-GGAC-A---G-G-G--A-A--G-----G--C----------------------AA---------C--------T----GG---T-CTC-T-GT-T-T-G-A-C-G-----G-T---A-A-TC--------A-A-C-C---------A-G-----------A--AA------------------------…	Bacteria(100);Firmicutes(100);Bacilli(100);Lactobacillales(100);Lactobacillaceae(100);Lactobacillus(100);Lactobacillus_kullabergensis(100);	54	0	0	0	0	0	0	0	0	0	0	0	0	0	0	0	0	0	46	0	0	0	0	0	0	492	0	0	0	0	0	0	0	0	0	0	0	0	0	0	0	0	0	0	0	0
Otu00209	1193	T-AG-G-G-A-A--TC-TT-CC-A-C---AA-T-G-G--AC--GC-A-A-G-T--C-T-G-A-T-G-G-A--GC-A-A-C-GCC-G-C-G-T---G-A-G-T--GA-A-G--A-A-G-G-TT-----TT-CG---G-A-T-C-G-T--A---AA-G-C-TC--------------TG-TT-G-T-TGGTGAAG--A--A-G--G--ACA--A-G--------------------------G----------------------AA---------A--------------------------G----T-AACTGAT-----C-T---T-T-GT--------TTGACGGT--------A-A-----------TCAACCA----------------------…	Bacteria(100);Actinobacteriota(100);Actinobacteria(100);Bifidobacteriales(100);Bifidobacteriaceae(100);Bifidobacterium(100);Bifidobacterium_unclassified(100);	0	0	0	26	1	0	37	1	17	12	7	1	5	0	0	22	3	0	0	0	0	0	47	1	0	0	3	0	18	0	15	15	0	35	0	0	21	0	39	0	2	0	11	4	0	2
Otu00210	1173	T-AG-G-G-A-A--TC-TT-CC-A-C---AA-T-G-G--AC--GC-A-A-G-T--C-T-G-A-T-G-G-A--GC-A-A-C-GCC-G-C-G-T---G-A-G-T--GA-A-G--A-A-G-G-TT-----TT-CG---G-A-T-C-G-T--A---AA-G-C-TC--------------TG-TT-G-T--T-GGT----G--A-A--G---AA-GGAC-A---G-G-G--A-T--A-----G--C----------------------AA---------C--------T----GA---T-TCT-T-GT-T-T-G-A-C-G-----G-T---A-A-TC--------A-A-C-C---------A-G-----------A--AA------------------------…	Bacteria(100);Firmicutes(100);Bacilli(100);Lactobacillales(100);Lactobacillaceae(100);Lactobacillus(100);Lactobacillus_s_bxid5719(100);	0	0	0	0	0	0	0	0	0	0	263	0	0	0	0	0	0	0	122	121	175	0	0	0	0	0	0	0	0	144	0	135	0	0	0	0	0	0	0	0	4	0	0	0	0	0
Otu00211	1148	T-GG-G-G-A-A--TA-TT-GC-A-C---AA-T-G-G--GG--GA-A-A-C-C--C-T-G-A-T-G-C-A--GC-C-A-T-GCC-G-C-G-T---G-T-A-T--GA-A-G--A-A-G-G-CC-----TT-CG---G-G-T-T-G-T--A---AA-G-T-AC--------------TT-TC-G-G--T-GAT----G--A-G--G---AA--GGT-A---G-C-G--T-A--T-----C--T----------------------AA---------T---A----G----GT---G-CGT-T-AA-T-T-G-A-C-G-----T-T---A-A-TT--------A-C-A-G---------A-A-----------G--AA------------------------…	Bacteria(100);Proteobacteria(100);Gammaproteobacteria(100);Orbales(100);Orbaceae(100);Gilliamella(100);Gilliamella_unclassified(100);	0	0	0	0	0	0	0	0	0	0	0	0	0	0	0	0	0	0	0	0	0	0	0	0	0	0	0	0	0	0	0	0	0	0	0	0	0	0	0	0	0	0	0	0	0	0
Otu00212	1128	T-AG-G-G-A-A--TC-TT-CC-G-C---AA-T-G-G--AC--GA-A-A-G-T--C-T-G-A-C-G-G-A--GC-A-A-C-GCC-G-C-G-T---G-A-G-T--GA-T-G--A-A-G-G-TT-----TT-CG---G-A-T-C-G-T--A---AA-G-C-TC--------------TG-TT-G-T--T-AGG----G--A-A--G---AA-CAAG-T---G-C-A--A-G--A-G---T--A----------------------AC---------------------T-GC---T-TGC-A-CC-T-T-G-A-C-G-----G-T---A-C-CT--------A-A-C-C---------A-G-----------A--AA------------------------…	Bacteria(100);Firmicutes(100);Bacilli(100);Bacillales(100);Bacillaceae(100);Bacillus(100);Bacillus_altitudinis(100);	0	0	0	0	0	0	1	0	0	0	0	0	0	0	0	0	0	0	0	0	7	0	0	0	0	0	0	0	0	0	0	0	0	0	0	1	0	0	0	0	0	0	2	0	0	0
Otu00213	1127	T-AG-G-G-A-A--TC-TT-CC-A-C---AA-T-G-G--AC--GC-A-A-G-T--C-T-G-A-T-G-G-A--GC-A-A-C-GCC-G-C-G-T---G-A-G-T--GA-A-G--A-A-G-G-TT-----TT-CG---G-A-T-C-G-T--A---AA-G-C-TC--------------TG-TT-G-T--T-GGT----G--A-A--G---AA-GGAC-A---G-G-G--G-T--A-----G--T----------------------AA---------C--------T----GA---T-TCT-T-GT-T-T-G-A-C-G-----G-T---A-A-TC--------A-A-C-C---------A-G-----------A--AA------------------------…	Bacteria(100);Firmicutes(100);Bacilli(100);Lactobacillales(100);Lactobacillaceae(100);Lactobacillus(100);Lactobacillus_s_bxid5719(100);	0	0	0	5	0	0	607	0	0	0	0	0	0	0	0	0	0	0	0	0	0	0	0	0	0	0	0	0	0	0	0	0	0	0	0	0	0	0	0	0	0	0	0	21	0	0
Otu00214	1121	G-GG-G-G-A-A--CC-CT-GA-T-G---CA-G-C-C--AT--GC-C-G-C-G--T-G-T-A-T-G-A-A--GA-A-G-G-CCT-T-C-G-G---GTT-G-T--AA-A-G--T-A-C-T-TT-----CG-GT---G-A-TGA-G-G--A---AG-G-T-GG-------------TGTATCTA-A--T-AGG----T--G-C--A---T--------------------------------C----------------------AAT----------------------------------------T-G-A-C-G-----T-T---A-A-TT--------A-C-A-G---------A-A-----------G--AA------------------------…	Bacteria(100);Proteobacteria(100);Alphaproteobacteria(100);Acetobacterales(100);Acetobacteraceae(100);Commensalibacter(100);Commensalibacter_s_bxid0093(100);	0	0	2	0	1	0	0	0	0	0	0	2	0	0	1	0	0	0	1	0	0	0	1	0	0	0	0	6	0	0	0	0	0	0	0	0	0	0	0	0	0	0	0	0	0	0
Otu00215	1112	T-GG-G-G-A-A--TA-TT-GC-A-C---AA-T-G-G--GG--GA-A-A-C-C--C-T-G-A-T-G-C-A--GC-C-A-T-GCC-G-C-G-T---G-T-A-T--GA-A-G--A-A-G-G-CC-----TT-CG---G-G-T-T-G-T--A---AA-G-T-AC--------------TT-TC-G-G--T-AAT----G--A-G--G---AAG-GTG-G---T-G-T--A-T--C-----T--A----------------------AT---------A---G----G----TG---C-AT--C-AA-T-T-G-A-C-G-----T-T---A-A-TT--------A-C-A-G---------A-A-----------G--AA------------------------…	Bacteria(100);Proteobacteria(100);Gammaproteobacteria(100);Orbales(100);Orbaceae(100);Orbaceae_unclassified(100);Orbaceae_unclassified(100);	0	0	0	0	0	0	39	0	0	0	0	0	0	14	0	0	1	0	0	0	0	0	0	0	0	0	0	0	0	0	1	0	0	0	0	0	0	0	0	0	0	0	0	0	0	0
Otu00216	1106	T-AG-G-G-A-A--TC-TT-CC-A-C---AA-T-G-G--AC--GC-A-A-G-T--C-T-G-A-T-G-G-A--GC-A-A-C-GCC-G-C-G-T---G-A-G-T--GA-A-G--A-A-G-G-TT-----TT-CG---G-A-T-C-G-T--A---AA-G-C-TC--------------TG-TT-G-T--T-GGT----G--A-A--G---AA-GGAC-A---G-G-G--A-T--A-----G--C----------------------AA---------C--------T----GA---T-CCC-T-GT-T-T-G-A-C-G-----G-T---A-A-TC--------A-A-C-C---------A-G-----------A--AA------------------------…	Bacteria(100);Firmicutes(100);Bacilli(100);Lactobacillales(100);Lactobacillaceae(100);Lactobacillus(100);Lactobacillus_melliventris(100);	0	0	0	0	0	0	0	0	0	0	73	0	0	0	0	0	0	0	0	0	0	0	0	0	0	0	0	77	0	0	27	0	0	0	0	0	0	0	0	0	0	0	0	0	0	0
Otu00217	1098	G-AC-G-C-A-A--GT-CT-GA-T-G---GA-G-C-A--AC--GC-C-G-C-G--T-G-G-A-T-G-A-A--GA-A-G-G-TCT-T-C-G-G---A-T-C-G--TA-A-A--A-T-C-C-TG-----TT-GT---T-G-A-A-G-A--A---GA-A-C-GG--------------TT-GT-G-A--G-AGT----A--A-C--T---GC--T-CA-------------------------T----------------------AG---------C--------------------------G----T-G-A-C-G-----G-T---A-A-TC--------A-A-C-C---------A-G-----------A--AA------------------------…	Bacteria(100);Actinobacteriota(100);Actinobacteria(100);Bifidobacteriales(100);Bifidobacteriaceae(100);Bifidobacterium(100);Bifidobacterium_unclassified(100);	0	0	0	119	0	0	0	7	0	78	0	0	0	0	0	0	24	0	37	0	0	82	91	0	1	0	0	0	13	0	0	0	0	0	0	0	0	0	94	0	0	0	0	62	0	0
Otu00218	1060	T-AG-G-G-A-A--TC-TT-CC-A-C---AA-T-G-G--AC--GC-A-A-G-T--C-T-G-A-T-G-G-A--GC-A-A-C-GCC-G-C-G-T---G-A-G-T--GA-A-G--A-A-G-G-TT-----TT-CG---G-A-T-C-G-T--A---AA-G-C-TC--------------TG-TT-G-T--T-GGT----G--A-A--G---AA-GGAC-A---A-G-G--G-T--A-----G--T----------------------AA---------C--------T----GA---T-TCT-T-GT-T-T-G-A-C-G-----G-T---A-A-TC--------A-A-C-C---------A-G-----------A--AA------------------------…	Bacteria(100);Firmicutes(100);Bacilli(100);Lactobacillales(100);Lactobacillaceae(100);Lactobacillus(100);Lactobacillus_apis(100);	0	0	0	34	0	0	0	0	0	0	0	0	0	0	0	0	0	0	0	0	0	0	0	0	0	0	0	0	0	0	0	0	0	0	0	0	0	0	55	192	0	0	0	0	0	0
Otu00219	1050	T-GG-G-G-A-A--TA-TT-GG-A-C---AA-T-G-G--GC--GC-A-A-G-C--C-T-G-A-T-C-C-A--GC-C-A-T-GCC-G-C-G-T---G-A-G-T--GA-T-G--A-A-G-G-CC-----CT-AG---G-G-T-T-G-T--A---AA-G-C-TC--------------TT-TC-A-C--C-GGT----G--A-A--G---A--------------------------------T----------------------AA-----------------------------------------T-G-A-C-G-----G-T---A-A-CC--------G-G-A-G---------A-A-----------G--AA------------------------…	Bacteria(100);Proteobacteria(100);Alphaproteobacteria(100);Rhizobiales(100);Rhizobiaceae(100);Bartonella(100);Bartonella_s_bxid4984(100);	0	0	0	0	0	5	120	27	0	0	0	0	0	0	26	0	0	6	0	0	0	0	14	0	0	0	0	0	0	52	1	29	0	0	0	45	0	0	12	0	0	18	0	0	0	0
Otu00220	1046	T-AG-G-G-A-A--TC-TT-CC-A-C---AA-T-G-G--AC--GC-A-A-G-T--C-T-G-A-T-G-G-A--GC-A-A-C-GCC-G-C-G-T---G-A-G-T--GA-A-G--A-A-G-G-TT-----TT-CG---G-A-T-C-G-T--A---AA-G-C-TC--------------TG-TT-G-T--T-GGT----G--A-A--G---AA--GGA-C---A-A-G--G-G--T-----A--G----------------------TA---------A---C----T----GA---T-CTT-T-GT-T-T-G-A-C-G-----G-T---A-A-TC--------A-A-C-C---------A-G-----------A--AA------------------------…	Bacteria(100);Bacteria_unclassified(100);Bacteria_unclassified(100);Bacteria_unclassified(100);Bacteria_unclassified(100);Bacteria_unclassified(100);Bacteria_unclassified(100);	0	18	0	0	44	18	5	68	26	17	0	0	0	0	0	0	0	0	0	7	0	13	29	0	0	0	12	0	0	0	0	0	0	0	21	0	0	0	0	0	0	0	0	21	0	0
Otu00221	1027	T-GG-G-G-A-A--TA-TT-GC-A-C---AA-T-G-G--GC--GA-A-A-G-C--C-T-G-A-T-G-C-A--GC-G-A-C-GCC-G-C-G-T---G-C-G-G--GA-T-G--A-C-G-G-CC-----TT-CG---G-G-T-T-G-T--A---AA-C-C-GC--------------TT-TT-G-A--T-TGG----G--A-G--C---AA--G-C--------------------------G----------------------AG---------A--------------------------G----T-G-A-G-T-----G-T---A-C-CT--------T-T-C-G---------A-A-----------T--AA------------------------…	Bacteria(100);Actinobacteriota(100);Actinobacteria(100);Bifidobacteriales(100);Bifidobacteriaceae(100);Bifidobacterium(100);Bifidobacterium_s_bxid4981(100);	0	0	8	0	0	9	143	0	0	0	0	0	0	56	42	22	0	0	0	0	0	42	0	0	1	0	0	0	0	45	41	0	0	0	0	0	0	0	72	0	0	0	0	0	0	0
Otu00222	1026	T-AG-G-G-A-A--TC-TT-CC-A-C---AA-T-G-G--AC--GC-A-A-G-T--C-T-G-A-T-G-G-A--GC-A-A-C-GCC-G-C-G-T---G-A-G-T--GA-A-G--A-A-G-G-TT-----TT-CG---G-A-T-C-G-T--A---AA-G-C-TC--------------TG-TT-G-T--T-GGT----G--A-A--G---AA-GGAC-A---A-G-G--A-A--A-----G--T----------------------AA---------C--------T----GA---T-CTT-T-GT-T-T-G-A-C-G-----G-T---A-A-TC--------A-A-C-C---------A-G-----------A--AA------------------------…	Bacteria(100);Firmicutes(100);Bacilli(100);Lactobacillales(100);Lactobacillaceae(100);Lactobacillus(100);Lactobacillus_s_bxid5719(100);	0	0	0	0	0	0	180	0	0	0	0	0	0	0	0	0	0	2	0	67	0	0	0	0	0	0	0	0	0	42	0	0	0	0	0	0	0	55	0	0	0	0	23	0	1	0
Otu00223	1017	T-AG-G-G-A-A--TC-TT-CC-A-C---AA-T-G-G--AC--GC-A-A-G-T--C-T-G-A-T-G-G-A--GC-A-A-C-GCC-G-C-G-T---G-A-G-T--GA-A-G--A-A-G-G-TT-----TT-CG---G-A-T-C-G-T--A---AA-G-C-TC--------------TG-TT-G-T--T-GGT----G--A-A--G---AA-GGAC-A---T-G-G--G-T--A-----G--T----------------------AA---------C--------T----GA---T-CTA-T-GT-T-T-G-A-C-G-----G-T---A-A-TC--------A-A-C-C---------A-G-----------A--AA------------------------…	Bacteria(100);Firmicutes(100);Bacilli(100);Lactobacillales(100);Lactobacillaceae(100);Lactobacillus(100);Lactobacillus_unclassified(100);	0	7	19	0	0	4	1	0	1	3	4	9	0	6	18	0	0	0	0	0	0	0	6	0	0	1	1	0	0	6	1	8	0	1	0	2	7	0	0	0	0	0	0	0	0	1
Otu00224	1012	T-AG-G-G-A-A--TC-TT-CC-A-C---AA-T-G-G--AC--GC-A-A-G-T--C-T-G-A-T-G-G-A--GC-A-A-C-GCC-G-C-G-T---G-A-G-T--GA-A-G--A-A-G-G-TT-----TT-CG---G-A-T-C-G-T--A---AA-G-C-TC--------------TG-TT-G-T-TGGTGAAG--A--A-G--G--ACA--G-G--------------------------G----------------------AT---------A--------------------------G----C-A-A-C-T-----GAT---TCTTGT--------TTGACGGT--------A-A-----------TCAACCA----------------------…	Bacteria(100);Actinobacteriota(100);Actinobacteria(100);Bifidobacteriales(100);Bifidobacteriaceae(100);Bifidobacterium(100);Bifidobacterium_unclassified(100);	0	1	0	0	0	0	141	0	0	18	14	14	14	42	0	10	0	7	11	22	12	14	7	0	0	0	0	17	0	35	13	25	0	0	0	33	0	0	0	0	34	0	6	0	0	0
Otu00225	1012	T-AG-G-G-A-A--TC-TT-CC-A-C---AA-T-G-G--AC--GC-A-A-G-T--C-T-G-A-T-G-G-A--GC-A-A-C-GCC-G-C-G-T---G-G-A-T--GA-A-G--A-A-G-G-TC-----TT-CG---G-A-T-C-G-T--A---AA-A-T-CC--------------TG-TT-G-T--T-GAA----G--A-A--G---AA-CGGT-T---G-T-G--A-G--A-----G--T----------------------AA---------C--------T----GC---T-CAT-A-AC-G-T-G-A-C-G-----G-T---A-A-TC--------A-A-C-C---------A-G-----------A--AA------------------------…	Bacteria(100);Firmicutes(100);Bacilli(100);Lactobacillales(100);Lactobacillaceae(100);Bombilactobacillus(100);Bombilactobacillus_mellis(100);	12	0	0	0	0	0	0	0	0	0	1	205	0	0	39	0	0	0	0	0	0	0	0	0	0	0	0	0	0	3	0	0	0	0	1	0	0	0	0	0	0	0	0	0	0	0
Otu00226	1011	T-AG-G-G-A-A--TC-TT-CC-A-C---AA-T-G-G--AC--GC-A-A-G-T--C-T-G-A-T-G-G-A--GC-A-A-C-GCC-G-C-G-T---G-G-A-T--GA-A-G--A-A-G-G-TC-----TT-CG---G-A-T-C-G-T--A---AA-A-T-CC--------------TG-TT-G-T--T-GAA----G--A-A--G---AA-CGGT-T---G-T-G--A-G--A-----G--T----------------------AA---------C--------T----GC---T-CAT-A-GC-G-T-G-A-C-G-----G-T---A-A-TC--------A-A-C-C---------A-G-----------A--AA------------------------…	Bacteria(100);Firmicutes(100);Bacilli(100);Lactobacillales(100);Lactobacillaceae(100);Bombilactobacillus(100);Bombilactobacillus_mellis(100);	0	0	0	0	0	0	0	0	141	0	27	0	0	0	133	0	0	0	0	0	57	0	0	0	0	0	133	0	0	0	0	0	0	0	0	0	0	0	0	0	0	0	0	0	0	0
Otu00227	1006	T-AG-G-G-A-A--TC-TT-CC-A-C---AA-T-G-G--AC--GC-A-A-G-T--C-T-G-A-T-G-G-A--GC-A-A-C-GCC-G-C-G-T---G-A-G-T--GA-A-G--A-A-G-G-TT-----TT-CG---G-A-T-C-G-T--A---AA-G-C-TC--------------TG-TT-G-T--T-GGT----G--A-A--G---AA-GGAC-A---T-G-G--G-T--A-----G--T----------------------AA---------C--------T----GA---T-CTA-T-GT-T-T-G-A-C-G-----G-T---A-A-TC--------A-A-C-C---------A-G-----------A--AA------------------------…	Bacteria(100);Firmicutes(100);Bacilli(100);Lactobacillales(100);Lactobacillaceae(100);Lactobacillus(100);Lactobacillus_s_bxid5719(100);	0	0	0	0	0	0	0	0	0	0	224	0	0	0	112	0	0	0	157	0	0	0	0	0	0	0	0	0	0	0	0	268	0	0	0	0	0	0	0	0	0	0	0	0	0	0
Otu00228	984	T-GG-G-G-A-A--TA-TT-GC-A-C---AA-T-G-G--GC--GA-A-A-G-C--C-T-G-A-T-G-C-A--GC-G-A-C-GCC-G-C-G-T---G-C-G-G--GA-T-G--A-C-G-G-CC-----TT-CG---G-G-T-T-G-T--A---AA-C-C-GC--------------TT-TT-G-A--T---T----G-------G---GA-GCA--A---G-C-G--A-G--A-----G--T----------------------GA---------G--------T----G----T-AC----CT-T-T-----C-------G-----A-A-T-----------A-------------A-G--------------CA------------------------…	Bacteria(100);Bacteria_unclassified(100);Bacteria_unclassified(100);Bacteria_unclassified(100);Bacteria_unclassified(100);Bacteria_unclassified(100);Bacteria_unclassified(100);	0	0	0	0	0	9	0	4	0	0	23	10	0	78	55	0	25	0	38	0	0	0	0	0	1	0	0	43	0	0	23	37	0	0	0	0	0	75	7	0	25	0	0	47	0	0
Otu00229	978	T-AG-G-G-A-A--TC-TT-CC-A-C---AA-T-G-G--AC--GC-A-A-G-T--C-T-G-A-T-G-G-A--GC-A-A-C-GCC-G-C-G-T---G-A-G-T--GA-A-G--A-A-G-G-TT-----TT-CG---G-A-T-C-G-T--A---AA-G-C-TC--------------TG-TT-G-T--T-GGT----G--A-A--G---AA-GGAC-A---G-G-G--A-A--A-----G--C----------------------AA---------C--------T----GA---T-TCT-T-GT-T-T-G-A-C-G-----G-T---A-A-TC--------A-A-C-C---------A-G-----------A--AA------------------------…	Bacteria(100);Firmicutes(100);Bacilli(100);Lactobacillales(100);Lactobacillaceae(100);Lactobacillus(100);Lactobacillus_unclassified(100);	27	0	0	0	0	0	0	0	0	0	0	0	0	0	49	0	0	0	0	0	0	0	0	0	0	41	30	0	0	0	0	0	0	0	0	0	0	0	0	0	0	0	0	0	0	0
Otu00230	968	T-AG-G-G-A-A--TC-TT-CC-A-C---AA-T-G-G--AC--GC-A-A-G-T--C-T-G-A-T-G-G-A--GC-A-A-C-GCC-G-C-G-T---G-A-G-T--GA-A-G--A-A-G-G-TT-----TT-CG---G-A-T-C-G-T--A---AA-G-C-TC--------------TG-TT-G-T--T-GGT----G--A-A--G---AA-GGAC-A---T-G-G--G-T--A-----G--T----------------------AA---------C--------T----GA---T-CTA-T-GT-T-T-G-A-C-G-----G-T---A-A-TC--------A-A-C-C---------A-G-----------A--AA------------------------…	Bacteria(100);Firmicutes(100);Bacilli(100);Lactobacillales(100);Lactobacillaceae(100);Lactobacillus(100);Lactobacillus_melliventris(100);	0	0	0	0	0	0	0	0	0	0	0	0	0	0	0	0	0	0	0	0	0	0	0	0	0	0	0	0	0	0	0	0	0	0	0	0	0	0	0	0	0	0	0	0	0	0
Otu00231	967	T-GG-G-G-A-A--TA-TT-GG-A-C---AA-T-G-G--GG--GC-A-A-C-C--C-T-G-A-T-C-C-A--GC-A-A-T-GCC-G-C-G-T---G-T-A-T--GA-A-G--A-A-G-G-TC-----TT-CG---G-A-T-T-G-T--A---AA-G-T-AC--------------TT-TC-G-G--T-AGG----G--A-C--G---A--------------------------------T----------------------GA-----------------------------------------T-G-A-C-G-----G-T---A-C-CT--------A-C-A-G---------A-A-----------G--AA------------------------…	Bacteria(100);Proteobacteria(100);Alphaproteobacteria(100);Rhizobiales(100);Rhizobiaceae(100);Rhizobiaceae_unclassified(100);Rhizobiaceae_unclassified(100);	0	0	0	0	0	0	0	0	0	0	0	0	0	0	0	0	0	0	0	0	0	0	0	0	0	0	0	0	0	4	0	0	0	0	0	0	0	0	0	0	0	0	0	0	0	0
Otu00232	967	T-GG-G-G-A-A--TA-TT-GC-A-C---AA-T-G-G--GG--GG-A-A-C-C--C-T-G-A-T-G-C-A--GC-C-A-T-GCC-G-C-G-T---G-T-A-T--GA-A-G--A-A-G-G-CC-----TT-CG---G-G-T-T-G-T--A---AA-G-T-AC--------------TT-TC-G-G--T-GAT----G--A-G--G---AA--GGT-G---G-T-G--T-A--T-----C--T----------------------AA---------T---A----G----GT---G-CAT-C-AA-T-T-G-A-C-G-----T-T---A-A-TT--------A-C-A-G---------A-A-----------G--AA------------------------…	Bacteria(100);Proteobacteria(100);Gammaproteobacteria(100);Burkholderiales(100);Neisseriaceae(100);Snodgrassella(100);Snodgrassella_unclassified(100);	0	0	0	0	0	6	0	0	0	0	0	0	0	0	0	1	0	0	144	0	0	0	55	0	0	0	0	0	0	0	0	0	0	0	0	0	0	11	0	0	0	0	0	0	0	0
Otu00233	958	T-AG-G-G-A-A--TC-TT-CC-A-C---AA-T-G-G--AC--GC-A-A-G-T--C-T-G-A-T-G-G-A--GC-A-A-C-GCC-G-C-G-T---G-A-G-T--GA-A-G--A-A-G-G-TT-----TT-CG---G-A-T-C-G-T--A---AA-G-C-TC--------------TG-TT-G-T--T-GGTG---A--A-G--A---AG--GACAT------------------------G----------------------GGT--------A--------------------------G----T-AACTGAT-----C-T---A-T-GT--------TTGACGGT--------A-A-----------TCAACCA----------------------…	Bacteria(100);Actinobacteriota(100);Actinobacteria(100);Bifidobacteriales(100);Bifidobacteriaceae(100);Bifidobacterium(100);Bifidobacterium_unclassified(100);	0	17	15	1	0	0	11	1	15	11	0	41	0	11	30	4	9	1	25	1	1	1	19	0	1	1	1	24	1	33	10	36	0	23	1	13	29	1	25	8	3	16	7	7	0	11
Otu00234	950	T-AG-G-G-A-A--TC-TT-CC-A-C---AA-T-G-G--AC--GC-A-A-G-T--C-T-G-A-T-G-G-A--GC-A-A-C-GCC-G-C-G-T---G-A-G-T--GA-A-G--A-A-G-G-TT-----TT-CG---G-A-T-C-G-T--A---AA-G-C-TC--------------TG-TT-G-T--T-GGT----G--A-A--G---AA-GGAC-A---A-G-G--T-T--A-----G--T----------------------AA---------C--------T----GA---A-CCT-T-GT-T-T-G-A-C-G-----G-T---A-A-TC--------A-A-C-C---------A-G-----------A--AA------------------------…	Bacteria(100);Firmicutes(100);Bacilli(100);Lactobacillales(100);Lactobacillaceae(100);Lactobacillus(100);Lactobacillus_melliventris(100);	0	100	0	0	0	0	0	1	9	0	0	0	0	0	0	0	0	0	0	0	0	0	0	0	0	0	0	0	0	0	0	13	0	0	0	0	0	0	0	0	0	0	0	0	0	66
Otu00235	950	T-GG-G-G-A-A--TT-TT-GG-A-C---AA-T-G-G--GG--GG-A-A-C-C--C-T-G-A-T-C-C-A--GC-C-A-T-GCC-G-C-G-T---G-T-C-T--GA-A-G--A-A-G-G-CC-----TT-CG---G-G-T-T-G-T--A---AA-G-G-AC--------------TT-TT-G-T--T-AGG----G--A-A--G---AA--AAG-C---C-G-G--G-T--G-----C--T----------------------AA---------T---A----C----CA---C-CTG-G-TG-C-T-G-A-C-G-----G-T---A-C-CT--------A-A-A-G---------A-A-----------T--AA------------------------…	Bacteria(100);Proteobacteria(100);Gammaproteobacteria(100);Orbales(100);Orbaceae(100);Gilliamella(100);Gilliamella_unclassified(100);	0	0	0	0	0	0	0	0	0	0	0	0	0	0	0	0	0	0	0	0	0	0	53	0	0	0	0	0	0	0	0	0	0	0	0	0	0	0	0	0	0	0	0	0	0	0
Otu00236	947	T-AG-G-G-A-A--TC-TT-CC-A-C---AA-T-G-G--AC--GC-A-A-G-T--C-T-G-A-T-G-G-A--GC-A-A-C-GCC-G-C-G-T---G-A-G-T--GA-A-G--A-A-G-G-TT-----TT-CG---G-A-T-C-G-T--A---AA-G-C-TC--------------TG-TT-G-T--T-GGT----G--A-A--G---AA-GGAC-A---G-G-G--G-T--A-----G--T----------------------AA---------C--------T----GG---T-CTC-T-GT-T-T-G-A-C-G-----G-T---A-A-TC--------A-A-C-C---------A-G-----------A--AA------------------------…	Bacteria(100);Firmicutes(100);Bacilli(100);Lactobacillales(100);Lactobacillaceae(100);Lactobacillus(100);Lactobacillus_unclassified(100);	0	0	0	0	0	0	0	0	0	0	0	0	0	0	0	0	0	0	0	0	0	0	0	0	0	0	0	0	0	0	0	0	0	0	0	0	0	0	0	0	0	0	0	0	0	0
Otu00237	942	T-AG-G-G-A-A--TC-TT-CC-A-C---AA-T-G-G--AC--GC-A-A-G-T--C-T-G-A-T-G-G-A--GC-A-A-C-GCC-G-C-G-T---G-A-G-T--GA-A-G--A-A-G-G-TT-----TT-CG---G-A-T-C-G-T--A---AA-G-C-TC--------------TG-TT-G-T--T-GGT----G--A-A--G---AA-GGAC-A---G-G-G--A-T--A-----G--C----------------------AA---------C--------T----GA---T-TCT-T-GT-T-T-G-A-C-G-----G-T---A-A-TC--------A-A-C-C---------A-G-----------A--AA------------------------…	Bacteria(100);Firmicutes(100);Bacilli(100);Lactobacillales(100);Lactobacillaceae(100);Lactobacillus(100);Lactobacillus_unclassified(100);	0	0	0	0	0	0	0	0	0	0	0	0	96	0	0	0	0	0	0	0	0	0	0	0	0	0	0	0	0	0	0	0	0	0	0	0	0	0	0	0	0	0	0	0	0	0
Otu00238	941	T-AG-G-G-A-A--TC-TT-CC-A-C---AA-T-G-G--AC--GC-A-A-G-T--C-T-G-A-T-G-G-A--GC-A-A-C-GCC-G-C-G-T---G-A-G-T--GA-A-G--A-A-G-G-TT-----TT-CG---G-A-T-C-G-T--A---AA-G-C-TC--------------TG-TT-G-T--T-GGT----G--A-A--G---AA-GGAC-A---A-G-G--T-T--A-----G--T----------------------AA---------C--------T----GA---A-CTT-T-GT-T-T-G-A-C-G-----G-T---A-A-TC--------A-A-C-C---------A-G-----------A--AA------------------------…	Bacteria(100);Firmicutes(100);Bacilli(100);Lactobacillales(100);Lactobacillaceae(100);Lactobacillus(100);Lactobacillus_melliventris(100);	0	0	0	0	0	0	0	0	0	0	0	0	0	0	0	0	0	0	0	0	0	0	0	0	0	0	0	0	165	0	133	0	0	0	0	0	0	0	0	0	0	0	0	0	0	0
Otu00239	935	T-AG-G-G-A-A--TC-TT-CC-A-C---AA-T-G-G--AC--GC-A-A-G-T--C-T-G-A-T-G-G-A--GC-A-A-C-GCC-G-C-G-T---G-A-G-T--GA-A-G--A-A-G-G-TT-----TT-CG---G-A-T-C-G-T--A---AA-G-C-TC--------------TG-TT-G-T--T-GGT----G--A-A--G---AA-GGAC-A---T-G-G--G-T--A-----G--T----------------------AA---------C--------T----GA---T-CTA-T-GT-T-T-G-A-C-G-----G-T---A-A-TC--------A-A-C-C---------A-G-----------A--AA------------------------…	Bacteria(100);Firmicutes(100);Bacilli(100);Lactobacillales(100);Lactobacillaceae(100);Lactobacillus(100);Lactobacillus_apis(100);	0	11	19	0	2	3	0	0	0	0	1	0	0	0	11	0	0	0	13	0	0	0	0	0	20	0	0	0	0	0	0	3	0	0	0	0	0	0	0	0	2	0	0	0	0	0
Otu00240	928	T-AG-G-G-A-A--TC-TT-CC-A-C---AA-T-G-G--AC--GC-A-A-G-T--C-T-G-A-T-G-G-A--GC-A-A-C-GCC-G-C-G-T---G-A-G-T--GA-A-G--A-A-G-G-TT-----TT-CG---G-A-T-C-G-T--A---AA-G-C-TC--------------TG-TT-G-T--T-GGT----G--A-A--G---AA-GGAC-A---G-G-G--A-T--A-----G--C----------------------AA---------C--------T----GC---T-CTC-T-GT-T-T-G-A-C-G-----G-T---A-A-TC--------A-A-C-C---------A-G-----------A--AA------------------------…	Bacteria(100);Firmicutes(100);Bacilli(100);Lactobacillales(100);Lactobacillaceae(100);Lactobacillus(100);Lactobacillus_unclassified(100);	0	0	0	0	0	0	0	0	0	0	0	0	0	0	0	0	0	0	0	0	0	0	0	0	0	0	0	700	0	0	0	0	0	0	0	0	0	0	0	0	0	0	0	0	0	0
Otu00241	924	T-AG-G-G-A-A--TC-TT-CC-A-C---AA-T-G-G--AC--GC-A-A-G-T--C-T-G-A-T-G-G-A--GC-A-A-C-GCC-G-C-G-T---G-A-G-T--GA-A-G--A-A-G-G-TT-----TT-CG---G-A-T-C-G-T--A---AA-G-C-TC--------------TG-TT-G-T--T-GGT----G--A-A--G---AA-GGAC-A---A-G-G--T-T--A-----G--T----------------------AA---------C--------T----GA---A-CCT-T-GT-T-T-G-A-C-G-----G-T---A-A-TC--------A-A-C-C---------A-G-----------A--AA------------------------…	Bacteria(100);Firmicutes(100);Bacilli(100);Lactobacillales(100);Lactobacillaceae(100);Lactobacillus(100);Lactobacillus_apis(100);	0	30	0	0	2	5	0	11	0	1	2	0	0	0	0	3	4	0	0	0	0	0	1	0	0	0	1	0	0	0	0	10	0	0	1	0	0	0	0	0	0	0	12	0	0	17
Otu00242	921	T-AG-G-G-A-A--TC-TT-CC-A-C---AA-T-G-G--AC--GC-A-A-G-T--C-T-G-A-T-G-G-A--GC-A-A-C-GCC-G-C-G-T---G-A-G-T--GA-A-G--A-A-G-G-TT-----TT-CG---G-A-T-C-G-T--A---AA-G-C-TC--------------TG-TT-G-T--T-GGT----G--A-A--G---AA-GGAC-A---A-G-G--G-T--A-----G--T----------------------AA---------C--------T----GA---T-CTT-T-GT-T-T-G-A-C-G-----G-T---A-A-TC--------A-A-C-C---------A-G-----------A--AA------------------------…	Bacteria(100);Firmicutes(100);Bacilli(100);Lactobacillales(100);Lactobacillaceae(100);Lactobacillus(100);Lactobacillus_s_bxid5719(100);	0	0	0	0	0	162	0	0	0	0	0	0	0	0	0	0	0	0	0	0	0	0	0	0	0	0	0	0	0	0	0	0	0	0	219	0	0	0	0	0	0	0	0	135	0	0
Otu00243	908	T-GG-G-G-A-A--TA-TT-GC-A-C---AA-T-G-G--GG--GG-A-A-C-C--C-T-G-A-T-G-C-A--GC-C-A-T-GCC-G-C-G-T---G-T-A-T--GA-A-G--A-A-G-G-CC-----TT-CG---G-G-T-T-G-T--A---AA-G-T-AC--------------TT-TC-G-G--T-GAT----G--A-G--G---AA--GGT-G---A-T-G--T-A--T-----C--T----------------------AA---------T---A----G----GT---G-CAT-C-AA-T-T-G-A-C-G-----T-T---A-A-TT--------A-C-A-G---------A-A-----------G--AA------------------------…	Bacteria(100);Proteobacteria(100);Gammaproteobacteria(100);Orbales(100);Orbaceae(100);Gilliamella(100);Gilliamella_unclassified(100);	0	0	122	0	0	0	0	0	0	0	0	35	0	0	0	0	0	0	0	0	0	0	0	0	0	0	0	0	14	0	0	0	0	0	0	0	0	0	0	0	17	0	0	0	0	1
Otu00244	907	T-AG-G-G-A-A--TC-TT-CC-A-C---AA-T-G-G--AC--GC-A-A-G-T--C-T-G-A-T-G-C-A--GC-G-A-C-GCC-G-C-G-T---G-C-G-G--GA-T-G--A-C-G-G-CC-----TT-CG---G-G-T-T-G-T--A---AA-C-C-GC--------------TT-TT-G-A--T-TGG----G--A-G--C---AA--G-C--------------------------G----------------------AG---------A--------------------------G----T-G-A-G-T-----G-T---A-C-CT--------T-T-C-G---------A-A-----------T--AA------------------------…	Bacteria(100);Actinobacteriota(100);Actinobacteria(100);Bifidobacteriales(100);Bifidobacteriaceae(100);Bifidobacterium(100);Bifidobacterium_unclassified(100);	0	0	0	0	0	0	115	0	0	0	0	0	0	86	0	0	25	13	0	0	44	48	0	0	0	0	0	61	0	0	87	0	0	0	51	30	0	0	0	0	0	0	31	0	0	0
Otu00245	905	T-AG-G-G-A-A--TC-TT-CC-A-C---AA-T-G-G--AC--GC-A-A-G-T--C-T-G-A-T-G-G-A--GC-A-A-C-GCC-G-C-G-T---G-A-G-T--GA-A-G--A-A-G-G-TT-----TT-CG---G-A-T-C-G-T--A---AA-G-C-TC--------------TG-TT-G-T--T-GGT----G--A-A--G---AA--GGA-C---A-T-G--G-G--T-----A--G----------------------TA---------A---C----T----GA---T-CTA-T-GT-T-T-G-A-C-G-----G-T---A-A-TC--------A-A-C-C---------A-G-----------A--AA------------------------…	Bacteria(100);Bacteria_unclassified(100);Bacteria_unclassified(100);Bacteria_unclassified(100);Bacteria_unclassified(100);Bacteria_unclassified(100);Bacteria_unclassified(100);	0	5	47	0	0	8	0	0	2	0	15	1	0	0	11	0	1	0	61	0	5	0	0	0	55	0	0	15	0	36	0	0	0	29	1	0	0	0	0	0	0	0	0	0	7	1
Otu00246	902	T-AG-G-G-A-A--TC-TT-CC-A-C---AA-T-G-G--AC--GC-A-A-G-T--C-T-G-A-T-G-G-A--GC-A-A-C-GCC-G-C-G-T---G-G-A-T--GA-A-G--A-A-G-G-TC-----TT-CG---G-A-T-C-G-T--A---AA-A-T-CC--------------TG-TT-G-T--T-GAA----G--A-A--G---AA-CGGT-T---G-T-G--A-G--A-----G--T----------------------AA---------C--------T----GC---T-CAT-A-AC-G-T-G-A-C-G-----G-T---A-A-TC--------A-A-C-C---------A-G-----------A--AA------------------------…	Bacteria(100);Firmicutes(100);Bacilli(100);Lactobacillales(100);Lactobacillaceae(100);Lactobacillaceae_unclassified(100);Lactobacillaceae_unclassified(100);	0	0	0	0	0	0	137	0	99	0	62	0	0	0	0	101	0	19	0	34	45	0	0	0	0	26	0	0	0	0	0	74	0	0	0	0	0	0	0	0	0	0	0	0	0	0
Otu00247	893	T-GG-G-G-A-A--TA-TT-GG-A-C---AA-T-G-G--GG--GC-A-A-C-C--C-T-G-A-T-C-C-A--GC-A-A-T-GCC-G-C-G-T---G-T-A-T--GA-A-G--A-A-G-G-TC-----TT-CG---G-A-T-T-G-T--A---AA-G-T-AC--------------TT-TC-G-G--T-AGG----G--A-C--G---A--------------------------------T----------------------GA-----------------------------------------T-G-A-C-G-----G-T---A-C-CT--------A-C-A-G---------A-A-----------G--AA------------------------…	Bacteria(100);Proteobacteria(100);Alphaproteobacteria(100);Acetobacterales(100);Acetobacteraceae(100);Commensalibacter(100);Commensalibacter_s_bxid0093(100);	0	0	0	0	0	0	0	0	0	0	1	26	0	0	0	0	0	1	0	0	0	0	0	0	0	0	0	0	0	0	0	0	0	25	2	1	0	0	2	0	11	4	1	0	0	0
Otu00248	893	T-AG-G-G-A-A--TC-TT-CC-A-C---AA-T-G-G--AC--GC-A-A-G-T--C-T-G-A-T-G-G-A--GC-A-A-C-GCC-G-C-G-T---G-G-A-T--GA-A-G--A-A-G-G-TC-----TT-CG---G-A-T-C-G-T--A---AA-A-T-CC--------------TG-TT-G-T--T-GAA----G--A-A--G---AA--CGG-T---T-G-T--G-A--GA----G--T----------------------AA---------C---T----G----CT---C-ATA-A-CG---T-G-A-C-G-----G-T---A-A-TC--------A-A-C-C---------A-G-----------A--AA------------------------…	Bacteria(100);Bacteria_unclassified(100);Bacteria_unclassified(100);Bacteria_unclassified(100);Bacteria_unclassified(100);Bacteria_unclassified(100);Bacteria_unclassified(100);	0	12	0	0	4	10	15	0	12	9	49	0	3	6	17	14	0	5	0	6	50	0	0	8	17	11	0	28	0	38	44	0	0	31	12	0	1	28	0	0	0	14	0	0	12	13
Otu00249	885	T-AG-G-G-A-A--TC-TT-CC-A-C---AA-T-G-G--AC--GC-A-A-G-T--C-T-G-A-T-G-G-A--GC-A-A-C-GCC-G-C-G-T---G-A-G-T--GA-A-G--A-A-G-G-TT-----TT-CG---G-A-T-C-G-T--A---AA-G-C-TC--------------TG-TT-G-T--T-GGT----G--A-A--G---AA--GGA-C---A-G-G--GAT--A-----G--C----------------------AA---------C---T----G----AT---T-CTT-G-T--T-T-G-A-C-G-----G-T---A-A-TC--------A-A-C-C---------A-G-----------A--AA------------------------…	Bacteria(100);Bacteria_unclassified(100);Bacteria_unclassified(100);Bacteria_unclassified(100);Bacteria_unclassified(100);Bacteria_unclassified(100);Bacteria_unclassified(100);	0	1	0	3	1	0	0	0	5	0	28	0	5	0	0	8	1	1	28	7	18	12	8	0	12	0	4	15	0	38	4	1	0	0	0	29	0	0	0	0	6	4	0	1	0	0
Otu00250	882	T-GG-G-G-A-A--TT-TT-GG-A-C---AA-T-G-G--GG--GG-A-A-C-C--C-T-G-A-T-C-C-A--GC-C-A-T-GCC-G-C-G-T---G-T-C-T--GA-A-G--A-A-G-G-CC-----TT-CG---G-G-T-T-G-T--A---AA-G-G-AC--------------TT-TT-G-T--T-AGG----G--A-A--G---AA--AAG-C---C-G-G--G-T--G-----T--T----------------------AA---------T---A----C----CA---C-CTG-G-TG-C-T-G-A-C-G-----G-T---A-C-CT--------A-A-A-G---------A-A-----------T--AA------------------------…	Bacteria(100);Proteobacteria(100);Gammaproteobacteria(100);Orbales(100);Orbaceae(100);Frischella(100);Frischella_unclassified(100);	0	0	0	1	0	0	0	0	0	0	0	0	0	5	0	0	1	0	0	0	11	0	0	0	0	0	0	0	0	0	1	0	0	0	0	0	1	23	0	0	0	1	0	0	0	0
Otu00251	880	T-GG-G-G-A-A--TA-TT-GG-A-C---AA-T-G-G--GG--GC-A-A-C-C--C-T-G-A-T-C-C-A--GC-A-A-T-GCC-G-C-G-T---G-T-A-T--GA-A-G--A-A-G-G-TC-----TT-CG---G-A-T-T-G-T--A---AA-G-T-AC--------------TT-TC-G-G--T-AGG----G--A-C--G---A--------------------------------T----------------------GA-----------------------------------------T-G-A-C-G-----G-T---A-C-CT--------A-C-A-G---------A-A-----------G--AA------------------------…	Bacteria(100);Proteobacteria(100);Alphaproteobacteria(100);Acetobacterales(100);Acetobacteraceae(100);Commensalibacter(100);Commensalibacter_s_bxid0093(100);	0	0	0	0	0	0	0	0	0	0	0	0	0	0	0	0	0	0	0	8	0	0	0	0	17	0	1	0	0	0	0	0	0	0	0	0	0	29	0	0	0	0	0	0	0	0
Otu00252	877	T-AG-G-G-A-A--TC-TT-CC-A-C---AA-T-G-G--AC--GC-A-A-G-T--C-T-G-A-T-G-G-A--GC-A-A-C-GCC-G-C-G-T---G-A-G-T--GA-A-G--A-A-G-G-TT-----TT-CG---G-A-T-C-G-T--A---AA-G-C-TC--------------TG-TT-G-T--T-GGT----G--A-A--G---AA-GGAC-A---T-G-G--G-T--A-----G--T----------------------AA---------C--------T----GA---T-CTA-T-GT-T-T-G-A-C-G-----G-T---A-A-TC--------A-A-C-C---------A-G-----------A--AA------------------------…	Bacteria(100);Firmicutes(100);Bacilli(100);Lactobacillales(100);Lactobacillaceae(100);Lactobacillus(100);Lactobacillus_unclassified(100);	0	0	25	1	0	0	0	0	0	0	1	10	0	6	8	0	1	0	0	1	0	0	0	0	11	0	0	0	0	0	0	7	0	5	0	3	0	1	4	1	0	2	0	0	0	0
Otu00253	873	T-AG-G-G-A-A--TC-TT-CC-A-C---AA-T-G-G--AC--GC-A-A-G-T--C-T-G-A-T-G-G-A--GC-A-A-C-GCC-G-C-G-T---G-A-G-T--GA-A-G--A-A-G-G-TT-----TT-CG---G-A-T-C-G-T--A---AA-G-C-TC--------------TG-TT-G-T--T-GGT----G--A-A--G---AA-GGAC-A---G-G-G--G-T--A-----G--T----------------------AA---------C--------T----GA---T-TCT-T-GT-T-T-G-A-C-G-----G-T---A-A-TC--------A-A-C-C---------A-G-----------A--AA------------------------…	Bacteria(100);Firmicutes(100);Bacilli(100);Lactobacillales(100);Lactobacillaceae(100);Lactobacillus(100);Lactobacillus_unclassified(100);	0	0	0	0	0	0	0	0	9	0	0	0	0	0	0	0	0	0	0	0	0	12	0	0	0	0	0	237	0	0	0	0	0	0	0	0	0	0	0	0	0	0	0	0	0	0
Otu00254	870	T-GG-G-G-A-A--TA-TT-GC-A-C---AA-T-G-G--GC--GA-A-A-G-C--C-T-G-A-T-G-C-A--GC-G-A-C-GCC-G-C-G-T---G-C-G-G--GA-T-G--A-C-G-G-CC-----TT-CG---G-G-T-T-G-T--A---AA-C-C-GC--------------TT-TT-G-A--T-TGG----G--A-G--C---AA--G-C--------------------------G----------------------AG---------A--------------------------G----T-G-A-G-T-----G-T---A-C-CT--------T-T-C-G---------A-A-----------T--AA------------------------…	Bacteria(100);Actinobacteriota(100);Actinobacteria(100);Bifidobacteriales(100);Bifidobacteriaceae(100);Bifidobacterium(100);Bifidobacterium_unclassified(100);	0	0	3	24	1	6	0	0	0	0	0	0	0	0	0	24	65	0	0	27	0	24	0	0	0	0	0	0	0	0	26	0	0	0	0	0	0	0	0	0	0	0	0	0	0	0
Otu00255	869	T-AG-G-G-A-A--TC-TT-CC-A-C---AA-T-G-G--AC--GC-A-A-G-T--C-T-G-A-T-G-G-A--GC-A-A-C-GCC-G-C-G-T---G-A-G-T--GA-A-G--A-A-G-G-TT-----TT-CG---G-A-T-C-G-T--A---AA-G-C-TC--------------TG-TT-G-T--T-GGT----G--A-A--G---AA-GGAC-A---T-G-G--G-T--A-----G--T----------------------AA---------C--------T----GA---T-CTA-T-GT-T-T-G-A-C-G-----G-T---A-A-TC--------A-A-C-C---------A-G-----------A--AA------------------------…	Bacteria(100);Firmicutes(100);Bacilli(100);Lactobacillales(100);Lactobacillaceae(100);Lactobacillus(100);Lactobacillus_melliventris(100);	0	0	0	0	0	0	0	0	0	0	34	0	14	0	20	0	0	140	1	0	0	0	34	0	0	0	0	0	0	0	0	0	0	0	0	0	0	0	1	0	0	0	14	0	0	0
Otu00256	868	T-AG-G-G-A-A--TC-TT-CC-A-C---AA-T-G-G--AC--GC-A-A-G-T--C-T-G-A-T-G-G-A--GC-A-A-C-GCC-G-C-G-T---G-G-A-T--GA-A-G--A-A-G-G-TC-----TT-CG---G-A-T-C-G-T--A---AA-A-T-CC--------------TG-TT-G-T--T-GAA----G--A-A--G---AA-CGGT-T---G-T-G--A-G--A-----G--T----------------------AA---------C--------T----GC---T-CAT-A-GC-G-T-G-A-C-G-----G-T---A-A-TC--------A-A-C-C---------A-G-----------A--AA------------------------…	Bacteria(100);Firmicutes(100);Bacilli(100);Lactobacillales(100);Lactobacillaceae(100);Bombilactobacillus(100);Bombilactobacillus_mellifer(100);	0	0	0	75	0	0	0	33	0	0	0	0	20	0	1	0	6	0	0	0	0	8	0	4	0	0	0	0	0	0	0	0	0	0	0	0	0	0	60	0	0	0	48	48	0	0
Otu00257	868	T-GG-G-G-A-A--TT-TT-GG-A-C---AA-T-G-G--GG--GG-A-A-C-C--C-T-G-A-T-C-C-A--GC-C-A-T-GCC-G-C-G-T---G-T-C-T--GA-A-G--A-A-G-G-CC-----TT-CG---G-G-T-T-G-T--A---AA-G-G-AC--------------TT-TT-G-T--T-AGG----G--A-A--G---AA--AAG-C---C-G-G--G-T--G-----T--T----------------------AA---------T---A----C----CA---C-CTG-G-TG-C-T-G-A-C-G-----G-T---A-C-CT--------A-A-A-G---------A-A-----------T--AA------------------------…	Bacteria(100);Proteobacteria(100);Gammaproteobacteria(100);Burkholderiales(100);Neisseriaceae(100);Snodgrassella(100);Snodgrassella_unclassified(100);	0	0	15	0	1	0	4	19	8	0	20	0	0	0	18	0	1	0	41	0	0	0	0	0	29	0	0	15	0	0	0	1	0	0	6	25	1	13	0	0	3	3	0	0	0	0
Otu00258	850	T-AG-G-G-A-A--TC-TT-CC-A-C---AA-T-G-G--AC--GC-A-A-G-T--C-T-G-A-T-G-G-A--GC-A-A-C-GCC-G-C-G-T---G-A-G-T--GA-A-G--A-A-G-G-TT-----TT-CG---G-A-T-C-G-T--A---AA-G-C-TC--------------TG-TT-G-T--T-GGT----G--A-A--G---AA-GGAC-A---A-G-G--G-T--A-----G--T----------------------AA---------C--------T----GA---T-TCT-T-GT-T-T-G-A-C-G-----G-T---A-A-TC--------A-A-C-C---------A-G-----------A--AA------------------------…	Bacteria(100);Firmicutes(100);Bacilli(100);Lactobacillales(100);Lactobacillaceae(100);Lactobacillus(100);Lactobacillus_melliventris(100);	0	0	0	0	0	0	0	0	0	0	0	0	0	0	0	0	0	0	0	0	0	0	0	0	0	0	0	0	0	0	0	0	0	0	0	0	0	0	0	0	0	0	0	0	0	0
Otu00259	850	T-AG-G-G-A-A--TC-TT-CC-A-C---AA-T-G-G--AC--GC-A-A-G-T--C-T-G-A-T-G-G-A--GC-A-A-C-GCC-G-C-G-T---G-A-G-T--GA-A-G--A-A-G-G-TT-----TT-CG---G-A-T-C-G-T--A---AA-G-C-TC--------------TG-TT-G-T--T-GGT----G--A-A--G---AA-GGAC-A---A-G-G--A-A--A-----G--T----------------------AA---------C--------T----GA---T-CTT-T-GT-T-T-G-A-C-G-----G-T---A-A-TC--------A-A-C-C---------A-G-----------A--AA------------------------…	Bacteria(100);Firmicutes(100);Bacilli(100);Lactobacillales(100);Lactobacillaceae(100);Lactobacillus(100);Lactobacillus_melliventris(100);	0	0	0	0	0	0	0	0	0	0	0	0	0	0	0	0	0	0	0	0	0	0	0	0	0	0	0	0	0	0	0	0	0	0	0	0	0	0	0	0	0	0	0	0	0	0
Otu00260	845	T-AG-G-G-A-A--TC-TT-CC-A-C---AA-T-G-G--AC--GC-A-A-G-T--C-T-G-A-T-G-G-A--GC-A-A-C-GCC-G-C-G-T---G-A-G-T--GA-A-G--A-A-G-G-TT-----TT-CG---G-A-T-C-G-T--A---AA-G-C-TC--------------TG-TT-G-T--T-GGT----G--A-A--G---AA-GGAC-A---T-G-G--A-T--A-----G--T----------------------AA---------C--------T----GA---T-CTA-T-GT-T-T-G-A-C-G-----G-T---A-A-TC--------A-A-C-C---------A-G-----------A--AA------------------------…	Bacteria(100);Firmicutes(100);Bacilli(100);Lactobacillales(100);Lactobacillaceae(100);Lactobacillaceae_unclassified(100);Lactobacillaceae_unclassified(100);	0	0	0	0	0	0	0	0	0	0	0	0	0	4	0	1	0	0	5	0	0	5	0	0	0	0	1	9	0	0	1	0	0	0	0	44	0	0	15	0	22	0	12	21	1	0
Otu00261	843	T-AG-G-G-A-A--TC-TT-CC-A-C---AA-T-G-G--AC--GC-A-A-G-T--C-T-G-A-T-G-G-A--GC-A-A-C-GCC-G-C-G-T---G-A-G-T--GA-A-G--A-A-G-G-TT-----TT-CG---G-A-T-C-G-T--A---AA-G-C-TC--------------TG-TT-G-T--T-GGT----G--A-A--G---AA-GGAC-A---A-G-G--G-T--A-----G--T----------------------AA---------C--------T----GA---T-CTT-T-GT-T-T-G-A-C-G-----G-T---A-A-TC--------A-A-C-C---------A-G-----------A--AA------------------------…	Bacteria(100);Firmicutes(100);Bacilli(100);Lactobacillales(100);Lactobacillaceae(100);Lactobacillus(100);Lactobacillus_melliventris(100);	30	0	0	0	0	0	194	0	0	0	0	0	0	0	0	0	0	0	0	117	0	0	0	0	0	96	0	0	0	0	0	0	0	0	0	0	0	0	0	0	0	0	0	0	0	0
Otu00262	840	T-AG-G-G-A-A--TC-TT-CC-A-C---AA-T-G-G--AC--GC-A-A-G-T--C-T-G-A-T-G-G-A--GC-A-A-C-GCC-G-C-G-T---G-A-G-T--GA-A-G--A-A-G-G-TT-----TT-CG---G-A-T-C-G-T--A---AA-G-C-TC--------------TG-TT-G-T--T-GGT----G--A-A--G---AA-GGAC-A---G-G-G--A-T--A-----G--C----------------------AA---------C--------T----GA---T-TCT-T-GT-T-T-G-A-C-G-----G-T---A-A-TC--------A-A-C-C---------A-G-----------A--AA------------------------…	Bacteria(100);Firmicutes(100);Bacilli(100);Lactobacillales(100);Lactobacillaceae(100);Lactobacillus(100);Lactobacillus_unclassified(100);	0	0	0	0	0	0	0	0	0	17	0	0	69	0	0	63	0	34	25	74	25	0	0	0	0	0	0	0	0	0	0	0	0	0	0	0	0	0	0	0	5	0	0	0	0	0
Otu00263	836	T-AG-G-G-A-A--TC-TT-CC-A-C---AA-T-G-G--AC--GC-A-A-G-T--C-T-G-A-T-G-G-A--GC-A-A-C-GCC-G-C-G-T---G-G-A-T--GA-A-G--A-A-G-G-TC-----TT-CG---G-A-T-C-G-T--A---AA-A-T-CC--------------TG-TT-G-T--T-GAA----G--A-A--G---AA-CGGT-T---G-T-G--A-G--A-----G--T----------------------AA---------C--------T----GC---T-CAT-A-GC-G-T-G-A-C-G-----G-T---A-A-TC--------A-A-C-C---------A-G-----------A--AA------------------------…	Bacteria(100);Firmicutes(100);Bacilli(100);Lactobacillales(100);Lactobacillaceae(100);Bombilactobacillus(100);Bombilactobacillus_unclassified(100);	0	0	0	46	15	13	0	3	0	0	0	0	0	0	0	0	29	0	0	0	0	62	0	0	0	0	57	0	0	0	0	0	0	0	0	0	50	0	0	0	0	0	16	56	0	0
Otu00264	835	T-AG-G-G-A-A--TC-TT-CC-A-C---AA-T-G-G--AC--GC-A-A-G-T--C-T-G-A-T-G-G-A--GC-A-A-C-GCC-G-C-G-T---G-A-G-T--GA-A-G--A-A-G-G-TT-----TT-CG---G-A-T-C-G-T--A---AA-G-C-TC--------------TG-TT-G-T--T-GGT----G--A-A--G---AA-GGAC-A---T-G-G--A-T--A-----G--T----------------------AA---------C--------T----GA---T-CTA-T-GT-T-T-G-A-C-G-----G-T---A-A-TC--------A-A-C-C---------A-G-----------A--AA------------------------…	Bacteria(100);Firmicutes(100);Bacilli(100);Lactobacillales(100);Lactobacillaceae(100);Lactobacillus(100);Lactobacillus_s_bxid5719(100);	0	0	0	0	0	0	0	0	0	0	0	0	0	0	0	161	0	0	0	0	0	0	280	0	0	0	0	0	0	0	238	0	0	0	0	0	0	0	0	21	0	0	0	0	0	51
Otu00265	835	T-GG-G-G-A-A--TT-TT-GG-A-C---AA-T-G-G--GG--GG-A-A-C-C--C-T-G-A-T-C-C-A--GC-C-A-T-GCC-G-C-G-T---G-T-C-T--GA-A-G--A-A-G-G-CC-----TT-CG---G-G-T-T-G-T--A---AA-G-G-AC--------------TT-TT-G-T--T-AGG----G--A-A--G---AA--AAG-C---C-G-G--G-T--G-----T--T----------------------AA---------T---A----C----CA---C-CTG-G-TG-C-T-G-A-C-G-----G-T---A-C-CT--------A-A-A-G---------A-A-----------T--AA------------------------…	Bacteria(100);Proteobacteria(100);Gammaproteobacteria(100);Burkholderiales(100);Neisseriaceae(100);Snodgrassella(100);Snodgrassella_unclassified(100);	0	1	41	0	0	0	9	39	7	0	28	0	1	0	56	0	0	0	0	0	0	0	12	0	0	0	0	12	0	0	0	7	0	0	7	0	0	0	0	0	5	0	0	0	0	0
Otu00266	820	T-GG-G-G-A-A--TA-TT-GC-A-C---AA-T-G-G--GG--GG-A-A-C-C--C-T-G-A-T-G-C-A--GC-C-A-T-GCC-G-C-G-T---G-T-A-T--GA-A-G--A-A-G-G-CC-----TT-CG---G-G-T-T-G-T--A---AA-G-T-AC--------------TT-TC-G-G--T-GAT----G--A-G--G---AA-GGTG-G---T-G-T--A-T--C-----T--A----------------------AT---------A--------G----GT---G-CAT-C-AA-T-T-G-A-C-G-----T-T---A-A-TT--------A-C-A-G---------A-A-----------G--AA------------------------…	Bacteria(100);Firmicutes(100);Bacilli(100);Lactobacillales(100);Lactobacillaceae(100);Lactobacillus(100);Lactobacillus_s_bxid5656(100);	1	0	0	0	0	0	0	0	0	4	0	1	3	0	0	5	0	1	0	0	0	0	0	1	0	2	0	4	0	0	0	0	0	1	15	0	0	0	0	0	0	0	0	0	0	0
Otu00267	806	T-GG-G-G-A-A--TT-TT-GG-A-C---AA-T-G-G--GG--GG-A-A-C-C--C-T-G-A-T-C-C-A--GC-C-A-T-GCC-G-C-G-T---G-T-C-T--GA-A-G--A-A-G-G-CC-----TT-CG---G-G-T-T-G-T--A---AA-G-T-AC--------------TT-TC-G-G--T-GAT----G--A-G--G---AA--GGT-G---G-T-G--T-A--T-----C--T----------------------AA---------T---A----G----GT---G-CAT-C-AA-T-T-G-A-C-G-----T-T---A-A-TT--------A-C-A-G---------A-A-----------G--AA------------------------…	Bacteria(100);Proteobacteria(100);Gammaproteobacteria(100);Orbales(100);Orbaceae(100);Gilliamella(100);Gilliamella_unclassified(100);	0	0	0	0	0	0	0	0	0	0	0	0	0	0	0	0	0	0	0	0	0	0	0	0	0	0	0	0	0	0	0	0	0	8	0	7	0	0	0	0	0	0	0	0	0	0
Otu00268	805	T-AG-G-G-A-A--TC-TT-CC-A-C---AA-T-G-G--AC--GC-A-A-G-T--C-T-G-A-T-G-G-A--GC-A-A-C-GCC-G-C-G-T---G-A-G-T--GA-A-G--A-A-G-G-TT-----TT-CG---G-A-T-C-G-T--A---AA-G-C-TC--------------TG-TT-G-T-TGGTGAAG--A--A-G--G--ACA--G-G--------------------------G----------------------AA---------A--------------------------G----C-A-A-C-T-----GAT---TCTTGT--------TTGACGGT--------A-A-----------TCAACCA----------------------…	Bacteria(100);Actinobacteriota(100);Actinobacteria(100);Bifidobacteriales(100);Bifidobacteriaceae(100);Bifidobacterium(100);Bifidobacterium_unclassified(100);	0	0	18	28	1	8	0	0	0	0	0	0	0	0	43	0	0	0	0	0	0	0	0	4	0	0	37	0	0	0	0	0	0	30	35	0	67	76	0	0	0	1	2	0	10	34
Otu00269	792	T-AG-G-G-A-A--TC-TT-CC-A-C---AA-T-G-G--AC--GA-A-A-G-T--C-T-G-A-T-G-G-A--GC-A-A-C-GCC-G-C-G-T---G-A-G-T--GA-T-G--A-A-G-G-GT-----TT-CG---G-C-T-C-G-T--A---AA-A-C-TC--------------TG-TT-G-T--T-AAA----G--A-A--G---AA-CAAG-T---G-T-T--A-G--A-----G--T----------------------AA---------C--------T----GT---T-AAC-A-CT-T-T-G-A-C-G-----G-T---A-T-TT--------A-A-C-C---------A-G-----------A--AA------------------------…	Bacteria(100);Firmicutes(100);Bacilli(100);Lactobacillales(100);Lactobacillaceae(100);Apilactobacillus(100);Apilactobacillus_kunkeei(100);	0	0	0	0	0	0	0	0	0	0	0	0	0	0	0	0	0	0	0	0	0	0	0	0	0	0	0	0	0	0	0	0	0	0	0	0	0	0	0	0	0	0	0	0	0	0
Otu00270	785	T-GG-G-G-A-A--TA-TT-GC-A-C---AA-T-G-G--GG--GG-A-A-C-C--C-T-G-A-T-G-C-A--GC-C-A-T-GCC-G-C-G-T---G-T-A-T--GA-A-G--A-A-G-G-CC-----TT-CG---G-G-T-T-G-T--A---AA-G-T-AC--------------TT-TC-G-G--T-GAT----G--A-G--G---AA-GGTG-G---T-G-T--A-T--C-----T--A----------------------AT---------A--------G----GT---G-CAT-C-AA-T-T-G-A-C-G-----T-T---A-A-TT--------A-C-A-G---------A-A-----------G--AA------------------------…	Bacteria(100);Firmicutes(100);Bacilli(100);Lactobacillales(100);Lactobacillaceae(100);Lactobacillus(100);Lactobacillus_s_bxid5412(100);	0	1	0	0	6	1	0	1	0	0	0	16	0	0	0	0	0	0	7	0	0	0	9	0	0	0	1	0	0	0	0	14	0	4	0	0	0	0	0	1	1	0	0	0	0	0
Otu00271	784	T-GG-G-G-A-A--TA-TT-GC-A-C---AA-T-G-G--GG--GA-A-A-C-C--C-T-G-A-T-G-C-A--GC-C-A-T-GCC-G-C-G-T---G-T-A-T--GA-A-G--A-A-G-G-CC-----TT-AG---G-G-T-T-G-T--A---AA-G-T-AC--------------TT-TC-G-G--T-GAT----G--A-G--G---AA--GTT-A---T-G-T--G-T--G-----G--G----------------------AT---------A---A----G----CA---C-ATA-T-AA-T-T-G-A-C-G-----T-T---A-G-TT--------A-C-A-G---------A-A-----------G--AA------------------------…	Bacteria(100);Proteobacteria(100);Gammaproteobacteria(100);Orbales(100);Orbaceae(100);Frischella(100);Frischella_unclassified(100);	0	0	0	1	0	0	0	0	0	0	0	0	0	0	0	1	0	0	0	0	12	18	0	0	0	0	0	0	0	6	1	0	0	0	0	0	0	0	0	0	0	0	0	0	0	1
Otu00272	784	T-AG-G-G-A-A--TC-TT-CC-A-C---AA-T-G-G--AC--GC-A-A-G-T--C-T-G-A-T-G-G-A--GC-A-A-C-GCC-G-C-G-T---G-A-G-T--GA-A-G--A-A-G-G-CC-----TT-CG---G-G-T-T-G-T--A---AA-G-T-AC--------------TT-TC-G-G--T-GAT----G--A-G--G---AA--GGT-G---G-T-G--T-A--T-----C--T----------------------AA---------T---A----G----GT---G-CAT-C-AA-T-T-G-A-C-G-----T-T---A-A-TT--------A-C-A-G---------A-A-----------G--AA------------------------…	Bacteria(100);Proteobacteria(100);Gammaproteobacteria(100);Orbales(100);Orbaceae(100);Gilliamella(100);Gilliamella_unclassified(100);	0	0	0	0	59	0	0	0	0	0	0	0	0	0	0	0	0	0	26	0	0	0	0	0	0	0	0	15	0	0	0	26	0	0	0	0	1	0	0	0	0	0	0	0	0	0
Otu00273	783	T-AG-G-G-A-A--TC-TT-CC-A-C---AA-T-G-G--AC--GC-A-A-G-T--C-T-G-A-T-G-G-A--GC-A-A-C-GCC-G-C-G-T---G-G-A-T--GA-A-G--A-A-G-G-TC-----TT-CG---G-A-T-C-G-T--A---AA-A-T-CC--------------TG-TT-G-T--T-GAA----G--A-A--G---AA-CGTA-T---G-T-G--A-G--A-----G--T----------------------AA---------C--------T----GC---T-CAG-A-TA-G-T-G-A-C-G-----G-T---A-T-TC--------A-A-C-C---------A-G-----------A--AA------------------------…	Bacteria(100);Firmicutes(100);Bacilli(100);Lactobacillales(100);Lactobacillaceae(100);Bombilactobacillus(100);Bombilactobacillus_unclassified(100);	0	0	0	0	0	3	0	0	0	22	0	0	13	34	0	0	4	0	0	0	0	0	0	0	1	0	0	0	14	0	0	15	0	17	0	0	0	0	20	0	24	0	0	0	0	0
Otu00274	782	T-GG-G-G-A-A--TA-TT-GC-A-C---AA-T-G-G--GG--GG-A-A-C-C--C-T-G-A-T-G-C-A--GC-C-A-T-GCC-G-C-G-T---G-T-A-T--GA-A-G--A-A-G-G-CC-----TT-CG---G-G-T-T-G-T--A---AA-G-T-AC--------------TT-TC-G-G--T-GAT----G--A-G--G---AA--GGT-G---A-T-G--T-A--T-----C--T----------------------AA---------T---A----G----GT---G-CAT-C-AA-T-T-G-A-C-G-----T-T---A-A-TT--------A-C-A-G---------A-A-----------G--AA------------------------…	Bacteria(100);Proteobacteria(100);Gammaproteobacteria(100);Orbales(100);Orbaceae(100);Gilliamella(100);Gilliamella_unclassified(100);	0	0	0	0	0	15	0	0	0	0	0	0	0	0	0	0	0	8	0	0	0	0	0	0	0	0	0	0	11	0	0	0	0	7	0	0	0	7	0	0	22	0	0	0	0	0
Otu00275	777	T-AG-G-G-A-A--TC-TT-CC-A-C---AA-T-G-G--AC--GC-A-A-G-T--C-T-G-A-T-G-G-A--GC-A-A-C-GCC-G-C-G-T---G-A-G-T--GA-A-G--A-A-G-G-TT-----TT-CG---G-A-T-C-G-T--A---AA-G-C-TC--------------TG-TT-G-T--T-GGT----G--A-A--G---AA--GGA-C---A-G-G--G-A--A-----A--G----------------------CA---------A---C----T----GA---T-TCT-T-GT-T-T-G-A-C-G-----G-T---A-A-TC--------A-A-C-C---------A-G-----------A--AA------------------------…	Bacteria(100);Bacteria_unclassified(100);Bacteria_unclassified(100);Bacteria_unclassified(100);Bacteria_unclassified(100);Bacteria_unclassified(100);Bacteria_unclassified(100);	1	0	49	9	1	0	0	12	8	0	0	0	0	0	13	0	0	0	0	6	12	14	0	4	17	0	0	0	0	0	0	0	0	1	5	1	0	0	0	0	0	0	0	0	0	10
Otu00276	775	T-AG-G-G-A-A--TC-TT-CC-A-C---AA-T-G-G--AC--GC-A-A-G-T--C-T-G-A-T-G-G-A--GC-A-A-C-GCC-G-C-G-T---G-A-G-T--GA-A-G--A-A-G-G-TT-----TT-CG---G-A-T-C-G-T--A---AA-G-C-TC--------------TG-TT-G-T--T-GGT----G--A-A--G---AA-GGAC-A---A-G-G--T-T--A-----G--T----------------------AA---------C--------T----GA---A-CTT-T-GT-T-T-G-A-C-G-----G-T---A-A-TC--------A-A-C-C---------A-G-----------A--AA------------------------…	Bacteria(100);Firmicutes(100);Bacilli(100);Lactobacillales(100);Lactobacillaceae(100);Lactobacillus(100);Lactobacillus_unclassified(100);	0	0	0	0	0	0	0	0	0	0	0	0	0	0	0	0	0	0	0	0	0	0	0	0	0	0	0	0	127	0	0	0	0	0	0	0	0	0	0	0	0	0	0	0	0	0
Otu00277	773	T-GG-G-G-A-A--TA-TT-GC-A-C---AA-T-G-G--GG--GA-A-A-C-C--C-T-G-A-T-G-C-A--GC-C-A-T-GCC-G-C-G-T---G-T-A-T--GA-A-G--A-A-G-G-CC-----TT-CG---G-G-T-T-G-T--A---AA-G-T-AC--------------TT-TC-G-G--T-AAT----G--A-G--G---AAG-GTG-A---T-G-T--A-T--C-----T--A----------------------AT---------A---G----G----TG---C-AT--C-AA-T-T-G-A-C-G-----T-T---A-A-TT--------A-C-A-G---------A-A-----------G--AA------------------------…	Bacteria(100);Proteobacteria(100);Gammaproteobacteria(100);Orbales(100);Orbaceae(100);Orbaceae_unclassified(100);Orbaceae_unclassified(100);	0	1	0	0	13	0	0	0	0	8	0	0	0	62	0	0	0	0	0	0	19	0	0	0	0	0	0	0	0	0	0	0	0	1	0	5	0	0	0	0	0	1	0	0	9	0
Otu00278	766	T-GG-G-G-A-A--TA-TT-GC-A-C---AA-T-G-G--GC--GA-A-A-G-C--C-T-G-A-T-G-C-A--GC-G-A-C-GCC-G-C-G-T---G-C-G-G--GA-T-G--A-C-G-G-CC-----TT-CG---G-G-T-T-G-T--A---AA-C-C-GC--------------TT-TT-G-A--T-TGG----G--A-G--C---AA--G-C--------------------------G----------------------AG---------A--------------------------G----T-G-A-G-T-----G-T---A-C-CT--------T-T-C-G---------A-A-----------T--AA------------------------…	Bacteria(100);Actinobacteriota(100);Actinobacteria(100);Bifidobacteriales(100);Bifidobacteriaceae(100);Bifidobacterium(100);Bifidobacterium_unclassified(100);	0	0	0	107	0	0	0	0	0	0	0	0	0	106	0	111	0	0	0	0	29	89	0	13	0	0	0	0	0	0	142	0	0	0	0	0	0	0	0	0	0	0	20	0	0	0
Otu00279	760	T-AG-G-G-A-A--TC-TT-CC-A-C---AA-T-G-G--AC--GC-A-A-G-T--C-T-G-A-T-G-G-A--GC-A-A-C-GCC-G-C-G-T---G-G-A-T--GA-A-G--A-A-G-G-TC-----TT-CG---G-A-T-C-G-T--A---AA-A-T-CC--------------TG-TT-G-T--T-GAA----G--A-A--G---AAC-GGT-T---G-T-G--A-G--A-----G--T----------------------AA---------C---T----G----CT-----CAT-A-GC-G-T-G-A-C-G-----G-T---A-A-TC--------A-A-C-C---------A-G-----------A--AA------------------------…	Bacteria(100);Bacteria_unclassified(100);Bacteria_unclassified(100);Bacteria_unclassified(100);Bacteria_unclassified(100);Bacteria_unclassified(100);Bacteria_unclassified(100);	0	0	0	30	0	0	0	33	0	21	0	0	0	0	0	0	2	0	18	1	0	20	32	0	2	1	56	0	0	0	0	37	0	0	0	0	22	0	31	0	0	0	2	18	0	0
Otu00280	759	T-GG-G-G-A-A--TT-TT-GG-A-C---AA-T-G-G--GG--GG-A-A-C-C--C-T-G-A-T-C-C-A--GC-C-A-T-GCC-G-C-G-T---G-T-C-T--GA-A-G--A-A-G-G-CC-----TT-CG---G-G-T-T-G-T--A---AA-G-G-AC--------------TT-TT-G-T--T-AGG----G--A-A--G---AA-AAGC-C---G-G-G----T--G-----T--T----------------------AA---------T--------A----CC---A-CCT-G-GTGC-T-G-A-C-G-----G-T---A-C-CT--------A-A-A-G---------A-A-----------T--AA------------------------…	Bacteria(100);Firmicutes(100);Bacilli(100);Lactobacillales(100);Lactobacillaceae(100);Lactobacillus(100);Lactobacillus_s_bxid5656(100);	0	0	21	6	3	3	11	9	7	0	16	0	0	1	14	3	0	0	28	0	1	0	0	0	14	3	2	0	0	0	1	0	0	2	1	10	0	14	0	0	1	0	3	0	0	0
Otu00281	758	T-GG-G-G-A-A--TA-TT-GC-A-C---AA-T-G-G--GC--GC-A-A-G-C--C-T-G-A-T-G-C-A--GC-G-A-C-GCC-G-C-G-T---G-C-G-G--GA-T-G--A-C-G-G-CC-----TT-CG---G-G-T-T-G-T--A---AA-C-C-GC--------------TT-TT-G-A--T-TGG----G--A-G--C---AA--G-C--------------------------G----------------------AG---------A--------------------------G----T-G-A-G-T-----G-T---A-C-CT--------T-T-C-G---------A-A-----------T--AA------------------------…	Bacteria(100);Actinobacteriota(100);Actinobacteria(100);Bifidobacteriales(100);Bifidobacteriaceae(100);Bifidobacterium(100);Bifidobacterium_unclassified(100);	0	1	0	0	0	0	0	0	0	36	23	0	1	0	0	0	10	8	25	0	0	0	0	2	0	17	0	27	0	0	0	0	0	43	0	0	56	0	0	0	0	1	12	0	23	23
Otu00282	758	T-GG-G-G-A-A--TA-TT-GC-A-C---AA-T-G-G--GG--GA-A-A-C-C--C-T-G-A-T-G-C-A--GC-C-A-T-GCC-G-C-G-T---G-T-A-T--GA-A-G--A-A-G-G-CC-----TT-AG---G-G-T-T-G-T--A---AA-G-T-AC--------------TT-TC-G-G--T-GAT----G--A-G--G---AA--GTT-A---T-G-T--G-T--G-----G--G----------------------AT---------A---A----G----CA---C-ATA-T-AA-T-T-G-A-C-G-----T-T---A-G-TT--------A-C-A-G---------A-A-----------G--AA------------------------…	Bacteria(100);Proteobacteria(100);Gammaproteobacteria(100);Orbales(100);Orbaceae(100);Frischella(100);Frischella_unclassified(100);	0	0	0	0	25	0	71	0	0	11	0	0	0	58	0	0	13	0	0	0	0	1	0	0	0	0	0	0	0	0	1	0	0	2	0	0	0	31	0	0	0	6	0	0	0	15
Otu00283	756	T-GG-G-G-A-A--TA-TT-GC-A-C---AA-T-G-G--GG--GA-A-A-C-C--C-T-G-A-T-G-C-A--GC-C-A-T-GCC-G-C-G-T---G-T-A-T--GA-A-G--A-A-G-G-CC-----TT-CG---G-G-T-T-G-T--A---AA-G-T-AC--------------TT-TC-G-G--T-AAT----G--A-G--G---AA--AGT-G---T-T-G--T-A--T-----C--T----------------------AA---------T---A----G----GT---G-CAT-C-AA-T-T-G-A-C-G-----T-T---A-A-TT--------A-C-A-G---------A-A-----------G--AA------------------------…	Bacteria(100);Proteobacteria(100);Gammaproteobacteria(100);Orbales(100);Orbaceae(100);Gilliamella(100);Gilliamella_unclassified(100);	0	0	0	0	0	0	0	0	0	0	0	0	0	0	0	0	0	0	0	0	0	0	0	0	0	0	0	0	0	0	0	0	0	0	0	0	0	0	0	0	0	0	0	0	0	0
Otu00284	756	T-GA-G-G-A-A--TA-TT-GG-A-C---AA-T-G-G--GT--GA-G-A-G-C--C-T-G-A-T-C-C-A--GC-C-A-T-CCC-G-C-G-T---G-A-A-G--GA-C-G--A-C-A-G-CC--C--TA-TG---G-G-T-T-T-T--A---AA-C-T-TC--------------TT-TT-G-T--A-TGG----G--A-A--T---AA-ACCA-C---A-T-T--A-------------C----------------------GA---------G------------------T-AAT-G-AT-C-T-G-A-A-G-----G-T---A-C-CA--------T-A-C-G---------A-A-----------T--AA------------------------…	Bacteria(100);Bacteroidetes(100);Bacteroidia(100);Flavobacteriales(100);Weeksellaceae(100);Apibacter(100);Apibacter_mensalis(100);	0	0	0	0	0	0	0	432	0	0	0	0	0	0	0	0	0	0	0	0	0	0	0	0	0	0	0	0	0	0	0	0	0	0	0	0	0	0	0	0	0	0	7	0	7	0
Otu00285	747	T-GG-G-G-A-A--TA-TT-GC-A-C---AA-T-G-G--GG--GG-A-A-C-C--C-T-G-A-T-G-C-A--GC-C-A-T-GCC-G-C-G-T---G-T-A-T--GA-A-G--A-A-G-G-CC-----TT-CG---G-G-T-T-G-T--A---AA-G-T-AC--------------TT-TC-G-G--T-GAT----G--A-G--G---AA--GGT-G---G-T-G--T-A--T-----C--T----------------------AA---------T---A----G----GT---G-CAT-C-AA-T-T-G-A-C-G-----T-T---A-A-TT--------A-C-A-G---------A-A-----------G--AA------------------------…	Bacteria(100);Proteobacteria(100);Gammaproteobacteria(100);Orbales(100);Orbaceae(100);Gilliamella(100);Gilliamella_unclassified(100);	0	0	0	4	0	0	0	2	0	0	0	0	0	0	0	0	0	0	31	0	0	0	19	0	35	0	11	1	0	0	0	0	0	5	0	6	0	0	0	0	0	0	0	0	0	0
Otu00286	743	T-AG-G-G-A-A--TC-TT-CC-A-C---AA-T-G-G--AC--GC-A-A-G-T--C-T-G-A-T-G-G-A--GC-A-A-C-GCC-G-C-G-T---G-A-G-T--GA-A-G--A-A-G-G-TT-----TT-CG---G-A-T-C-G-T--A---AA-G-C-TC--------------TG-TT-G-T--T-GGT----G--A-A--G---AA-GGAC-A---G-G-G--G-T--A-----G--T----------------------AA---------C--------T----GA---T-TCT-T-GT-T-T-G-A-C-G-----G-T---A-A-TC--------A-A-C-C---------A-G-----------A--AA------------------------…	Bacteria(100);Firmicutes(100);Bacilli(100);Lactobacillales(100);Lactobacillaceae(100);Lactobacillus(100);Lactobacillus_unclassified(100);	0	0	0	0	0	0	359	0	0	0	0	0	0	0	0	0	0	0	0	0	0	0	0	0	0	0	0	0	0	42	0	0	0	83	0	0	0	0	62	0	0	0	0	0	0	0
Otu00287	739	T-AG-G-G-A-A--TC-TT-CC-A-C---AA-T-G-G--AC--GC-A-A-G-T--C-T-G-A-T-G-G-A--GC-A-A-C-GCC-G-C-G-T---G-A-G-T--GA-A-G--A-A-G-G-TT-----TT-CG---G-A-T-C-G-T--A---AA-G-C-TC--------------TG-TT-G-T--T-GGT----G--A-A--G---AA-GGAC-A---A-G-G--A-A--A-----G--T----------------------AA---------C--------T----GA---T-CTT-T-GT-T-T-G-A-C-G-----G-T---A-A-TC--------A-A-C-C---------A-G-----------A--AA------------------------…	Bacteria(100);Firmicutes(100);Bacilli(100);Lactobacillales(100);Lactobacillaceae(100);Lactobacillaceae_unclassified(100);Lactobacillaceae_unclassified(100);	0	1	0	0	119	0	0	0	0	0	0	0	72	0	0	0	1	0	0	0	0	0	0	0	0	0	0	0	0	0	0	0	0	120	0	0	21	0	0	0	0	0	0	0	0	0
Otu00288	736	T-GG-G-G-A-A--TA-TT-GC-A-C---AA-T-G-G--GG--GG-A-A-C-C--C-T-G-A-T-G-C-A--GC-C-A-T-GCC-G-C-G-T---G-T-A-T--GA-A-G--A-A-G-G-CC-----TT-CG---G-G-T-T-G-T--A---AA-G-T-AC--------------TT-TC-G-G--T-GAT----G--A-G--G---AAG-GTG-A---C-G-T--A-T--C-----T--A----------------------AT---------A---G----G----TA---T-GT--T-AA-T-T-G-A-C-G-----T-T---A-A-TT--------A-C-A-G---------A-A-----------G--AA------------------------…	Bacteria(100);Proteobacteria(100);Gammaproteobacteria(100);Orbales(100);Orbaceae(100);Frischella(100);Frischella_unclassified(100);	0	0	0	0	0	0	0	0	0	0	0	0	0	0	0	0	0	0	0	0	0	0	0	0	0	0	0	0	0	0	0	0	0	0	0	0	0	0	0	0	0	0	0	0	0	0
Otu00289	729	T-AG-G-G-A-A--TC-TT-CC-A-C---AA-T-G-G--AC--GC-A-A-G-T--C-T-G-A-T-G-G-A--GC-A-A-C-GCC-G-C-G-T---G-T-A-T--GA-A-G--A-A-G-G-CC-----TT-CG---G-G-T-T-G-T--A---AA-G-T-AC--------------TT-TC-G-G--T-GAT----G--A-G--G---AA--GGT-G---G-T-G--T-A--T-----C--T----------------------AA---------T---A----G----GT---G-CAT-C-AA-T-T-G-A-C-G-----T-T---A-A-TT--------A-C-A-G---------A-A-----------G--AA------------------------…	Bacteria(100);Proteobacteria(100);Gammaproteobacteria(100);Orbales(100);Orbaceae(100);Gilliamella(100);Gilliamella_unclassified(100);	0	20	0	0	0	0	0	0	0	0	0	0	0	0	36	0	1	0	0	0	0	0	0	0	0	1	0	0	0	0	0	0	0	7	0	0	0	0	23	0	10	0	0	0	0	0
Otu00290	727	G-GG-G-G-A-A--CC-CT-GA-T-G---CA-G-C-C--AT--GC-C-G-C-G--T-G-T-A-T-G-A-A--GA-A-G-G-CCT-T-C-G-G---GTT-G-T--AA-A-G--T-A-C-T-TT-----CG-GT---G-A-TGA-G-G--A---AG-G-T-GG-------------TGTATCTA-A--T-AGG----T--G-C--A---T--------------------------------C----------------------AAT----------------------------------------T-G-A-C-G-----T-T---A-A-TT--------A-C-A-G---------A-A-----------G--AA------------------------…	Bacteria(100);Proteobacteria(100);Alphaproteobacteria(100);Acetobacterales(100);Acetobacteraceae(100);Commensalibacter(100);Commensalibacter_s_bxid0093(100);	0	0	0	0	0	0	0	0	0	0	0	0	0	0	0	0	0	0	0	0	0	0	0	0	0	0	1	2	0	0	0	0	0	0	0	0	0	0	0	0	0	0	0	0	0	0
Otu00291	726	T-AG-G-G-A-A--TC-TT-CC-A-C---AA-T-G-G--AC--GC-A-A-G-T--C-T-G-A-T-G-G-A--GC-A-A-C-GCC-G-C-G-T---G-A-G-T--GA-A-G--A-A-G-G-TT-----TT-CG---G-A-T-C-G-T--A---AA-G-C-TC--------------TG-TT-G-T--T-GGT----G--A-A--G---AA-GGAC-A---G-G-G--A-T--A-----G--C----------------------AA---------C--------T----GA---T-TCA-T-GT-T-T-G-A-C-G-----G-T---A-A-TC--------A-A-C-C---------A-G-----------A--AA------------------------…	Bacteria(100);Firmicutes(100);Bacilli(100);Lactobacillales(100);Lactobacillaceae(100);Lactobacillaceae_unclassified(100);Lactobacillaceae_unclassified(100);	0	0	0	0	0	0	0	0	0	0	0	0	0	286	0	0	73	0	0	0	0	0	0	0	0	24	0	0	0	0	0	0	0	0	0	0	0	0	81	0	0	0	0	0	0	0
Otu00292	722	T-AG-G-G-A-A--TC-TT-CC-A-C---AA-T-G-G--AC--GC-A-A-G-T--C-T-G-A-T-G-G-A--GC-A-A-C-GCC-G-C-G-T---G-A-G-T--GA-A-G--A-A-G-G-TT-----TT-CG---G-A-T-C-G-T--A---AA-G-C-TC--------------TG-TT-G-T--T-GGT----G--A-A--G---AA-GGAC-A---G-G-G--A-T--A-----G--C----------------------AA---------C--------T----GA---T-TCT-T-GT-T-T-G-A-C-G-----G-T---A-A-TC--------A-A-C-C---------A-G-----------A--AA------------------------…	Bacteria(100);Firmicutes(100);Bacilli(100);Lactobacillales(100);Lactobacillaceae(100);Lactobacillus(100);Lactobacillus_unclassified(100);	0	0	0	0	0	0	0	0	0	0	8	0	0	0	0	6	0	0	0	0	0	0	0	1	7	0	0	0	0	0	0	0	0	0	0	2	0	0	0	0	8	0	0	0	0	0
Otu00293	721	T-GG-G-G-A-A--TT-TT-GG-A-C---AA-T-G-G--GG--GG-A-A-C-C--C-T-G-A-T-C-C-A--GC-C-A-T-GCC-G-C-G-T---G-T-C-T--GA-A-G--A-A-G-G-CC-----TT-CG---G-G-T-T-G-T--A---AA-G-T-AC--------------TT-TC-G-G--T-AAT----G--A-G--G---AA--GGT-G---A-T-G--T-A--T-----C--T----------------------AA---------T---A----G----GT---G-CAT-C-AA-T-T-G-A-C-G-----T-T---A-A-TT--------A-C-A-G---------A-A-----------G--AA------------------------…	Bacteria(100);Proteobacteria(100);Gammaproteobacteria(100);Orbales(100);Orbaceae(100);Gilliamella(100);Gilliamella_unclassified(100);	0	0	0	0	0	0	0	39	0	0	0	0	0	0	0	0	0	0	0	0	26	0	0	0	67	0	0	0	0	29	0	0	0	0	0	0	0	0	0	0	0	0	0	0	55	0
Otu00294	714	T-AG-G-G-A-A--TC-TT-CC-A-C---AA-T-G-G--AC--GC-A-A-G-T--C-T-G-A-T-G-G-A--GC-A-A-C-GCC-G-C-G-T---G-G-A-T--GA-A-G--A-A-G-G-TC-----TT-CG---G-A-T-C-G-T--A---AA-A-T-CC--------------TG-TT-G-T--T-GAA----G--A-A--G---AA-CGGT-T---G-T-G--A-G--A-----G--T----------------------AA---------C--------T----GC---T-CAT-A-GC-G-T-G-A-C-G-----G-T---A-A-TC--------A-A-C-C---------A-G-----------A--AA------------------------…	Bacteria(100);Firmicutes(100);Bacilli(100);Lactobacillales(100);Lactobacillaceae(100);Bombilactobacillus(100);Bombilactobacillus_mellis(100);	0	0	0	0	0	53	0	0	0	0	0	0	0	0	0	0	0	0	0	0	0	0	0	0	22	0	0	0	0	0	0	0	0	0	0	0	0	0	0	0	0	0	0	0	0	0
Otu00295	712	T-AG-G-G-A-A--TC-TT-CC-A-C---AA-T-G-G--AC--GC-A-A-G-T--C-T-G-A-T-G-G-A--GC-A-A-C-GCC-G-C-G-T---G-A-G-T--GA-A-G--A-A-G-G-TT-----TT-CG---G-A-T-C-G-T--A---AA-G-C-TC--------------TG-TT-G-T-TGGTGAAG--A--AGGA-C---AA--G-G--------------------------GT---------------------AGTA-------A--------------------------C----TGATCTTTGT----T-TG--A-CGGTA-------A-T-C-A--------ACCAG----------A--AA------------------------…	Bacteria(100);Actinobacteriota(100);Actinobacteria(100);Bifidobacteriales(100);Bifidobacteriaceae(100);Bifidobacterium(100);Bifidobacterium_unclassified(100);	0	11	0	5	0	0	30	0	25	32	0	1	0	0	1	11	0	0	1	7	0	7	19	0	0	0	9	10	12	0	0	25	0	3	22	1	0	0	18	0	7	9	0	11	2	8
Otu00296	711	T-GG-G-G-A-A--TA-TT-GC-A-C---AA-T-G-G--GG--GA-A-A-C-C--C-T-G-A-T-G-C-A--GC-C-A-T-GCC-G-C-G-T---G-T-A-T--GA-A-G--A-A-G-G-CC-----TT-AG---G-G-T-T-G-T--A---AA-G-T-AC--------------TT-TC-G-G--T-GAT----G--A-G--G---AA--GTT-A---T-G-T--G-T--G-----G--G----------------------AT---------A---A----G----CA---C-ATA-T-AA-T-T-G-A-C-G-----T-T---A-G-TT--------A-C-A-G---------A-A-----------G--AA------------------------…	Bacteria(100);Proteobacteria(100);Gammaproteobacteria(100);Orbales(100);Orbaceae(100);Frischella(100);Frischella_perrara(100);	0	1	0	0	0	4	14	0	0	1	7	0	0	17	0	2	0	0	0	0	6	1	0	0	10	0	0	0	0	0	0	0	0	1	0	0	6	4	0	0	0	0	0	0	0	0
Otu00297	706	T-GG-G-G-A-A--TA-TT-GC-A-C---AA-T-G-G--GC--GA-A-A-G-C--C-T-G-A-T-G-C-A--GC-G-A-C-GCC-G-C-G-T---G-C-G-G--GA-T-G--A-C-G-G-CC-----TT-CG---G-G-T-T-G-T--A---AA-C-C-GC--------------TT-TT-G-A--T---T----G-------G---GA--G-C-A---A-G-C--G----A-----G--------------------------A---------G--------T----GA-----------GT-G-T---A-C-------C-T-----T-TC--------G-A-------------A-------------T--AA------------------------…	Bacteria(100);Firmicutes(100);Bacilli(100);Lactobacillales(100);Lactobacillaceae(100);Lactobacillus(100);Lactobacillus_unclassified(100);	0	0	0	28	0	0	0	0	40	40	15	3	10	47	15	34	1	0	16	0	0	0	0	0	0	15	0	16	0	0	19	0	0	0	0	0	0	48	0	0	23	0	0	0	5	15
Otu00298	705	T-GG-G-G-A-A--TA-TT-GG-A-C---AA-T-G-G--GG--GC-A-A-C-C--C-T-G-A-T-C-C-A--GC-A-A-T-GCC-G-C-G-T---G-T-A-T--GA-A-G--A-A-G-G-TC-----TT-CG---G-A-T-T-G-T--A---AA-G-T-AC--------------TT-TC-G-G--T-AGG----G--A-C--G---A--------------------------------T----------------------GA-----------------------------------------T-G-A-C-G-----G-T---A-C-CT--------A-C-A-G---------A-A-----------G--AA------------------------…	Bacteria(100);Proteobacteria(100);Alphaproteobacteria(100);Acetobacterales(100);Acetobacteraceae(100);Commensalibacter(100);Commensalibacter_s_bxid0093(100);	0	0	0	0	0	0	0	0	23	0	0	0	0	0	0	0	0	1	0	2	0	0	0	0	7	0	1	11	0	1	0	0	0	0	0	0	0	7	0	0	0	0	0	0	9	0
Otu00299	704	T-AG-G-G-A-A--TC-TT-CC-A-C---AA-T-G-G--AC--GC-A-A-G-T--C-T-G-A-T-G-G-A--GC-A-A-C-GCC-G-C-G-T---G-A-G-T--GA-A-G--A-A-G-G-TT-----TT-CG---G-A-T-C-G-T--A---AA-G-C-TC--------------TG-TT-G-T--T-GGT----G--A-A--G---AA-GGAC-A---T-G-G--A-T--A-----G--T----------------------AA---------C--------T----GA---T-CTA-T-GT-T-T-G-A-C-G-----G-T---A-A-TC--------A-A-C-C---------A-G-----------A--AA------------------------…	Bacteria(100);Firmicutes(100);Bacilli(100);Lactobacillales(100);Lactobacillaceae(100);Lactobacillus(100);Lactobacillus_s_bxid5719(100);	0	0	0	0	0	0	0	0	0	0	0	0	0	0	0	0	0	0	0	0	2	21	0	0	0	0	0	0	0	0	0	0	0	0	0	0	0	112	0	0	0	1	0	0	0	0
Otu00300	701	T-AG-G-G-A-A--TC-TT-CC-A-C---AA-T-G-G--AC--GC-A-A-G-T--C-T-G-A-T-G-G-A--GC-A-A-C-GCC-G-C-G-T---G-A-G-T--GA-A-G--A-A-G-G-TT-----TT-CG---G-A-T-C-G-T--A---AA-G-C-TC--------------TG-TT-G-T--T-GGT----G--A-A--G---AA-GGAC-A---G-G-G--A-T--A-----G--C----------------------AA---------C--------T----GA---T-TCT-T-GT-T-T-G-A-C-G-----G-T---A-A-TC--------A-A-C-C---------A-G-----------A--AA------------------------…	Bacteria(100);Firmicutes(100);Bacilli(100);Lactobacillales(100);Lactobacillaceae(100);Lactobacillaceae_unclassified(100);Lactobacillaceae_unclassified(100);	0	0	0	13	0	0	0	0	0	1	41	0	6	32	0	6	0	0	1	7	5	0	0	0	0	0	0	0	6	26	0	17	0	15	0	65	15	0	0	0	28	0	25	0	0	0
Otu00301	694	T-AG-G-G-A-A--TC-TT-CC-A-C---AA-T-G-G--AC--GC-A-A-G-T--C-T-G-A-T-G-G-A--GC-A-A-C-GCC-G-C-G-T---G-A-G-T--GA-A-G--A-A-G-G-TT-----TT-CG---G-A-T-C-G-T--A---AA-G-C-TC--------------TG-TT-G-T--T-GGT----G--A-A--G---AA-GGAC-A---T-G-G--G-T--A-----G--T----------------------AA---------C--------T----GA---T-CTA-T-GT-T-T-G-A-C-G-----G-T---A-A-TC--------A-A-C-C---------A-G-----------A--AA------------------------…	Bacteria(100);Firmicutes(100);Bacilli(100);Lactobacillales(100);Lactobacillaceae(100);Lactobacillaceae_unclassified(100);Lactobacillaceae_unclassified(100);	0	0	1	0	49	0	0	0	0	0	19	0	0	12	3	0	0	0	3	1	1	0	0	0	0	5	0	0	0	32	0	27	0	18	0	0	40	0	0	0	0	16	0	0	1	7
Otu00302	691	T-AG-G-G-A-A--TC-TT-CC-A-C---AA-T-G-G--AC--GC-A-A-G-T--C-T-G-A-T-G-G-A--GC-A-A-C-GCC-G-C-G-T---G-A-G-T--GA-A-G--A-A-G-G-TT-----TT-CG---G-A-T-C-G-T--A---AA-G-C-TC--------------TG-TT-G-T--T-GGT----G--A-A--G---AA-GGAC-A---G-G-G--A-T--A-----G--C----------------------AA---------C--------T----GA---T-CCC-T-GT-T-T-G-A-C-G-----G-T---A-A-TC--------A-A-C-C---------A-G-----------A--AA------------------------…	Bacteria(100);Firmicutes(100);Bacilli(100);Lactobacillales(100);Lactobacillaceae(100);Lactobacillus(100);Lactobacillus_unclassified(100);	0	0	0	0	0	0	0	0	0	0	0	0	0	0	0	0	0	0	0	0	0	0	0	0	0	0	0	0	0	0	0	0	0	0	0	0	0	0	0	0	0	0	0	0	0	0
Otu00303	688	T-GG-G-G-A-A--TT-TT-GG-A-C---AA-T-G-G--GG--GG-A-A-C-C--C-T-G-A-T-C-C-A--GC-C-A-T-GCC-G-C-G-T---G-T-C-T--GA-A-G--A-A-G-G-CC-----TT-CG---G-G-T-T-G-T--A---AA-G-G-AC--------------TT-TT-G-T--T-AGG----G--A-A--G---AA--AAG-C---C-G-G--G-T--G-----T--T----------------------AA---------T---A----C----CA---C-CTG-G-TG-C-T-G-A-C-G-----G-T---A-C-CT--------A-A-A-G---------A-A-----------T--AA------------------------…	Bacteria(100);Proteobacteria(100);Gammaproteobacteria(100);Burkholderiales(100);Neisseriaceae(100);Snodgrassella(100);Snodgrassella_unclassified(100);	0	0	35	0	1	3	0	17	0	0	4	0	0	0	4	8	0	0	25	0	0	0	0	0	35	5	0	15	0	0	0	1	0	0	1	0	0	7	0	0	5	0	4	1	17	0
Otu00304	686	T-AG-G-G-A-A--TC-TT-CC-A-C---AA-T-G-G--AC--GC-A-A-G-T--C-T-G-A-T-G-G-A--GC-A-A-C-GCC-G-C-G-T---G-A-G-T--GA-A-G--A-A-G-G-TT-----TT-CG---G-A-T-C-G-T--A---AA-G-C-TC--------------TG-TT-G-T--T-GGT----G--A-A--G---AA-GGAC-A---G-G-G--A-A--A-----G--C----------------------AA---------C--------T----GA---T-TCT-T-GT-T-T-G-A-C-G-----G-T---A-A-TC--------A-A-C-C---------A-G-----------A--AA------------------------…	Bacteria(100);Firmicutes(100);Bacilli(100);Lactobacillales(100);Lactobacillaceae(100);Lactobacillus(100);Lactobacillus_kimbladii(100);	0	0	0	0	0	0	0	0	0	0	0	0	0	0	0	0	0	0	0	0	0	0	0	0	0	0	0	0	0	0	0	0	0	0	0	0	0	0	0	0	0	0	0	0	0	0
Otu00305	676	T-GG-G-G-A-A--TA-TT-GG-A-C---AA-T-G-G--GG--GC-A-A-C-C--C-T-G-A-T-C-C-A--GC-A-A-T-GCC-G-C-G-T---G-T-A-T--GA-A-G--A-A-G-G-TC-----TT-CG---G-A-T-T-G-T--A---AA-G-T-AC--------------TT-TC-G-G--T-AGG----G--A-C--G---A--------------------------------T----------------------GA-----------------------------------------T-G-A-C-G-----G-T---A-C-CT--------A-C-A-G---------A-A-----------G--AA------------------------…	Bacteria(100);Proteobacteria(100);Alphaproteobacteria(100);Acetobacterales(100);Acetobacteraceae(100);Commensalibacter(100);Commensalibacter_s_bxid0093(100);	0	0	0	0	0	0	0	0	0	0	0	0	0	0	0	0	0	0	1	0	0	0	0	0	1	0	0	1	0	1	0	0	0	0	0	0	0	0	0	0	0	0	0	0	33	0
Otu00306	673	T-GG-G-G-A-A--TT-TT-GG-A-C---AA-T-G-G--GG--GG-A-A-C-C--C-T-G-A-T-C-C-A--GC-C-A-T-GCC-G-C-G-T---G-T-C-T--GA-A-G--A-A-G-G-CC-----TT-CG---G-G-T-T-G-T--A---AA-G-G-AC--------------TT-TT-G-T--T-AGG----G--A-A--G---AA-AAGC-C---G-G-G--T-G--T-----T--A----------------------AT---------A--------C----CA---C-CTG-G-TG-C-T-G-A-C-G-----G-T---A-C-CT--------A-A-A-G---------A-A-----------T--AA------------------------…	Bacteria(100);Firmicutes(100);Bacilli(100);Lactobacillales(100);Lactobacillaceae(100);Lactobacillus(100);Lactobacillus_s_bxid5412(100);	0	0	18	0	1	7	1	12	1	0	1	0	0	0	5	1	0	0	22	0	1	0	0	0	39	0	0	3	0	0	5	2	0	5	0	8	0	2	0	0	1	0	1	0	0	0
Otu00307	668	T-AG-G-G-A-A--TC-TT-CC-A-C---AA-T-G-G--AC--GC-A-A-G-T--C-T-G-A-T-G-G-A--GC-A-A-C-GCC-G-C-G-T---G-A-G-T--GA-A-G--A-A-G-G-TT-----TT-CG---G-A-T-C-G-T--A---AA-G-C-TC--------------TG-TT-G-T--T-GGT----G--A-A--G---AA-GGAC-A---G-G-G--A-A--A-----G--C----------------------AA---------C--------T----GA---T-TCT-T-GT-T-T-G-A-C-G-----G-T---A-A-TC--------A-A-C-C---------A-G-----------A--AA------------------------…	Bacteria(100);Firmicutes(100);Bacilli(100);Lactobacillales(100);Lactobacillaceae(100);Lactobacillus(100);Lactobacillus_unclassified(100);	0	0	0	0	0	0	0	0	0	0	0	0	0	0	0	0	0	0	0	0	0	0	0	0	0	0	0	0	0	0	0	0	0	0	0	0	0	0	0	0	0	0	0	0	0	0
Otu00308	667	T-AG-G-G-A-A--TC-TT-CC-A-C---AA-T-G-G--AC--GC-A-A-G-T--C-T-G-A-T-G-G-A--GC-A-A-C-GCC-G-C-G-T---G-A-G-T--GA-A-G--A-A-G-G-TT-----TT-CG---G-A-T-C-G-T--A---AA-G-C-TC--------------TG-TT-G-T--T-GGT----G--A-A--G---AA-GGAC-A---G-G-G--G-T--A-----G--T----------------------AA---------C--------T----GA---T-TCT-T-GT-T-T-G-A-C-G-----G-T---A-A-TC--------A-A-C-C---------A-G-----------A--AA------------------------…	Bacteria(100);Firmicutes(100);Bacilli(100);Lactobacillales(100);Lactobacillaceae(100);Lactobacillus(100);Lactobacillus_unclassified(100);	0	0	0	0	0	0	0	0	110	0	0	0	0	0	0	0	0	0	0	0	0	0	0	2	0	0	0	0	0	0	0	0	0	0	21	0	225	0	41	0	0	0	0	0	0	0
Otu00309	666	T-AG-G-G-A-A--TC-TT-CC-A-C---AA-T-G-G--AC--GC-A-A-G-T--C-T-G-A-T-G-G-A--GC-A-A-C-GCC-G-C-G-T---G-A-G-T--GA-A-G--A-A-G-G-TT-----TT-CG---G-A-T-C-G-T--A---AA-G-C-TC--------------TG-TT-G-T--T-GGT----G--A-A--G---AA-GGAC-A---A-G-G--A-A--A-----G--T----------------------AA---------C--------T----GA---A-CTT-T-GT-T-T-G-A-C-G-----G-T---A-A-TC--------A-A-C-C---------A-G-----------A--AA------------------------…	Bacteria(100);Firmicutes(100);Bacilli(100);Lactobacillales(100);Lactobacillaceae(100);Lactobacillus(100);Lactobacillus_melliventris(100);	0	0	0	0	0	0	0	0	0	0	0	0	0	0	0	0	0	0	0	0	0	0	0	0	0	0	0	0	0	0	0	0	0	0	0	0	0	0	0	0	0	0	0	0	0	0
Otu00310	665	T-GG-G-G-A-A--TA-TT-GC-A-C---AA-T-G-G--GG--GG-A-A-C-C--C-T-G-A-T-G-C-A--GC-C-A-T-GCC-G-C-G-T---G-T-A-T--GA-A-G--A-A-G-G-CC-----TT-CG---G-G-T-T-G-T--A---AA-G-T-AC--------------TT-TC-G-G--T-GAT----G--A-G--G---AA--GGT-G---G-T-G--T-A--T-----C--T----------------------AA---------T---A----G----GT---G-CAT-C-AA-T-T-G-A-C-G-----T-T---A-A-TT--------A-C-A-G---------A-A-----------G--AA------------------------…	Bacteria(100);Proteobacteria(100);Gammaproteobacteria(100);Orbales(100);Orbaceae(100);Gilliamella(100);Gilliamella_unclassified(100);	0	0	0	0	0	1	0	0	0	0	0	0	1	0	0	0	0	0	0	0	0	0	57	1	0	0	0	2	0	0	0	0	0	0	0	0	0	1	0	0	0	0	0	0	0	0
Otu00311	662	T-GG-G-G-A-A--TA-TT-GC-A-C---AA-T-G-G--GG--GG-A-A-C-C--C-T-G-A-T-G-C-A--GC-C-A-T-GCC-G-C-G-T---G-T-A-T--GA-A-G--A-A-G-G-CC-----TT-CG---G-G-T-T-G-T--A---AA-G-T-AC--------------TT-TC-G-G--T-GAT----G--A-G--G---AA--GTT-A---T-G-T--G-T--G-----G--G----------------------AT---------A---A----G----TA---C-ATA-T-AA-T-T-G-A-C-G-----T-T---A-G-TT--------A-C-A-G---------A-A-----------G--AA------------------------…	Bacteria(100);Proteobacteria(100);Gammaproteobacteria(100);Orbales(100);Orbaceae(100);Frischella(100);Frischella_perrara(100);	0	0	0	0	0	0	0	0	0	0	0	0	0	0	0	0	0	0	0	0	0	0	0	0	0	0	0	0	0	0	0	0	0	0	0	0	0	0	0	0	0	0	0	0	0	0
Otu00312	661	T-AG-G-G-A-A--TC-TT-CC-A-C---AA-T-G-G--AC--GC-A-A-G-T--C-T-G-A-T-G-G-A--GC-A-A-C-GCC-G-C-G-T---G-A-G-T--GA-A-G--A-A-G-G-TT-----TT-CG---G-A-T-C-G-T--A---AA-G-C-TC--------------TG-TT-G-T--T-GGT----G--A-A--G---AA-GGAC-A---T-G-G--G-T--A-----G--T----------------------AA---------C--------T----GA---T-CTA-T-GT-T-T-G-A-C-G-----G-T---A-A-TC--------A-A-C-C---------A-G-----------A--AA------------------------…	Bacteria(100);Firmicutes(100);Bacilli(100);Lactobacillales(100);Lactobacillaceae(100);Lactobacillus(100);Lactobacillus_unclassified(100);	0	0	0	0	0	0	0	0	1	0	0	0	0	0	0	0	0	0	1	0	0	0	0	0	0	0	0	0	0	0	1	0	0	0	0	0	0	0	0	0	0	0	0	0	0	0
Otu00313	658	T-AG-G-G-A-A--TC-TT-CC-A-C---AA-T-G-G--AC--GC-A-A-G-T--C-T-G-A-T-G-G-A--GC-A-A-C-GCC-G-C-G-T---G-G-A-T--GA-A-G--A-A-G-G-TC-----TT-CG---G-A-T-C-G-T--A---AA-A-T-CC--------------TG-TT-G-T--T-GAA----G--A-A--G---AA-CGTA-T---G-T-G--A-G--A-----G--T----------------------AA---------C--------T----GC---T-CAG-A-TA-G-T-G-A-C-G-----G-T---A-T-TC--------A-A-C-C---------A-G-----------A--AA------------------------…	Bacteria(100);Firmicutes(100);Bacilli(100);Lactobacillales(100);Lactobacillaceae(100);Bombilactobacillus(100);Bombilactobacillus_unclassified(100);	0	0	0	0	0	0	179	0	101	0	71	0	0	0	1	0	0	0	8	0	19	12	0	0	0	0	51	0	0	38	0	35	0	0	0	27	0	0	0	0	0	28	0	0	0	0
Otu00314	656	T-AG-G-G-A-A--TC-TT-CC-A-C---AA-T-G-G--AC--GC-A-A-G-T--C-T-G-A-T-G-G-A--GC-A-A-C-GCC-G-C-G-T---G-A-G-T--GA-A-G--A-A-G-G-TT-----TT-CG---G-A-T-C-G-T--A---AA-G-C-TC--------------TG-TT-G-T--T-GGT----G--A-A--G---AA-GGAC-A---A-G-G--A-A--A-----G--T----------------------AA---------C--------T----GA---T-CTT-T-GT-T-T-G-A-C-G-----G-T---A-A-TC--------A-A-C-C---------A-G-----------A--AA------------------------…	Bacteria(100);Firmicutes(100);Bacilli(100);Lactobacillales(100);Lactobacillaceae(100);Lactobacillaceae_unclassified(100);Lactobacillaceae_unclassified(100);	0	0	0	0	0	0	0	0	0	0	0	0	14	1	0	0	1	0	1	7	0	0	0	0	0	4	0	0	20	26	8	0	0	8	0	11	0	0	18	0	0	0	9	0	0	0
Otu00315	656	T-AG-G-G-A-A--TC-TT-CC-A-C---AA-T-G-G--AC--GC-A-A-G-T--C-T-G-A-T-G-G-A--GC-A-A-C-GCC-G-C-G-T---G-A-G-T--GA-A-G--A-A-G-G-TT-----TT-CG---G-A-T-C-G-T--A---AA-G-C-TC--------------TG-TT-G-T--T-GGT----G--A-A--G---AA-GGAC-A---A-G-G--G-T--A-----G--T----------------------AA---------C--------T----GA---T-CTT-T-GT-T-T-G-A-C-G-----G-T---A-A-TC--------A-A-C-C---------A-G-----------A--AA------------------------…	Bacteria(100);Firmicutes(100);Bacilli(100);Lactobacillales(100);Lactobacillaceae(100);Lactobacillus(100);Lactobacillus_apis(100);	0	7	2	0	0	7	4	29	0	13	0	3	0	6	0	0	0	0	1	0	0	0	0	1	0	0	0	8	0	0	0	17	0	0	0	19	0	0	0	0	0	11	0	5	0	1
Otu00316	655	T-AG-G-G-A-A--TC-TT-CC-A-C---AA-T-G-G--AC--GC-A-A-G-T--C-T-G-A-T-G-G-A--GC-A-A-C-GCC-G-C-G-T---G-A-G-T--GA-A-G--A-A-G-G-TT-----TT-CG---G-A-T-C-G-T--A---AA-G-C-TC--------------TG-TT-G-T--T-GGT----G--A-A--G---AA--GGA-C---A-A-G--G-A--A-----A--G----------------------TA---------A---C----T----GA---T-CTT-T-GT-T-T-G-A-C-G-----G-T---A-A-TC--------A-A-C-C---------A-G-----------A--AA------------------------…	Bacteria(100);Bacteria_unclassified(100);Bacteria_unclassified(100);Bacteria_unclassified(100);Bacteria_unclassified(100);Bacteria_unclassified(100);Bacteria_unclassified(100);	0	0	0	17	0	0	12	0	0	1	0	0	8	0	0	0	0	0	0	0	0	0	44	0	0	10	5	0	0	0	0	1	0	0	0	0	0	27	0	0	0	0	13	1	0	0
Otu00317	655	T-GG-G-G-A-A--TA-TT-GC-A-C---AA-T-G-G--GG--GG-A-A-C-C--C-T-G-A-T-G-C-A--GC-C-A-T-GCC-G-C-G-T---G-T-A-T--GA-A-G--A-A-G-G-CC-----TT-CG---G-G-T-T-G-T--A---AA-G-T-AC--------------TT-TT-G-T--T-AGG----G--A-A--G---AA--AAG-C---C-G-G--G-T--G-----T--T----------------------AA---------T---A----C----CA---C-CTG-G-TG-C-T-G-A-C-G-----G-T---A-C-CT--------A-A-A-G---------A-A-----------T--AA------------------------…	Bacteria(100);Proteobacteria(100);Gammaproteobacteria(100);Burkholderiales(100);Neisseriaceae(100);Snodgrassella(100);Snodgrassella_unclassified(100);	0	0	36	0	0	0	0	0	0	0	0	0	0	0	2	0	0	0	25	0	0	0	0	0	0	0	0	1	0	0	0	4	0	2	0	0	0	0	0	0	0	0	0	0	0	0
Otu00318	655	T-AG-G-G-A-A--TC-TT-CC-A-C---AA-T-G-G--AC--GC-A-A-G-T--C-T-G-A-T-G-G-A--GC-A-A-C-GCC-G-C-G-T---G-A-G-T--GA-A-G--A-A-G-G-TT-----TT-CG---G-A-T-C-G-T--A---AA-G-C-TC--------------TG-TT-G-T--T-GGT----G--A-A--G---AA--GGA-C---A-T-G--G-A--T-----A--G----------------------TA---------A---C----T----GA---T-CTA-T-GT-T-T-G-A-C-G-----G-T---A-A-TC--------A-A-C-C---------A-G-----------A--AA------------------------…	Bacteria(100);Bacteria_unclassified(100);Bacteria_unclassified(100);Bacteria_unclassified(100);Bacteria_unclassified(100);Bacteria_unclassified(100);Bacteria_unclassified(100);	0	0	0	0	0	0	0	36	0	0	0	0	0	0	0	3	0	0	0	0	0	15	0	0	0	0	0	0	0	0	0	0	0	0	0	28	0	0	0	0	5	6	0	0	0	1
Otu00319	651	T-AG-G-G-A-A--TC-TT-CC-A-C---AA-T-G-G--AC--GC-A-A-G-T--C-T-G-A-T-G-G-A--GC-A-A-C-GCC-G-C-G-T---G-A-G-T--GA-A-G--A-A-G-G-TT-----TT-CG---G-A-T-C-G-T--A---AA-G-C-TC--------------TG-TT-G-T--T-GGT----G--A-A--G---AA-GGAC-A---A-G-G--A-A--A-----G--T----------------------AA---------C--------T----GA---T-CTT-T-GT-T-T-G-A-C-G-----G-T---A-A-TC--------A-A-C-C---------A-G-----------A--AA------------------------…	Bacteria(100);Firmicutes(100);Bacilli(100);Lactobacillales(100);Lactobacillaceae(100);Lactobacillus(100);Lactobacillus_apis(100);	1	0	0	1	30	0	0	0	17	0	0	13	0	0	1	0	0	0	1	0	1	0	28	0	0	4	0	0	16	8	1	0	0	28	0	0	1	1	21	0	0	0	1	0	1	1
Otu00320	642	T-GG-G-G-A-A--TA-TT-GG-A-C---AA-T-G-G--GC--GC-A-A-G-C--C-T-G-A-T-C-C-A--GC-C-A-T-GCC-G-C-G-T---G-A-G-T--GA-T-G--A-A-G-G-CC-----CT-CG---G-G-T-T-G-T--A---AA-G-C-TC--------------TT-TC-A-C--C-GGT----G--A-A--G---A--------------------------------T----------------------AA-----------------------------------------T-G-A-C-G-----G-T---A-A-CC--------G-G-A-G---------A-A-----------G--AA------------------------…	Bacteria(100);Proteobacteria(100);Alphaproteobacteria(100);Rhizobiales(100);Rhizobiaceae(100);Bartonella(100);Bartonella_s_bxid4984(100);	0	0	0	0	0	0	0	0	0	0	0	0	0	0	0	0	0	0	0	0	0	0	0	0	0	0	0	0	0	0	0	0	0	0	0	0	0	0	0	0	0	0	642	0	0	0
Otu00321	642	T-GG-G-G-A-A--TA-TT-GG-A-C---AA-T-G-G--GG--GC-A-A-C-C--C-T-G-A-T-C-C-A--GC-A-A-T-GCC-G-C-G-T---G-T-A-T--GA-A-G--A-A-G-G-TC-----TT-CG---G-A-T-T-G-T--A---AA-G-T-AC--------------TT-TC-G-G--T-AGG----G--A-C--G---A--------------------------------T----------------------GA-----------------------------------------T-G-A-C-G-----G-T---A-C-CT--------A-C-A-G---------A-A-----------G--AA------------------------…	Bacteria(100);Proteobacteria(100);Alphaproteobacteria(100);Acetobacterales(100);Acetobacteraceae(100);Commensalibacter(100);Commensalibacter_s_bxid0093(100);	0	0	0	0	0	0	0	0	1	0	0	0	0	0	0	0	0	0	0	0	0	0	1	0	0	0	0	0	0	0	0	0	0	0	0	0	0	0	0	0	0	0	0	0	3	0
Otu00322	639	T-GG-G-G-A-A--TA-TT-GC-A-C---AA-T-G-G--GC--GA-A-A-G-C--C-T-G-A-T-G-C-A--GC-G-A-C-GCC-G-C-G-T---G-C-G-G--GA-T-G--A-C-G-G-CC-----TT-CG---G-G-T-T-G-T------AA-A---CC---------------G-CT-T-T--T-G-A----T--T-G--G---GA--GCA-A---G-C-G--A-G--A-----G--T----------------------GA-----------------------G----T--GT---AC-C-T-T-T-C-------G-----A-A-T-----------A-------------A-G--------------CA------------------------…	Bacteria(100);Firmicutes(100);Bacilli(100);Lactobacillales(100);Lactobacillaceae(100);Lactobacillus(100);Lactobacillus_s_bxid5719(100);	0	0	0	0	0	0	100	0	34	0	0	0	0	8	0	0	0	0	75	0	48	57	0	0	0	0	19	0	0	0	0	56	0	0	0	7	0	0	0	0	4	41	0	29	0	0
Otu00323	638	T-AG-G-G-A-A--TC-TT-CC-A-C---AA-T-G-G--AC--GC-A-A-G-T--C-T-G-A-T-G-G-A--GC-A-A-C-GCC-G-C-G-T---G-A-G-T--GA-A-G--A-A-G-G-TT-----TT-CG---G-A-T-C-G-T--A---AA-G-C-TC--------------TG-TT-G-T--T-GGT----G--A-A--G---AA-GGAC-A---A-G-G--A-A--A-----G--T----------------------AA---------C--------T----GA---T-CTT-T-GT-T-T-G-A-C-G-----G-T---A-A-TC--------A-A-C-C---------A-G-----------A--AA------------------------…	Bacteria(100);Firmicutes(100);Bacilli(100);Lactobacillales(100);Lactobacillaceae(100);Lactobacillus(100);Lactobacillus_melliventris(100);	0	10	0	0	0	0	0	32	78	29	0	8	0	0	0	0	10	0	0	0	20	12	0	0	14	0	0	6	0	0	0	30	0	0	22	1	0	0	0	0	0	0	0	0	0	4
Otu00324	636	T-AG-G-G-A-A--TC-TT-CC-A-C---AA-T-G-G--AC--GC-A-A-G-T--C-T-G-A-T-G-G-A--GC-A-A-C-GCC-G-C-G-T---G-A-G-T--GA-A-G--A-A-G-G-CC-----TT-CG---G-G-T-T-G-T--A---AA-G-G-AC--------------TT-TT-G-T--T-AGG----G--A-A--G---AA--AAG-C---C-G-G--G-T--G-----T--T----------------------AA---------T---A----C----CA---C-CTG-G-TG-C-T-G-A-C-G-----G-T---A-C-CT--------A-A-A-G---------A-A-----------T--AA------------------------…	Bacteria(100);Proteobacteria(100);Gammaproteobacteria(100);Burkholderiales(100);Neisseriaceae(100);Snodgrassella(100);Snodgrassella_unclassified(100);	0	1	38	0	0	0	0	17	0	0	0	0	0	1	11	0	0	1	0	0	20	0	9	0	0	0	0	4	0	0	0	0	0	0	0	8	0	0	0	0	0	0	0	0	0	0
Otu00325	635	T-AG-G-G-A-A--TC-TT-CC-A-C---AA-T-G-G--AC--GC-A-A-G-T--C-T-G-A-T-G-G-A--GC-A-A-C-GCC-G-C-G-T---G-A-G-T--GA-A-G--A-A-G-G-TT-----TT-CG---G-A-T-C-G-T--A---AA-G-C-TC--------------TG-TT-G-T--T-GGT----G--A-A--G---AA-GGAC-A---G-G-G--A-T--A-----G--C----------------------AA---------C--------T----GA---T-TCT-T-GT-T-T-G-A-C-G-----G-T---A-A-TC--------A-A-C-C---------A-G-----------A--AA------------------------…	Bacteria(100);Firmicutes(100);Bacilli(100);Lactobacillales(100);Lactobacillaceae(100);Lactobacillus(100);Lactobacillus_unclassified(100);	0	0	0	0	0	0	0	0	0	0	12	1	0	1	0	3	1	4	11	1	1	0	1	0	0	0	0	0	1	1	0	2	0	0	0	4	0	0	0	0	7	0	0	1	0	0
Otu00326	631	T-AG-G-G-A-A--TC-TT-CC-A-C---AA-T-G-G--AC--GC-A-A-G-T--C-T-G-A-T-G-G-A--GC-A-A-C-GCC-G-C-G-T---G-A-G-T--GA-A-G--A-A-G-G-TT-----TT-CG---G-A-T-C-G-T--A---AA-G-C-TC--------------TG-TT-G-T--T-GGT----G--A-A--G---AA-GGAC-A---A-G-G--G-T--A-----G--T----------------------AA---------C--------T----GA---T-TCT-T-GT-T-T-G-A-C-G-----G-T---A-A-TC--------A-A-C-C---------A-G-----------A--AA------------------------…	Bacteria(100);Firmicutes(100);Bacilli(100);Lactobacillales(100);Lactobacillaceae(100);Lactobacillus(100);Lactobacillus_s_bxid5719(100);	0	0	0	0	0	0	0	0	0	0	0	0	0	0	0	0	0	0	0	0	0	0	0	0	0	0	0	0	0	0	0	0	0	0	0	0	0	0	0	70	0	0	0	0	0	0
Otu00327	631	T-AG-G-G-A-A--TC-TT-CC-A-C---AA-T-G-G--AC--GC-A-A-G-T--C-T-G-A-T-G-G-A--GC-A-A-C-GCC-G-C-G-T---G-A-G-T--GA-A-G--A-A-G-G-TT-----TT-CG---G-A-T-C-G-T--A---AA-G-C-TC--------------TG-TT-G-T--T-GGT----G--A-A--G---AA-GGAC-A---A-G-G--T-T--A-----G--T----------------------AA---------C--------T----GA---A-CCT-T-GT-T-T-G-A-C-G-----G-T---A-A-TC--------A-A-C-C---------A-G-----------A--AA------------------------…	Bacteria(100);Firmicutes(100);Bacilli(100);Lactobacillales(100);Lactobacillaceae(100);Lactobacillus(100);Lactobacillus_unclassified(100);	1	11	0	0	0	8	0	0	8	0	11	0	0	0	26	0	10	0	0	0	7	1	0	0	0	0	0	0	0	0	0	8	0	0	3	0	0	0	0	0	1	0	12	8	0	0
Otu00328	630	T-GG-G-G-A-A--TA-TT-GC-A-C---AA-T-G-G--GG--GA-A-A-C-C--C-T-G-A-T-G-C-A--GC-C-A-T-GCC-G-C-G-T---G-T-A-T--GA-A-G--A-A-G-G-CC-----TT-AG---G-G-T-T-G-T--A---AA-G-T-AC--------------TT-TC-G-G--T-GAT----G--A-G--G---AA--GTT-A---T-G-T--G-T--G-----G--G----------------------AT---------A---A----G----CA---C-ATA-T-AA-T-T-G-A-C-G-----T-T---A-G-TT--------A-C-A-G---------A-A-----------G--AA------------------------…	Bacteria(100);Proteobacteria(100);Gammaproteobacteria(100);Orbales(100);Orbaceae(100);Frischella(100);Frischella_unclassified(100);	0	0	0	0	11	0	59	0	0	0	0	0	0	0	1	1	9	0	0	0	12	8	0	0	14	0	0	0	0	3	0	0	0	4	0	6	8	23	0	0	0	10	3	0	1	14
Otu00329	626	T-GG-G-G-A-A--TA-TT-GG-A-C---AA-T-G-G--GG--GC-A-A-C-C--C-T-G-A-T-C-C-A--GC-A-A-T-GCC-G-C-G-T---G-T-A-T--GA-A-G--A-A-G-G-TC-----TT-CG---G-A-T-T-G-T--A---AA-G-T-AC--------------TT-TC-G-G--T-AGG----G--A-C--G---A--------------------------------T----------------------GA-----------------------------------------T-G-A-C-G-----G-T---A-C-CT--------A-C-A-G---------A-A-----------G--AA------------------------…	Bacteria(100);Proteobacteria(100);Alphaproteobacteria(100);Acetobacterales(100);Acetobacteraceae(100);Commensalibacter(100);Commensalibacter_s_bxid0093(100);	0	0	0	0	0	0	0	0	0	0	0	0	0	1	0	0	0	0	0	0	0	0	0	0	0	0	0	0	0	0	0	0	0	0	0	0	37	0	0	0	0	0	0	0	0	0
Otu00330	613	T-GG-G-G-A-A--TT-TT-GG-A-C---AA-T-G-G--GG--GG-A-A-C-C--C-T-G-A-T-C-C-A--GC-C-A-T-GCC-G-C-G-T---G-T-C-T--GA-A-G--A-A-G-G-CC-----TT-CG---G-G-T-T-G-T--A---AA-G-G-AC--------------TT-TT-G-T--T-AGG----G--A-A--G---AA--AAG-C---C-G-G--G-T--G-----T--T----------------------AA---------T---A----C----CA---C-CTG-G-TG-C-T-G-A-C-G-----G-T---A-C-CT--------A-A-A-G---------A-A-----------T--AA------------------------…	Bacteria(100);Proteobacteria(100);Gammaproteobacteria(100);Gammaproteobacteria_unclassified(100);Gammaproteobacteria_unclassified(100);Gammaproteobacteria_unclassified(100);Gammaproteobacteria_unclassified(100);	0	0	1	0	0	0	0	10	0	0	0	0	1	0	0	0	0	0	20	0	8	0	0	0	0	0	6	0	0	0	1	1	0	1	0	0	0	1	0	0	0	0	0	0	4	0
Otu00331	610	T-AG-G-G-A-A--TC-TT-CC-A-C---AA-T-G-G--AC--GC-A-A-G-T--C-T-G-A-T-G-G-A--GC-A-A-C-GCC-G-C-G-T---G-A-G-T--GA-A-G--A-A-G-G-TT-----TT-CG---G-A-T-C-G-T--A---AA-G-C-TC--------------TG-TT-G-T--T-GGT----G--A-A--G---AA--GGA-CA--A-G-G--G-T--A-----G--T----------------------AA---------C---T----G----AT---C-TTT-G-T--T-T-G-A-C-G-----G-T---A-A-TC--------A-A-C-C---------A-G-----------A--AA------------------------…	Bacteria(100);Bacteria_unclassified(100);Bacteria_unclassified(100);Bacteria_unclassified(100);Bacteria_unclassified(100);Bacteria_unclassified(100);Bacteria_unclassified(100);	0	0	3	0	0	10	0	26	3	0	6	0	0	0	9	1	0	3	0	5	17	37	10	7	39	0	0	9	0	1	0	1	0	0	1	9	0	1	0	0	5	8	1	0	0	0
Otu00332	607	T-GG-G-G-A-A--TA-TT-GC-A-C---AA-T-G-G--GG--GA-A-A-C-C--C-T-G-A-T-G-C-A--GC-C-A-T-GCC-G-C-G-T---G-T-A-T--GA-A-G--A-A-G-G-CC-----TT-CG---G-G-T-T-G-T--A---AA-G-T-AC--------------TT-TC-G-G--T-AAT----G--A-G--G---AA--GGT-G---G-T-G--T-A--T-----C--T----------------------AA---------T---A----G----GT---A-CAT-C-AA-T-T-G-A-C-G-----T-T---A-A-TT--------A-C-A-G---------A-A-----------G--AA------------------------…	Bacteria(100);Proteobacteria(100);Gammaproteobacteria(100);Orbales(100);Orbaceae(100);Gilliamella(100);Gilliamella_apis(100);	0	0	0	0	0	0	0	0	0	0	0	0	0	0	0	0	0	0	0	0	0	0	0	0	0	0	0	0	0	0	0	0	0	163	0	0	0	0	0	0	0	0	0	0	0	0
Otu00333	594	T-GG-G-G-A-A--TA-TT-GC-A-C---AA-T-G-G--GC--GA-A-A-G-C--C-T-G-A-T-G-C-A--GC-G-A-C-GCC-G-C-G-T---G-C-G-G--GA-T-G--A-C-G-G-CC-----TT-CG---G-G-T-T-G-T--A---AA-C-C-GC--------------TT-TT-G-A--T-TGG----G--A-G--C---AA--G-C--------------------------G----------------------AG---------A--------------------------G----T-G-A-G-T-----G-T---A-C-CT--------T-T-C-G---------A-A-----------T--AA------------------------…	Bacteria(100);Actinobacteriota(100);Actinobacteria(100);Bifidobacteriales(100);Bifidobacteriaceae(100);Bifidobacterium(100);Bifidobacterium_indicum(100);	0	0	0	0	0	31	0	0	0	0	0	0	0	0	0	0	0	0	0	0	0	0	0	5	0	0	0	0	0	0	0	0	0	0	0	0	0	0	0	0	0	0	0	0	0	0
Otu00334	592	T-GG-G-G-A-A--TA-TT-GG-A-C---AA-T-G-G--GC--GC-A-A-G-C--C-T-G-A-T-C-C-A--GC-C-A-T-GCC-G-C-G-T---G-A-G-T--GA-T-G--A-A-G-G-CC-----CT-AG---G-G-T-T-G-T--A---AA-G-C-TC--------------TT-TC-A-C--C-GGT----G--A-A--G---A--------------------------------T----------------------AA-----------------------------------------T-G-A-C-G-----G-T---A-A-CC--------G-G-A-G---------A-A-----------G--AA------------------------…	Bacteria(100);Proteobacteria(100);Alphaproteobacteria(100);Acetobacterales(100);Acetobacteraceae(100);Commensalibacter(100);Commensalibacter_s_bxid0093(100);	0	0	0	0	0	0	0	0	0	0	0	0	0	0	0	0	0	0	0	0	0	0	0	0	0	0	0	0	0	1	0	0	0	0	0	0	0	0	0	0	0	0	23	0	0	0
Otu00335	585	T-GG-G-G-A-A--TA-TT-GC-A-C---AA-T-G-G--GG--GA-A-A-C-C--C-T-G-A-T-G-C-A--GC-C-A-T-GCC-G-C-G-T---G-T-A-T--GA-A-G--A-A-G-G-CC-----TT-CG---G-G-T-T-G-T--A---AA-G-T-AC--------------TT-TC-G-G--T-GAT----G--A-G--G---AA--GTT-A---T-G-T--G-T--G-----G--G----------------------AC---------A---A----G----CA---C-ATA-T-AA-T-T-G-A-C-G-----T-T---A-G-TT--------A-C-A-G---------A-A-----------G--AA------------------------…	Bacteria(100);Proteobacteria(100);Gammaproteobacteria(100);Orbales(100);Orbaceae(100);Frischella(100);Frischella_perrara(100);	0	0	0	0	0	0	0	0	0	0	0	0	0	0	0	0	0	0	0	0	0	0	0	0	0	0	0	0	0	0	0	0	0	0	0	0	0	0	0	0	0	0	0	0	0	0
Otu00336	584	T-AG-G-G-A-A--TC-TT-CC-A-C---AA-T-G-G--AC--GC-A-A-G-T--T-T-G-A-T-G-G-A--GC-A-A-C-GCC-G-C-G-T---G-G-A-T--GA-A-G--A-A-G-G-TC-----TT-CG---G-A-T-C-G-T--A---AA-A-T-CC--------------TG-TT-G-T--T-GAA----G--A-A--G---AA-CGTA-T---G-T-G--A-G--A-----G--T----------------------AA---------C--------T----GC---T-CAG-A-TA-G-T-G-A-C-G-----G-T---A-T-TC--------A-A-C-C---------A-G-----------A--AA------------------------…	Bacteria(100);Firmicutes(100);Bacilli(100);Lactobacillales(100);Lactobacillaceae(100);Bombilactobacillus(100);Bombilactobacillus_mellifer(100);	0	0	0	0	0	0	0	0	0	0	0	0	0	0	0	0	0	0	0	0	0	0	0	0	0	0	0	0	0	0	0	0	0	0	0	0	0	0	0	0	0	0	0	0	0	0
Otu00337	581	T-AG-G-G-A-A--TC-TT-CC-A-C---AA-T-G-G--AC--GC-A-A-G-T--C-T-G-A-T-G-G-A--GC-A-A-C-GCC-G-C-G-T---G-G-A-T--GA-A-G--A-A-G-G-TC-----TT-CG---G-A-T-C-G-T--A---AA-A-T-CC--------------TG-TT-G-T--T-GAA----G--A-A--G---AA--CGG-T---T-G-T--G-A--GA----G--T----------------------AA---------C---T----G----CT---C-ATA-G-CG---T-G-A-C-G-----G-T---A-A-TC--------A-A-C-C---------A-G-----------A--AA------------------------…	Bacteria(100);Bacteria_unclassified(100);Bacteria_unclassified(100);Bacteria_unclassified(100);Bacteria_unclassified(100);Bacteria_unclassified(100);Bacteria_unclassified(100);	0	0	0	34	0	0	0	27	0	0	0	0	0	0	0	0	1	0	53	0	0	85	71	0	0	5	52	0	0	0	0	0	0	0	0	0	0	0	0	0	0	0	10	1	0	0
Otu00338	578	T-AG-G-G-A-A--TC-TT-CC-A-C---AA-T-G-G--AC--GC-A-A-G-T--C-T-G-A-T-G-G-A--GC-A-A-C-GCC-G-C-G-T---G-A-G-T--GA-A-G--A-A-G-G-TT-----TT-CG---G-A-T-C-G-T--A---AA-G-C-TC--------------TG-TT-G-T--T-GGT----G--A-A--G---AA-GGAC-A---G-G-G--G-T--A-----G--T----------------------AA---------C--------T----GA---T-TCT-T-GT-T-T-G-A-C-G-----G-T---A-A-TC--------A-A-C-C---------A-G-----------A--AA------------------------…	Bacteria(100);Firmicutes(100);Bacilli(100);Lactobacillales(100);Lactobacillaceae(100);Lactobacillus(100);Lactobacillus_kimbladii(100);	0	0	0	0	0	0	0	0	0	0	0	0	0	0	0	0	0	0	0	0	0	0	0	0	0	0	0	0	0	0	0	0	0	0	0	0	0	0	0	0	0	0	0	0	0	0
Otu00339	577	T-AG-G-G-A-A--TC-TT-CC-A-C---AA-T-G-G--AC--GC-A-A-G-T--C-T-G-A-T-G-G-A--GC-A-A-C-GCC-G-C-G-T---G-A-G-T--GA-A-G--A-A-G-G-TT-----TT-CG---G-A-T-C-G-T--A---AA-G-C-TC--------------TG-TT-G-T--T-GGT----G--A-A--G---AA-GGAC-A---A-G-G--A-A--A-----G--C----------------------AA---------C--------T----GA---T-CTT-T-GT-T-T-G-A-C-G-----G-T---A-A-TC--------A-A-C-C---------A-G-----------A--AA------------------------…	Bacteria(100);Firmicutes(100);Bacilli(100);Lactobacillales(100);Lactobacillaceae(100);Lactobacillus(100);Lactobacillus_melliventris(100);	0	0	0	0	0	0	0	0	0	0	0	0	0	0	0	0	0	0	0	0	0	0	0	0	0	0	0	0	0	0	0	0	0	0	0	0	0	0	0	0	0	0	0	0	0	0
Otu00340	574	T-GG-G-G-A-A--TA-TT-GC-A-C---AA-T-G-G--GG--GG-A-A-C-C--C-T-G-A-T-G-C-A--GC-C-A-T-GCC-G-C-G-T---G-T-A-T--GA-A-G--A-A-G-G-CC-----TT-CG---G-G-T-T-G-T--A---AA-C-C-GC--------------TT-TT-G-A--T-TGG----G--A-G--C---AA--G-C--------------------------G----------------------AG---------A--------------------------G----T-G-A-G-T-----G-T---A-C-CT--------T-T-C-G---------A-A-----------T--AA------------------------…	Bacteria(100);Actinobacteriota(100);Actinobacteria(100);Bifidobacteriales(100);Bifidobacteriaceae(100);Bifidobacterium(100);Bifidobacterium_s_bxid4981(100);	0	6	3	0	1	0	0	0	4	0	0	5	1	0	23	0	0	0	0	1	0	0	0	9	1	0	14	8	1	0	0	26	0	0	0	0	0	0	3	1	7	0	0	10	0	0
Otu00341	574	T-AG-G-G-A-A--TC-TT-CC-A-C---AA-T-G-G--AC--GC-A-A-G-T--C-T-G-A-T-G-G-A--GC-A-A-C-GCC-G-C-G-T---G-A-G-T--GA-A-G--A-A-G-G-TT-----TT-CG---G-A-T-C-G-T--A---AA-A-T-CC--------------TG-TT-G-T--T-GAA----G--A-A--G---AA-CGGT-T---G-T-G--A-G--A-----G--T----------------------AA---------C--------T----GC---T-CAT-A-GC-G-T-G-A-C-G-----G-T---A-A-TC--------A-A-C-C---------A-G-----------A--AA------------------------…	Bacteria(100);Firmicutes(100);Bacilli(100);Lactobacillales(100);Lactobacillaceae(100);Bombilactobacillus(100);Bombilactobacillus_mellis(100);	0	0	1	0	0	0	0	0	17	0	0	0	0	0	0	0	0	0	0	20	0	0	0	0	0	0	38	0	0	0	0	20	0	0	41	0	0	0	0	0	0	6	0	0	0	0
Otu00342	572	TAG--G-G-A-A--TC-TT-CG-G-C---AA-T-G-G--AC--GA-A-A-G-T--C-T-G-A-C-C-G-A--GC-A-A-C-GCC-G-C-G-T---G-A-G-T--GA-A-G--A-A-G-G-TT-----TT-CG---G-A-T-C-G-T--A---AA-A-C-TC--------------TG-TT-G-T--T-AGA----G--A-A--G---AA-CAAG-G---A-T-G--A-G--A-----G--T----------------------AA---------C--------T----GT---T-CAT-C-CC-T-T-G-A-C-G-----G-T---A-T-CT--------A-A-C-C---------A-G-----------A--AA------------------------…	Bacteria(100);Firmicutes(100);Bacilli(100);Lactobacillales(100);Enterococcaceae(100);Enterococcus(100);Enterococcus_faecium(100);	0	0	0	0	0	0	0	0	0	0	1	1	0	0	0	1	0	0	0	0	0	0	0	0	0	0	0	0	0	0	0	0	0	0	0	0	0	0	0	0	0	0	0	0	0	0
Otu00343	569	T-GG-G-G-A-A--TA-TT-GG-A-C---AA-T-G-G--GC--GC-A-A-G-C--C-T-G-A-T-C-C-A--GC-C-A-T-GCC-G-C-G-T---G-T-G-T--GA-A-G--A-A-G-G-CC-----CT-CG---G-G-T-T-G-T--A---AA-G-C-AC--------------TT-TC-A-G--T-GGG----G--A-A--G---AA--AGC-C---T-G-G--T-G--G-----T--T----------------------AA---------T---A----C----CC---G-TCA-G-GA-A-G-G-A-C-A-----T-C---A-C-CC--------A-C-A-G---------A-A-----------G--AA------------------------…	Bacteria(100);Proteobacteria(100);Gammaproteobacteria(100);Pseudomonadales(100);Halomonadaceae(100);Halomonas(100);Halomonas_kenyensis(100);	0	0	0	0	0	0	0	0	0	0	0	0	0	0	0	0	0	0	0	0	0	0	0	0	0	1	0	0	1	0	0	0	0	0	0	0	0	0	0	0	0	0	0	0	0	0
Otu00344	568	T-AG-G-G-A-A--TC-TT-CC-A-C---AA-T-G-G--AC--GC-A-A-G-T--C-T-G-A-T-G-G-A--GC-A-A-C-GCC-G-C-G-T---G-A-G-T--GA-A-G--A-A-G-G-TT-----TT-CG---G-A-T-C-G-T--A---AA-G-C-TC--------------TG-TT-G-T--T-GGT----G--A-A--G---AA-GGAC-A---G-G-G--A-T--A-----G--C----------------------AA---------C--------T----GG---T-CTC-T-GT-T-T-G-A-C-G-----G-T---A-A-TC--------A-A-C-C---------A-G-----------A--AA------------------------…	Bacteria(100);Firmicutes(100);Bacilli(100);Lactobacillales(100);Lactobacillaceae(100);Lactobacillus(100);Lactobacillus_kullabergensis(100);	0	0	0	0	0	0	0	0	0	0	0	0	0	0	0	0	0	0	0	0	0	0	0	0	0	0	0	0	0	0	0	0	0	0	0	0	0	0	0	0	0	0	0	0	0	0
Otu00345	567	T-GG-G-G-A-A--TA-TT-GG-A-C---AA-T-G-G--GG--GC-A-A-C-C--C-T-G-A-T-C-C-A--GC-A-A-T-GCC-G-C-G-T---G-T-A-T--GA-A-G--A-A-G-G-TC-----TT-CG---G-A-T-T-G-T--A---AA-G-T-AC--------------TT-TC-G-G--T-AGG----G--A-C--G---A--------------------------------T----------------------GA-----------------------------------------T-G-A-C-G-----G-T---A-C-CT--------A-C-A-G---------A-A-----------G--AA------------------------…	Bacteria(100);Proteobacteria(100);Alphaproteobacteria(100);Acetobacterales(100);Acetobacteraceae(100);Commensalibacter(100);Commensalibacter_s_bxid0093(100);	0	0	0	0	0	0	0	0	0	0	0	0	0	0	0	0	0	0	0	0	0	567	0	0	0	0	0	0	0	0	0	0	0	0	0	0	0	0	0	0	0	0	0	0	0	0
Otu00346	562	T-AG-G-G-A-A--TC-TT-CC-A-C---AA-T-G-G--AC--GC-A-A-G-T--C-T-G-A-T-G-G-A--GC-A-A-C-GCC-G-C-G-T---G-A-G-T--GA-A-G--A-A-G-G-TT-----TT-CG---G-A-T-C-G-T--A---AA-G-C-TC--------------TG-TT-G-T--T-GGT----G--A-A--G---AA-GGAC-A---G-G-G--A-A--A-----G--C----------------------AA---------C--------T----GA---T-TCT-T-GT-T-T-G-A-C-G-----G-T---A-A-TC--------A-A-C-C---------A-G-----------A--AA------------------------…	Bacteria(100);Firmicutes(100);Bacilli(100);Lactobacillales(100);Lactobacillaceae(100);Lactobacillus(100);Lactobacillus_kimbladii(100);	0	0	0	70	0	0	0	0	0	0	0	0	0	0	0	0	0	0	0	0	0	0	0	0	0	0	0	0	0	0	0	0	0	0	0	0	0	0	0	0	0	23	0	0	0	212
Otu00347	561	T-AG-G-G-A-A--TC-TT-CC-A-C---AA-T-G-G--AC--GC-A-A-G-T--C-T-G-A-T-G-G-A--GC-A-A-C-GCC-G-C-G-T---G-A-G-T--GA-A-G--A-A-G-G-TT-----TT-CG---G-A-T-C-G-T--A---AA-G-C-TC--------------TG-TT-G-T--T-GGT----G--A-A--G---AA--GGA-C---A-T-G--G-A--T-----A--G----------------------TA---------A---C----T----GA---T-CTA-T-GT-T-T-G-A-C-G-----G-T---A-A-TC--------A-A-C-C---------A-G-----------A--AA------------------------…	Bacteria(100);Proteobacteria(100);Gammaproteobacteria(100);Orbales(100);Orbaceae(100);Gilliamella(100);Gilliamella_unclassified(100);	0	0	0	1	0	0	0	0	0	0	0	0	0	0	0	6	0	0	0	0	0	0	0	0	0	0	0	0	0	14	6	40	0	0	0	17	0	7	15	5	20	0	0	0	0	0
Otu00348	560	G-GG-G-A-A-A--CC-CT-GA-T-G---CA-G-C-C--AT--GC-C-G-C-G--T-G-T-A-T-G-A-A--GA-A-G-G-CCT-T-A-G-G---GTT-G-T--AA-A-G--T-A-C-T-TT-----CG-GT---G-A-TGA-G-G--A---AG-T-TATG--------------TG-TG-G-GA-T-AAG----C--A-CA-T---A--------------------------------T----------------------AAT----------------------------------------T-G-A-C-G-----T-T---A-G-TT--------A-C-A-G---------A-A-----------G--AA------------------------…	Bacteria(100);Proteobacteria(100);Alphaproteobacteria(100);Acetobacterales(100);Acetobacteraceae(100);Commensalibacter(100);Commensalibacter_s_bxid0093(100);	0	0	0	0	0	0	0	0	0	0	0	0	0	0	0	0	0	0	1	0	0	0	0	0	0	0	0	0	0	0	0	0	0	0	0	0	0	0	0	0	0	0	0	0	1	0
Otu00349	557	T-GG-G-G-A-A--TA-TT-GC-A-C---AA-T-G-G--GG--GA-A-A-C-C--C-T-G-A-T-G-C-A--GC-C-A-T-GCC-G-C-G-T---G-T-A-T--GA-A-G--A-A-G-G-CC-----TT-CG---G-G-T-T-G-T--A---AA-G-T-AC--------------TT-TC-G-G--T-GAT----G--A-G--G---AA--GGT-G---G-T-G--T-A--T-----C--T----------------------AA---------T---A----G----GT---G-CAC-C-AA-T-T-G-A-C-G-----T-T---A-A-TT--------A-C-A-G---------A-A-----------G--AA------------------------…	Bacteria(100);Proteobacteria(100);Gammaproteobacteria(100);Orbales(100);Orbaceae(100);Gilliamella(100);Gilliamella_apicola(100);	0	0	0	0	0	0	0	0	0	0	0	0	0	0	0	0	0	0	0	0	0	0	0	0	0	0	0	0	0	0	0	0	0	0	0	0	0	0	0	0	0	0	0	0	0	0
Otu00350	557	T-GG-G-G-A-A--TA-TT-GC-A-C---AA-T-G-G--GC--GA-A-A-G-C--C-T-G-A-T-G-C-A--GC-G-A-C-GCC-G-C-G-T---G-C-G-G--GA-T-G--A-C-G-G-CC-----TT-CG---G-G-T-T-G-T--A---AA-C-C-GC--------------TT-T-------T-GAT-------T-G--G---GA--G-C-A---A-G-C--G-A--G-----A--G-----------------------T------------------G-----------A-G-T----G-T---A-C-------C-T-------TT----------C---G---------A-A-----------T--AA------------------------…	Bacteria(100);Proteobacteria(100);Gammaproteobacteria(100);Orbales(100);Orbaceae(100);Frischella(100);Frischella_unclassified(100);	0	0	0	0	0	0	52	0	0	10	0	0	0	97	0	0	1	0	0	0	0	0	0	0	0	0	0	0	0	1	0	0	0	4	0	1	2	24	0	0	0	12	0	0	0	0
Otu00351	556	T-GG-G-G-A-A--TA-TT-GG-A-C---AA-T-G-G--GG--GC-A-A-C-C--C-T-G-A-T-C-C-A--GC-A-A-T-GCC-G-C-G-T---G-T-A-T--GA-A-G--A-A-G-G-TC-----TT-CG---G-A-T-T-G-T--A---AA-G-T-AC--------------TT-TC-G-G--T-GAT----G--A-G--G---AA--GGT-G---A-T-G--T-A--T-----C--T----------------------AA---------T---A----G----GT---G-CAT-C-AA-T-T-G-A-C-G-----T-T---A-A-TT--------A-C-A-G---------A-A-----------G--AA------------------------…	Bacteria(100);Proteobacteria(100);Gammaproteobacteria(100);Orbales(100);Orbaceae(100);Gilliamella(100);Gilliamella_unclassified(100);	0	0	0	0	0	0	0	0	0	0	0	0	0	0	0	0	0	0	0	0	0	0	0	0	0	0	0	0	0	0	0	0	0	0	0	0	0	0	0	0	0	0	0	0	0	0
Otu00352	555	T-GG-G-G-A-A--TA-TT-GC-A-C---AA-T-G-G--GG--GA-A-A-C-C--C-T-G-A-T-G-C-A--GC-C-A-T-GCC-G-C-G-T---G-T-A-T--GA-A-G--A-A-G-G-CC-----TT-CG---G-G-T-T-G-T--A---AA-G-T-AC--------------TT-TC-G-G--T-GAT----G--A-G--G---AA--GGT-G---G-T-G--T-A--T-----C--T----------------------AA---------T---A----G----GT---G-CAT-C-AA-T-T-G-A-C-G-----T-T---A-A-TT--------A-C-A-G---------A-A-----------G--AA------------------------…	Bacteria(100);Proteobacteria(100);Gammaproteobacteria(100);Gammaproteobacteria_unclassified(100);Gammaproteobacteria_unclassified(100);Gammaproteobacteria_unclassified(100);Gammaproteobacteria_unclassified(100);	0	0	0	0	0	0	0	0	0	0	0	0	0	0	28	0	0	0	0	0	0	0	0	1	0	0	0	0	0	0	0	0	0	0	0	0	0	0	0	0	0	0	0	0	9	0
Otu00353	553	T-GG-G-G-A-A--TA-TT-GC-A-C---AA-T-G-G--GG--GA-A-A-C-C--C-T-G-A-T-G-C-A--GC-C-A-T-GCC-G-C-G-T---G-T-A-T--GA-A-G--A-A-G-G-CC-----TT-AG---G-G-T-T-G-T--A---AA-G-T-AC--------------TT-TC-G-G--T-GAT----G--A-G--G---AA--GTT-A---T-G-T--G-T--G-----G--G----------------------AT---------A---A----G----CA---C-ATA-T-AA-T-T-G-A-C-G-----T-T---A-G-TT--------A-C-A-G---------A-A-----------G--AA------------------------…	Bacteria(100);Proteobacteria(100);Gammaproteobacteria(100);Orbales(100);Orbaceae(100);Frischella(100);Frischella_s_bxid5399(100);	0	1	0	0	22	0	0	0	0	0	0	0	0	44	0	0	7	0	0	0	0	0	0	0	0	0	0	0	0	0	0	0	0	1	0	0	0	0	0	0	0	0	0	0	0	27
Otu00354	553	T-GG-G-G-A-A--TA-TT-GG-A-C---AA-T-G-G--GC--GC-A-A-G-C--C-T-G-A-T-C-C-A--GC-C-A-T-GCC-G-C-G-T---G-A-G-T--GA-T-G--A-A-G-G-CC-----CT-AG---G-G-T-T-G-T--A---AA-G-C-TC--------------TT-TC-A-C--C-GGT----G--A-A--G---A--------------------------------T----------------------AA-----------------------------------------T-G-A-C-G-----G-T---A-A-CC--------G-G-A-G---------A-A-----------G--AA------------------------…	Bacteria(100);Proteobacteria(100);Alphaproteobacteria(100);Rhizobiales(100);Rhizobiaceae(100);Bartonella(100);Bartonella_s_bxid4984(100);	0	0	0	0	0	0	0	0	0	0	0	0	0	0	0	0	0	0	0	0	0	0	0	0	0	0	0	0	0	0	0	0	0	0	0	0	0	0	0	0	0	0	0	0	0	0
Otu00355	552	T-AG-G-G-A-A--TC-TT-CC-A-C---AA-T-G-G--AC--GC-A-A-G-T--C-T-G-A-T-G-G-A--GC-A-A-C-GCC-G-C-G-T---G-A-G-T--GA-A-G--A-A-G-G-TT-----TT-CG---G-A-T-C-G-T--A---AA-G-C-TC--------------TG-TT-G-T--T-GGT----G--A-A--G---AA-GGAC-A---A-G-G--G-T--A-----G--T----------------------AA---------C--------T----GA---T-TCT-T-GT-T-T-G-A-C-G-----G-T---A-A-TC--------A-A-C-C---------A-G-----------A--AA------------------------…	Bacteria(100);Firmicutes(100);Bacilli(100);Lactobacillales(100);Lactobacillaceae(100);Lactobacillus(100);Lactobacillus_helsingborgensis(100);	0	0	0	0	0	0	0	0	0	0	0	0	0	0	0	0	0	0	0	0	0	0	0	0	0	0	0	414	0	0	0	0	0	0	0	0	0	0	0	0	0	0	0	0	0	0
Otu00356	552	T-AG-G-G-A-A--TC-TT-CC-A-C---AA-T-G-G--AC--GC-A-A-G-T--C-T-G-A-T-G-G-A--GC-A-A-C-GCC-G-C-G-T---G-A-G-T--GA-A-G--A-A-G-G-TT-----TT-CG---G-A-T-C-G-T--A---AA-G-C-TC--------------TG-TT-G-T--T-GGT----G--A-A--G---AA-GGAC-A---A-G-G--A-A--A-----G--T----------------------AA---------C--------T----GA---T-CTT-T-GT-T-T-G-A-C-G-----G-T---A-A-TC--------A-A-C-C---------A-G-----------A--AA------------------------…	Bacteria(100);Firmicutes(100);Bacilli(100);Lactobacillales(100);Lactobacillaceae(100);Lactobacillus(100);Lactobacillus_unclassified(100);	0	0	1	0	0	0	0	6	2	0	1	1	0	0	4	0	0	0	5	3	0	0	0	0	0	0	0	0	0	0	0	0	0	5	0	0	0	8	0	0	0	0	0	0	0	0
Otu00357	551	T-GG-G-G-A-A--TA-TT-GC-A-C---AA-T-G-G--GG--GA-A-A-C-C--C-T-G-A-T-G-C-A--GC-C-A-T-GCC-G-C-G-T---G-T-A-T--GA-A-G--A-A-G-G-CC-----TT-CG---G-G-T-T-G-T--A---AA-G-T-AC--------------TT-TC-G-G--T-AGG----G--A-C--G---A--------------------------------T----------------------GA-----------------------------------------T-G-A-C-G-----G-T---A-C-CT--------A-C-A-G---------A-A-----------G--AA------------------------…	Bacteria(100);Proteobacteria(100);Alphaproteobacteria(100);Acetobacterales(100);Acetobacteraceae(100);Commensalibacter(100);Commensalibacter_s_bxid0093(100);	0	0	0	0	0	0	0	0	0	0	0	0	0	0	0	1	0	0	0	0	0	0	1	0	0	0	0	0	0	0	0	0	0	0	0	0	0	0	0	0	0	0	0	0	7	0
Otu00358	551	T-AG-G-G-A-A--TC-TT-CC-A-C---AA-T-G-G--AC--GC-A-A-G-T--C-T-G-A-T-G-G-A--GC-A-A-C-GCC-G-C-G-T---G-A-G-T--GA-A-G--A-A-G-G-TT-----TT-CG---G-A-T-C-G-T--A---AA-G-C-TC--------------TG-TT-G-T--T-GGT----G--A-A--G---AA-GGAC-A---G-G-G--A-A--A-----G--C----------------------AA---------C--------T----GA---T-TCT-T-GT-T-T-G-A-C-G-----G-T---A-A-TC--------A-A-C-C---------A-G-----------A--AA------------------------…	Bacteria(100);Firmicutes(100);Bacilli(100);Lactobacillales(100);Lactobacillaceae(100);Lactobacillus(100);Lactobacillus_unclassified(100);	1	0	18	0	0	1	0	6	0	0	0	0	0	0	15	0	0	0	0	6	0	0	0	0	0	0	0	0	1	0	1	0	0	0	5	0	0	7	0	0	0	0	0	0	0	0
Otu00359	547	T-AG-G-G-A-A--TC-TT-CC-A-C---AA-T-G-G--AC--GC-A-A-G-T--C-T-G-A-T-G-G-A--GC-A-A-C-GCC-G-C-G-T---G-A-G-T--GA-A-G--A-A-G-G-TT-----TT-CG---G-A-T-C-G-T--A---AA-G-C-TC--------------TG-TT-G-T--T-GGT----G--A-A--G---AA-GGAC-A---G-G-G--A-T--A-----G--C----------------------AA---------C--------T----GG---T-CTC-T-GT-T-T-G-A-C-G-----G-T---A-A-TC--------A-A-C-C---------A-G-----------A--AA------------------------…	Bacteria(100);Firmicutes(100);Bacilli(100);Lactobacillales(100);Lactobacillaceae(100);Lactobacillus(100);Lactobacillus_kullabergensis(100);	0	0	0	0	0	0	0	0	0	0	0	0	0	0	0	0	0	0	0	0	0	0	0	0	0	0	0	0	0	0	0	0	0	0	0	0	0	0	0	0	0	0	0	0	0	0
Otu00360	546	T-AG-G-G-A-A--TC-TT-CC-A-C---AA-T-G-G--AC--GC-A-A-G-T--C-T-G-A-T-G-G-A--GC-A-A-C-GCC-G-C-G-T---G-A-G-T--GA-A-G--A-A-G-G-CC-----TT-CG---G-G-T-T-G-T--A---AA-G-T-AC--------------TT-TC-G-G--T-AAC----G--A-G--G---AA--GGT-G---G-T-G--T-A--T-----C--T----------------------AA---------T---A----G----GT---G-CAT-C-AA-T-T-G-A-C-G-----T-T---A-A-TT--------A-C-A-G---------A-A-----------G--AA------------------------…	Bacteria(100);Proteobacteria(100);Gammaproteobacteria(100);Orbales(100);Orbaceae(100);Gilliamella(100);Gilliamella_unclassified(100);	0	0	0	0	0	0	0	0	0	0	0	0	0	0	0	0	0	0	0	0	0	0	0	0	0	0	0	0	0	0	0	0	0	0	0	0	0	0	0	0	0	0	0	0	0	0
Otu00361	538	T-AG-G-G-A-A--TC-TT-CC-A-C---AA-T-G-G--AC--GC-A-A-G-T--C-T-G-A-T-G-G-A--GC-A-A-C-GCC-G-C-G-T---G-G-A-T--GA-A-G--A-A-G-G-TC-----TT-CG---G-A-T-C-G-T--A---AA-A-T-CC--------------TG-TT-G-T--T-GAA----G--A-A--G---AA-CGGT-T---G-T-G--A-G--A-----G--T----------------------AA---------C--------T----GC---T-CAT-A-GC-G-T-G-A-C-G-----G-T---A-A-TC--------A-A-C-C---------A-G-----------A--AA------------------------…	Bacteria(100);Firmicutes(100);Bacilli(100);Lactobacillales(100);Lactobacillaceae(100);Bombilactobacillus(100);Bombilactobacillus_mellis(100);	0	0	1	0	0	0	0	0	0	0	0	0	0	0	0	0	0	0	0	0	0	0	0	0	0	0	0	0	0	0	0	0	0	29	135	0	0	0	0	0	0	13	0	0	0	0
Otu00362	537	T-GG-G-G-A-A--TT-TT-GG-A-C---AA-T-G-G--GG--GG-A-A-C-C--C-T-G-A-T-C-C-A--GC-C-A-T-GCC-G-C-G-T---G-T-C-T--GA-A-G--A-A-G-G-CC-----TT-CG---G-G-T-T-G-T--A---AA-G-G-AC--------------TT-TT-G-T--T-AGG----G--A-A--G---AA--AAG-C---C-A-G--G-T--G-----C--T----------------------AA---------T---A----C----CA---C-CTG-G-TG-C-T-G-A-C-G-----G-T---A-C-CT--------A-A-A-G---------A-A-----------T--AA------------------------…	Bacteria(100);Proteobacteria(100);Gammaproteobacteria(100);Burkholderiales(100);Neisseriaceae(100);Snodgrassella(100);Snodgrassella_s_bxid1226(100);	0	0	0	0	0	0	0	0	0	0	0	0	0	0	0	0	0	0	0	0	0	0	0	0	0	35	0	0	0	0	0	0	0	0	0	0	0	0	0	0	0	0	0	0	0	0
Otu00363	536	T-GG-G-G-A-A--TA-TT-GC-A-C---AA-T-G-G--GG--GG-A-A-C-C--C-T-G-A-T-G-C-A--GC-C-A-T-GCC-G-C-G-T---G-T-A-T--GA-A-G--A-A-G-G-CC-----TT-CG---G-G-T-T-G-T--A---AA-G-G-AC--------------TT-TT-G-T--T-AGG----G--A-A--G---AA--AAG-C---C-G-G--G-T--G-----C--T----------------------AA---------T---A----C----CA---C-CTG-G-TG-C-T-G-A-C-G-----G-T---A-C-CT--------A-A-A-G---------A-A-----------T--AA------------------------…	Bacteria(100);Proteobacteria(100);Gammaproteobacteria(100);Burkholderiales(100);Neisseriaceae(100);Snodgrassella(100);Snodgrassella_unclassified(100);	0	0	0	0	0	0	0	0	0	0	0	0	1	0	0	0	0	0	0	0	0	0	0	0	0	0	0	0	0	0	0	0	0	0	0	0	0	0	0	0	0	0	0	0	0	0
Otu00364	535	T-AG-G-G-A-A--TC-TT-CC-A-C---AA-T-G-G--AC--GC-A-A-G-T--C-T-G-A-T-G-G-A--GC-A-A-C-GCC-G-C-G-T---G-A-G-T--GA-A-G--A-A-G-G-TT-----TT-CG---G-A-T-C-G-T--A---AA-G-C-TC--------------TG-TT-G-T--T-GGT----G--A-A--G---AA-GGAC-A---A-G-G--A-A--A-----G--T----------------------AA---------C--------T----GA---T-CTT-T-GT-T-T-G-A-C-G-----G-T---A-A-TC--------A-A-C-C---------A-G-----------A--AA------------------------…	Bacteria(100);Firmicutes(100);Bacilli(100);Lactobacillales(100);Lactobacillaceae(100);Lactobacillus(100);Lactobacillus_unclassified(100);	0	0	0	0	0	0	0	0	0	0	0	0	0	0	0	0	0	0	0	0	0	0	0	0	0	0	0	9	0	0	0	0	0	0	0	0	0	0	0	0	0	0	0	0	0	0
Otu00365	535	T-GG-G-G-A-A--TA-TT-GC-A-C---AA-T-G-G--GG--GG-A-A-C-C--C-T-G-A-T-G-C-A--GC-C-A-T-GCC-G-C-G-T---G-T-A-T--GA-A-G--A-A-G-G-CC-----TT-CG---G-G-T-T-G-T--A---AA-G-T-AC--------------TT-TC-G-G--T-GAT----G--A-G--G---AA--GGT-G---G-T-G--T-A--T-----C--T----------------------AA---------T---A----G----GT---G-CAT-C-AA-T-T-G-A-C-G-----T-T---A-A-TT--------A-C-A-G---------A-A-----------G--AA------------------------…	Bacteria(100);Proteobacteria(100);Gammaproteobacteria(100);Gammaproteobacteria_unclassified(100);Gammaproteobacteria_unclassified(100);Gammaproteobacteria_unclassified(100);Gammaproteobacteria_unclassified(100);	0	0	9	0	0	0	0	0	0	0	0	0	0	0	0	1	0	0	46	0	1	0	2	0	0	0	9	0	0	0	0	0	0	3	0	7	0	0	0	0	0	0	0	0	0	0
Otu00366	527	T-GG-G-G-A-A--TA-TT-GC-A-C---AA-T-G-G--GC--GA-A-A-G-C--C-T-G-A-T-G-C-A--GC-G-A-C-GCC-G-C-G-T---G-C-G-G--GA-T-G--A-C-G-G-CC-----TT-CG---G-G-T-T-G-T------AA-A---CC---------------G-CT-T-T--T-G-A----T--T-G--G---GA--GCA-A---G-C-G--A-G--A-----G--T----------------------GA-----------------------G----T--GT-A--C-C-T-T-T-C-------G-----A-A-T-----------A-------------A-G--------------CA------------------------…	Bacteria(100);Firmicutes(100);Bacilli(100);Lactobacillales(100);Lactobacillaceae(100);Lactobacillaceae_unclassified(100);Lactobacillaceae_unclassified(100);	0	0	0	0	0	0	0	0	0	0	0	16	0	79	0	0	9	2	0	0	0	17	0	5	0	9	0	36	1	0	74	1	0	0	20	0	71	0	0	0	0	0	0	0	0	0
Otu00367	525	T-GG-G-G-A-A--TA-TT-GG-A-C---AA-T-G-G--GG--GC-A-A-C-C--C-T-G-A-T-C-C-A--GC-A-A-T-GCC-G-C-G-T---G-T-A-T--GA-A-G--A-A-G-G-TC-----TT-CG---G-A-T-T-G-T--A---AA-G-G-AC--------------TT-TT-G-T--T-AGG----G--A-A--G---AA--AAG-C---C-G-G--G-T--G-----T--T----------------------AA---------T---A----C----CA---C-CTG-G-TG-C-T-G-A-C-G-----G-T---A-C-CT--------A-A-A-G---------A-A-----------T--AA------------------------…	Bacteria(100);Proteobacteria(100);Gammaproteobacteria(100);Burkholderiales(100);Neisseriaceae(100);Snodgrassella(100);Snodgrassella_unclassified(100);	0	0	0	0	0	0	0	0	0	0	0	0	0	0	0	1	0	0	0	0	0	0	0	0	1	0	0	0	0	0	1	0	0	0	0	0	0	0	0	0	0	0	0	0	0	0
Otu00368	524	T-GG-G-G-A-A--TA-TT-GC-A-C---AA-T-G-G--GC--GC-A-A-G-C--C-T-G-A-T-G-C-A--GC-C-A-T-GCC-G-C-G-T---G-T-G-T--GA-A-G--A-A-G-G-CC-----TT-AG---G-G-T-T-G-T--A---AA-G-C-AC--------------TT-TC-A-G--C-GAG----G--A-G--G---AA--GGG-T---T-C-A--G-T--G-----T--T----------------------AA---------T---A----G----CA---C-TGA-A-CA-T-T-G-A-C-G-----T-T---A-C-TC--------G-C-A-G---------A-A-----------G--AA------------------------…	Bacteria(100);Proteobacteria(100);Gammaproteobacteria(100);Enterobacterales(100);Hafniaceae(100);Hafnia(100);Hafnia_unclassified(100);	0	0	0	0	0	0	0	0	0	0	0	0	0	0	0	0	0	0	0	0	0	0	0	0	0	0	0	0	0	0	0	0	0	0	0	0	0	0	0	0	0	0	0	0	0	0
Otu00369	522	T-GG-G-G-A-A--TA-TT-GC-A-C---AA-T-G-G--GC--GC-A-A-G-C--C-T-G-A-T-G-C-A--GC-C-A-T-GCC-G-C-G-T---G-T-A-T--GA-A-G--A-A-G-G-CC-----TT-CG---G-G-T-T-G-T--A---AA-G-T-AC--------------TT-TC-A-G--C-GAG----G--A-G--G---AA--GGC-A---T-T-A--A-G--G-----T--T----------------------AA---------T---A----A----CC---T-TAG-T-GA-T-T-G-A-C-G-----T-T---A-C-TC--------G-C-A-G---------A-A-----------G--AA------------------------…	Bacteria(100);Proteobacteria(100);Gammaproteobacteria(100);Enterobacterales(100);Enterobacteriaceae(100);Raoultella(100);Raoultella_terrigena(100);	0	0	0	0	0	3	0	0	0	0	9	0	0	0	0	0	0	5	0	0	0	0	0	0	0	0	0	0	0	0	0	0	0	0	0	0	0	0	0	0	0	0	0	0	0	0
Otu00370	521	T-GG-G-G-A-A--TA-TT-GC-A-C---AA-T-G-G--GG--GG-A-A-C-C--C-T-G-A-T-G-C-A--GC-C-A-T-GCC-G-C-G-T---G-T-A-T--GA-A-G--A-A-G-G-CC-----TT-CG---G-G-T-T-G-T--A---AA-G-T-AC--------------TT-TC-G-G--T-GAT----G--A-G--G---AA--GGT-G---G-T-G--T-A--T-----C--T----------------------AA---------T---A----G----GT---G-CAT-C-AA-T-T-G-A-C-G-----T-T---A-A-TT--------A-C-A-G---------A-A-----------G--AA------------------------…	Bacteria(100);Proteobacteria(100);Gammaproteobacteria(100);Orbales(100);Orbaceae(100);Gilliamella(100);Gilliamella_unclassified(100);	0	0	0	0	0	0	0	0	0	0	0	0	0	0	0	0	0	0	0	0	0	0	0	0	0	0	0	0	0	0	0	0	0	0	0	0	0	0	0	0	0	0	0	0	0	0
Otu00371	519	T-GG-G-G-A-A--TA-TT-GC-A-C---AA-T-G-G--GG--GA-A-A-C-C--C-T-G-A-T-G-C-A--GC-C-A-T-GCC-G-C-G-T---G-T-A-T--GA-A-G--A-A-G-G-CC-----TT-AG---G-G-T-T-G-T--A---AA-G-T-AC--------------TT-TC-G-G--T-GAT----G--A-G--G---AA--GTT-A---T-G-T--G-T--G-----G--G----------------------AT---------A---A----G----CA---C-ATA-T-AA-T-T-G-A-C-G-----T-T---A-G-TT--------A-C-A-G---------A-A-----------G--AA------------------------…	Bacteria(100);Proteobacteria(100);Gammaproteobacteria(100);Orbales(100);Orbaceae(100);Frischella(100);Frischella_unclassified(100);	0	0	0	0	0	0	1	0	0	1	0	0	0	0	0	1	0	0	0	0	0	0	0	0	0	0	0	0	0	0	0	0	0	1	0	9	0	18	0	0	0	0	0	0	6	1
Otu00372	518	T-AG-G-G-A-A--TC-TT-CC-A-C---AA-T-G-G--AC--GC-A-A-G-T--C-T-G-A-T-G-G-A--GC-A-A-C-GCC-G-C-G-T---G-G-A-T--GA-A-G--A-A-G-G-TC-----TT-CG---G-A-T-C-G-T--A---AA-A-T-CC--------------TG-TT-G-T--T-GAA----G--A-A--G---AA-CGGT-T---G-T-G--A-G--A-----G--T----------------------AA---------C--------T----GC---T-CAT-A-AC-G-T-G-A-C-G-----G-T---A-A-TC--------A-A-C-C---------A-G-----------A--AA------------------------…	Bacteria(100);Firmicutes(100);Bacilli(100);Lactobacillales(100);Lactobacillaceae(100);Bombilactobacillus(100);Bombilactobacillus_mellis(100);	0	0	0	0	0	0	0	0	0	0	0	0	0	0	0	0	0	0	0	0	0	0	0	0	0	0	0	0	0	0	0	0	0	0	0	0	0	0	0	0	0	0	0	216	0	0
Otu00373	517	T-GG-G-G-A-A--TA-TT-GC-A-C---AA-T-G-G--GG--GG-A-A-C-C--C-T-G-A-T-G-C-A--GC-C-A-T-GCC-G-C-G-T---G-T-A-T--GA-A-G--A-A-G-G-CC-----TT-CG---G-G-T-T-G-T--A---AA-G-T-AC--------------TT-TC-G-G--T-GAT----G--A-G--G---AA--GGT-G---A-T-G--T-A--T-----C--T----------------------AA---------T---A----G----GT---G-CAT-C-AA-T-T-G-A-C-G-----T-T---A-A-TT--------A-C-A-G---------A-A-----------G--AA------------------------…	Bacteria(100);Proteobacteria(100);Gammaproteobacteria(100);Orbales(100);Orbaceae(100);Gilliamella(100);Gilliamella_unclassified(100);	0	0	0	0	0	0	0	0	0	0	0	0	0	0	0	0	0	0	0	0	0	0	0	0	0	0	0	0	0	0	0	0	0	0	0	0	0	0	0	0	0	0	0	0	0	0
Otu00374	515	T-AG-G-G-A-A--TC-TT-CC-A-C---AA-T-G-G--AC--GC-A-A-G-T--C-T-G-A-T-G-G-A--GC-A-A-C-GCC-G-C-G-T---G-A-G-T--GA-A-G--A-A-G-G-TT-----TT-CG---G-A-T-C-G-T--A---AA-G-C-TC--------------TG-TT-G-T--T-GGT----G--A-A--G---AA-GGAC-A---G-G-G--A-A--A-----G--C----------------------AA---------C--------T----GA---T-TCT-T-GT-T-T-G-A-C-G-----G-T---A-A-TC--------A-A-C-C---------A-G-----------A--AA------------------------…	Bacteria(100);Firmicutes(100);Bacilli(100);Lactobacillales(100);Lactobacillaceae(100);Lactobacillus(100);Lactobacillus_unclassified(100);	0	0	20	1	9	0	6	6	1	0	0	0	0	0	18	0	0	0	0	1	0	0	0	1	0	0	0	0	0	0	0	0	0	1	5	0	0	2	0	0	0	0	1	1	0	0
Otu00375	514	G-GA-A-C-C-C--TG-AT-CC-A-G---CC-A-T-G--CC--GC-G-T-G-T--C-T-G-A-A-G-A-A--G--G-C-C-TTC-G-G-G-T---T-G-T-A--AA-G-G--A-C-T-T-TT-----GT-TA---G-G-G-A-A-G--A---AA-A-G-CC--------------GG-GT-G----T-TAA----T--A-C--C---AC--C-T--------------------------G----------------------GT---------G--------------------------C----T-G-A-C-G-----G-T---A-C-CT--------A-A-A-G---------A-A-----------T--AA------------------------…	Bacteria(100);Actinobacteriota(100);Actinobacteria(100);Bifidobacteriales(100);Bifidobacteriaceae(100);Bifidobacterium(100);Bifidobacterium_unclassified(100);	0	1	5	21	0	4	1	11	0	0	15	0	0	0	15	3	0	0	94	0	19	0	0	0	1	5	9	17	0	0	11	3	0	17	1	13	0	21	0	0	0	0	2	0	0	0
Otu00376	507	T-GG-G-G-A-A--TA-TT-GC-A-C---AA-T-G-G--GG--GG-A-A-C-C--C-T-G-A-T-C-C-A--GC-C-A-T-GCC-G-C-G-T---G-T-C-T--GA-A-G--A-A-G-G-CC-----TT-CG---G-G-T-T-G-T--A---AA-G-G-AC--------------TT-TT-G-T--T-AGG----G--A-A--G---AA--AAG-C---C-G-G--G-T--G-----T--T----------------------AA---------T---A----C----CA---C-CTG-G-TG-C-T-G-A-C-G-----G-T---A-C-CT--------A-A-A-G---------A-A-----------T--AA------------------------…	Bacteria(100);Proteobacteria(100);Gammaproteobacteria(100);Burkholderiales(100);Neisseriaceae(100);Snodgrassella(100);Snodgrassella_unclassified(100);	0	0	0	0	0	0	0	0	0	0	0	0	0	0	0	0	0	0	0	0	0	0	0	0	0	0	0	0	0	0	0	0	0	0	0	0	0	0	0	0	0	0	0	0	0	0
Otu00377	506	T-AG-G-G-A-A--TC-TT-CC-A-C---AA-T-G-G--AC--GC-A-A-G-T--C-T-G-A-T-G-G-A--GC-A-A-C-GCC-G-C-G-T---G-G-A-T--GA-A-G--A-A-G-G-TC-----TT-CG---G-A-T-C-G-T--A---AA-A-T-CC--------------TG-TT-G-T--T-GAA----G--A-A--G---AA-CGGT-T---G-T-G--A-G--A-----G--T----------------------AA---------C--------T----GC---T-CAT-A-AC-G-T-G-A-C-G-----G-T---A-A-TC--------A-A-C-C---------A-G-----------A--AA------------------------…	Bacteria(100);Firmicutes(100);Bacilli(100);Lactobacillales(100);Lactobacillaceae(100);Bombilactobacillus(100);Bombilactobacillus_mellis(100);	0	0	0	0	0	0	132	64	0	0	0	0	0	0	0	0	0	0	0	56	0	0	0	0	0	0	0	0	0	0	0	0	0	0	0	0	0	0	52	0	0	0	0	0	0	0
Otu00378	501	T-GG-G-G-A-A--TA-TT-GG-A-C---AA-T-G-G--GG--GC-A-A-C-C--C-T-G-A-T-C-C-A--GC-A-A-T-GCC-G-C-G-T---G-T-A-T--GA-A-G--A-A-G-G-TC-----TT-CG---G-A-T-T-G-T--A---AA-G-T-AC--------------TT-TC-G-G--T-AAC----G--A-G--G---AA--GGT-G---G-T-G--T-A--T-----C--T----------------------AA---------T---A----G----GT---G-CAT-C-AA-T-T-G-A-C-G-----T-T---A-A-TT--------A-C-A-G---------A-A-----------G--AA------------------------…	Bacteria(100);Proteobacteria(100);Gammaproteobacteria(100);Orbales(100);Orbaceae(100);Gilliamella(100);Gilliamella_unclassified(100);	0	0	0	0	0	0	0	0	13	1	0	0	0	0	0	0	0	0	0	0	0	0	0	0	0	0	0	0	0	0	0	0	0	0	0	0	0	0	0	0	0	0	0	0	0	0
Otu00379	499	T-GG-G-G-A-A--TA-TT-GG-A-C---AA-T-G-G--GC--GC-A-A-G-C--C-T-G-A-T-C-C-A--GC-C-A-T-GCC-G-C-G-T---G-A-G-T--GA-T-G--A-A-G-G-CC-----CT-AG---G-G-T-T-G-T--A---AA-G-C-TC--------------TT-TC-A-C--C-GGT----G--A-A--G---A--------------------------------T----------------------AA-----------------------------------------T-G-A-C-G-----G-T---A-A-CC--------G-G-A-G---------A-A-----------G--AA------------------------…	Bacteria(100);Proteobacteria(100);Alphaproteobacteria(100);Rhizobiales(100);Rhizobiaceae(100);Bartonella(100);Bartonella_unclassified(100);	0	0	0	0	0	0	0	0	0	0	0	0	0	0	0	0	0	0	0	0	0	0	0	0	0	0	0	0	0	4	1	0	0	0	0	0	0	0	1	0	0	0	0	0	0	0
Otu00380	499	T-AG-G-G-A-A--TC-TT-CC-A-C---AA-T-G-G--AC--GC-A-A-G-T--C-T-G-A-T-G-G-A--GC-A-A-C-GCC-G-C-G-T---G-A-G-T--GA-A-G--A-A-G-G-TT-----TT-CG---G-A-T-C-G-T--A---AA-G-C-TC--------------TG-TT-G-T--T-GGT----G--A-A--G---AA-GGAC-A---A-G-G--G-T--A-----G--T----------------------AA---------C--------T----GA---T-CTT-T-GT-T-T-G-A-C-G-----G-T---A-A-TC--------A-A-C-C---------A-G-----------A--AA------------------------…	Bacteria(100);Firmicutes(100);Bacilli(100);Lactobacillales(100);Lactobacillaceae(100);Lactobacillus(100);Lactobacillus_melliventris(100);	0	0	0	0	0	0	0	0	0	0	0	0	0	0	0	0	0	0	0	0	0	0	0	0	0	0	0	0	0	0	0	0	0	0	0	0	0	0	0	0	0	0	0	0	0	0
Otu00381	497	T-GG-G-G-A-A--TA-TT-GC-A-C---AA-T-G-G--GG--GG-A-A-C-C--C-T-G-A-T-G-C-A--GC-C-A-T-GCC-G-C-G-T---G-T-A-T--GA-A-G--A-A-G-G-CC-----TT-CG---G-G-T-T-G-T--A---AA-G-T-AC--------------TT-TC-G-G--T-GAT----G--A-G--G---AA--GGT-G---A-C-G--T-A--T-----C--T----------------------AA---------T---A----G----GT---G-CGT-T-AA-T-T-G-A-C-G-----T-T---A-A-TT--------G-C-A-G---------A-A-----------G--AA------------------------…	Bacteria(100);Proteobacteria(100);Gammaproteobacteria(100);Orbales(100);Orbaceae(100);Gilliamella(100);Gilliamella_unclassified(100);	0	0	0	0	0	0	0	0	0	0	0	0	0	0	0	0	0	0	0	0	0	0	0	0	0	0	0	0	0	0	0	0	0	0	0	0	0	0	0	0	0	0	0	0	0	0
Otu00382	497	T-AG-G-G-A-A--TC-TT-CC-A-C---AA-T-G-G--AC--GC-A-A-G-T--C-T-G-A-T-G-G-A--GC-A-A-C-GCC-G-C-G-T---G-A-G-T--GA-A-G--A-A-G-G-TT-----TT-CG---G-A-T-C-G-T--A---AA-G-C-TC--------------TG-TT-G-T--T-GGT----G--A-A--G---AA-GGAC-A---A-G-G--G-T--A-----G--T----------------------AA---------C--------T----GA---T-CTT-T-GT-T-T-G-A-C-G-----G-T---A-A-TC--------A-A-C-C---------A-G-----------A--AA------------------------…	Bacteria(100);Firmicutes(100);Bacilli(100);Lactobacillales(100);Lactobacillaceae(100);Lactobacillaceae_unclassified(100);Lactobacillaceae_unclassified(100);	0	11	0	15	0	10	48	37	47	34	0	0	0	0	0	0	0	8	0	0	1	0	0	7	0	4	0	0	0	0	0	0	0	0	18	0	0	0	0	0	0	0	0	15	1	0
Otu00383	494	T-GG-G-G-A-A--TA-TT-GG-A-C---AA-T-G-G--GG--GC-A-A-C-C--C-T-G-A-T-C-C-A--GC-A-A-T-GCC-G-C-G-T---G-T-A-T--GA-A-G--A-A-G-G-TC-----TT-CG---G-A-T-T-G-T--A---AA-G-T-AC--------------TT-TC-G-G--T-GAT----G--A-G--G---AA--GTT-A---T-G-T--G-T--G-----G--G----------------------AT---------A---A----G----CA---C-ATA-T-AA-T-T-G-A-C-G-----T-T---A-G-TT--------A-C-A-G---------A-A-----------G--AA------------------------…	Bacteria(100);Proteobacteria(100);Gammaproteobacteria(100);Orbales(100);Orbaceae(100);Frischella(100);Frischella_unclassified(100);	0	0	0	0	0	0	0	0	0	0	0	0	0	0	0	0	0	0	0	0	0	0	0	0	0	0	0	0	0	0	0	0	0	0	0	0	0	2	0	0	0	0	0	0	0	0
Otu00384	493	T-GG-G-G-A-A--TA-TT-GC-A-C---AA-T-G-G--GC--GA-A-A-G-C--C-T-G-A-T-G-C-A--GC-G-A-C-GCC-G-C-G-T---G-C-G-G--GA-T-G--A-C-G-G-CC-----TT-CG---G-G-T-T-G-T--A---AA-C-C-GC--------------TT-TT-G-A--T-TG-----G--G-A--G---CA-AG-C-------G-A--G----A-----G--T----------------------GA-----------------------G----T-GTA-C-CT-T-T-----C-------G-----A-A-T-----------A-------------A-G--------------CA------------------------…	Bacteria(100);Firmicutes(100);Bacilli(100);Lactobacillales(100);Lactobacillaceae(100);Lactobacillus(100);Lactobacillus_s_bxid5412(100);	0	26	8	0	0	10	26	0	13	0	0	0	7	41	0	15	0	1	0	1	0	16	0	0	1	0	0	0	1	0	26	0	0	0	0	0	54	0	0	0	0	0	0	12	3	0
Otu00385	489	T-GG-G-G-A-A--TA-TT-GC-A-C---AA-T-G-G--GG--GA-A-A-C-C--C-T-G-A-T-G-C-A--GC-C-A-T-GCC-G-C-G-T---G-T-A-T--GA-A-G--A-A-G-G-CC-----TT-CG---G-G-T-T-G-T--A---AA-G-T-AC--------------TT-TC-G-G--T-AAT----G--A-G--G---AA--GGT-G---A-T-G--T-A--T-----C--T----------------------AA---------T---A----G----GT---G-CAT-T-AA-T-T-G-A-C-G-----T-T---A-A-TT--------A-C-A-G---------A-A-----------G--AA------------------------…	Bacteria(100);Proteobacteria(100);Gammaproteobacteria(100);Orbales(100);Orbaceae(100);Gilliamella(100);Gilliamella_apis(100);	0	0	0	0	0	0	0	0	0	0	0	0	0	0	0	0	0	0	0	0	0	0	0	0	0	0	0	0	0	0	0	0	0	0	0	0	0	0	0	0	0	0	0	0	0	0
Otu00386	488	T-GG-G-G-A-A--TA-TT-GC-A-C---AA-T-G-G--GG--GG-A-A-C-C--C-T-G-A-T-G-C-A--GC-C-A-T-GCC-G-C-G-T---G-T-A-T--GA-A-G--A-A-G-G-CC-----TT-CG---G-G-T-T-G-T--A---AA-G-T-AC--------------TT-TC-G-G--T-AAT----G--A-G--G---AA--AGT-G---A-T-G--T-A--T-----C--T----------------------AA---------T---A----G----GT---G-CAT-C-AA-T-T-G-A-C-G-----T-T---A-A-TT--------A-C-A-G---------A-A-----------G--AA------------------------…	Bacteria(100);Proteobacteria(100);Gammaproteobacteria(100);Orbales(100);Orbaceae(100);Gilliamella(100);Gilliamella_unclassified(100);	0	0	0	0	0	0	0	0	0	0	0	0	0	0	0	0	0	0	0	0	0	0	0	0	0	0	0	0	0	0	0	0	0	0	0	0	0	0	0	0	0	0	0	0	0	0
Otu00387	480	T-GG-G-G-A-A--TT-TT-GG-A-C---AA-T-G-G--GG--GG-A-A-C-C--C-T-G-A-T-C-C-A--GC-C-A-T-GCC-G-C-G-T---G-T-C-T--GA-A-G--A-A-G-G-CC-----TT-CG---G-G-T-T-G-T--A---AA-G-G-AC--------------TT-TT-G-T--T-AGG----G--A-A--G---AA--AAG-C---C-G-G--G-T--G-----A--T----------------------AA---------T---A----C----CA---C-CTG-G-TG-C-T-G-A-C-G-----G-T---A-C-CT--------A-A-A-G---------A-A-----------T--AA------------------------…	Bacteria(100);Proteobacteria(100);Gammaproteobacteria(100);Burkholderiales(100);Neisseriaceae(100);Snodgrassella(100);Snodgrassella_unclassified(100);	0	0	0	0	0	0	0	0	0	0	0	0	0	0	0	0	0	0	0	0	0	0	0	0	0	0	0	0	0	0	0	0	0	0	0	0	0	0	0	0	0	0	0	0	0	0
Otu00388	480	G-CA-A-G-T-C--TG-AT-GG-A-G---CA-A-C-G--CC--GC-G-T-G-A--G-T-G-A-A-G-A-A--GG-T-T-T-TCG-G-A-T-C---G-T-A-A--AG-C-T--C-T-G-T-TG-----TT-GGT--G-A-A-G-A-A--G---GA-C-A-TG--------------GG-TA-G-T--A-ACT----G--ATC--T---A--------------------------------T---------------------GTT-----------------------------------------T-G-A-C-G-----G-T---A-A-TC--------A-A-C-C---------A-G-----------A--AA------------------------…	Bacteria(100);Proteobacteria(100);Alphaproteobacteria(100);Acetobacterales(100);Acetobacteraceae(100);Commensalibacter(100);Commensalibacter_s_bxid0093(100);	0	4	0	0	0	0	0	0	0	0	0	16	0	0	0	0	0	0	0	0	0	0	0	0	0	0	0	0	0	0	0	0	0	1	0	0	0	0	1	0	1	0	0	0	0	0
Otu00389	477	T-GG-G-G-A-A--TA-TT-GC-A-C---AA-T-G-G--GC--GC-A-A-G-C--C-T-G-A-T-G-C-A--GC-C-A-T-GCC-G-C-G-T---G-T-G-T--GA-A-G--A-A-G-G-CC-----TT-AG---G-G-T-T-G-T--A---AA-G-C-AC--------------TT-TC-A-G--C-GAG----G--A-G--G---AA--GGG-T---T-C-A--G-T--G-----T--T----------------------AA---------T---A----G----CA---C-TGT-A-CA-T-T-G-A-C-G-----T-T---A-C-TC--------G-C-A-G---------A-A-----------G--AA------------------------…	Bacteria(100);Proteobacteria(100);Gammaproteobacteria(100);Enterobacterales(100);Hafniaceae(100);Hafnia(100);Hafnia_unclassified(100);	0	0	0	0	0	0	0	0	0	0	0	0	0	0	0	0	0	0	0	0	0	0	0	0	0	0	0	0	0	0	0	0	0	0	0	0	0	0	0	0	0	0	0	0	0	0
Otu00390	476	T-GG-G-G-A-A--TA-TT-GC-A-C---AA-T-G-G--GC--GA-A-A-G-C--C-T-G-A-T-G-C-A--GC-G-A-C-GCC-G-C-G-T---G-C-G-G--GA-T-G--A-C-G-G-CC-----TT-CG---G-G-T-T-G-T------AA-A---CC---------------G-CT-T-T--T-G-A----T--T-G--G---GA--GCA-A---G-C-G--A-G--A-----G--T----------------------GA-----------------------G----T--GT-A--C-C-T-T-T-C-------G-----A-A-T-----------A-------------A-G--------------CA------------------------…	Bacteria(100);Firmicutes(100);Bacilli(100);Lactobacillales(100);Lactobacillaceae(100);Lactobacillaceae_unclassified(100);Lactobacillaceae_unclassified(100);	0	15	0	79	0	21	0	0	0	0	0	0	3	0	1	63	0	0	0	0	0	0	45	10	0	0	0	0	0	0	0	0	0	0	0	0	0	0	61	0	0	0	24	0	1	1
Otu00391	475	T-AG-G-G-A-A--TC-TT-CC-A-C---AA-T-G-G--AC--GC-A-A-G-T--C-T-G-A-T-G-G-A--GC-A-A-C-GCC-G-C-G-T---G-A-G-T--GA-A-G--A-A-G-G-TT-----TT-CG---G-A-T-C-G-T--A---AA-G-C-TC--------------TG-TT-G-T--T-GGT----G--A-A--G---AA-GGAC-A---G-G-G--A-A--A-----G--C----------------------AA---------C--------T----GG---T-CTC-T-GT-T-T-G-A-C-G-----G-T---A-A-TC--------A-A-C-C---------A-G-----------A--AA------------------------…	Bacteria(100);Firmicutes(100);Bacilli(100);Lactobacillales(100);Lactobacillaceae(100);Lactobacillus(100);Lactobacillus_unclassified(100);	0	0	0	0	0	1	0	0	0	0	0	0	0	0	0	0	0	0	0	0	0	0	0	0	0	0	1	0	0	0	0	0	0	0	0	0	0	0	0	0	0	9	0	0	0	0
Otu00392	473	T-AG-G-G-A-A--TC-TT-CC-A-C---AA-T-G-G--AC--GC-A-A-G-T--C-T-G-A-T-G-G-A--GC-A-A-C-GCC-G-C-G-T---G-A-G-T--GA-A-G--A-A-G-G-TT-----TT-CG---G-A-T-C-G-T--A---AA-G-C-TC--------------TG-TT-G-T--T-GGT----G--A-A--G---AA-GGAC-A---A-G-G--G-T--A-----G--T----------------------AA---------C--------T----GA---T-TCT-T-GT-T-T-G-A-C-G-----G-T---A-A-TC--------A-A-C-C---------A-G-----------A--AA------------------------…	Bacteria(100);Firmicutes(100);Bacilli(100);Lactobacillales(100);Lactobacillaceae(100);Lactobacillus(100);Lactobacillus_s_bxid5719(100);	0	0	0	0	0	0	0	0	0	0	0	0	0	0	0	0	0	0	0	16	0	0	0	0	0	18	0	0	0	0	0	0	0	0	0	0	36	0	0	0	0	0	0	0	0	0
Otu00393	452	T-AG-G-G-A-A--TC-TT-CC-A-C---AA-T-G-G--AC--GC-A-A-G-T--C-T-G-A-T-G-G-A--GC-A-A-C-GCC-G-C-G-T---G-A-G-T--GA-A-G--A-A-G-G-TT-----TT-CG---G-A-T-C-G-T--A---AA-G-C-TC--------------TG-TT-G-T-TGGTGAAG--A--AGGA-C---AA--G-G--------------------------GT---------------------AGTA-------A--------------------------C----T-G-A-T-T-----C-T---T-G-TT--------TGA-CGGT--------A-A-----------TCAACCA----------------------…	Bacteria(100);Actinobacteriota(100);Actinobacteria(100);Bifidobacteriales(100);Bifidobacteriaceae(100);Bifidobacterium(100);Bifidobacterium_unclassified(100);	0	0	0	4	0	0	0	0	6	5	0	0	0	0	5	1	10	1	1	2	0	0	0	7	0	7	12	12	1	0	4	9	0	0	0	0	14	0	5	33	1	0	1	1	0	0
Otu00394	448	T-AG-G-G-A-A--TC-TT-CC-A-C---AA-T-G-G--AC--GC-A-A-G-T--C-T-G-A-T-G-G-A--GC-A-A-C-GCC-G-C-G-T---G-A-G-T--GA-A-G--A-A-G-G-TT-----TT-CG---G-A-T-C-G-T--A---AA-G-C-TC--------------TG-TT-G-T--T-GGT----G--A-A--G---AA-GGAC-A---A-G-G--G-T--A-----G--T----------------------AA---------C--------T----GA---T-CTT-T-GT-T-T-G-A-C-G-----G-T---A-A-TC--------A-A-C-C---------A-G-----------A--AA------------------------…	Bacteria(100);Firmicutes(100);Bacilli(100);Lactobacillales(100);Lactobacillaceae(100);Lactobacillus(100);Lactobacillus_melliventris(100);	0	0	0	0	0	0	0	0	0	0	0	0	0	0	0	0	0	0	0	0	0	0	0	0	0	0	0	0	0	0	0	0	0	0	0	0	0	0	0	0	0	0	0	0	0	0
Otu00395	447	T-AG-G-G-A-A--TC-TT-CC-A-C---AA-T-G-G--AC--GC-A-A-G-T--C-T-G-A-T-G-G-A--GC-A-A-C-GCC-G-C-G-T---G-A-G-T--GA-A-G--A-A-G-G-TT-----TT-CG---G-A-T-C-G-T--A---AA-G-C-TC--------------TG-TT-G-T--T-GGT----G--A-A--G---AA-GGAC-A---A-G-G--T-T--A-----G--T----------------------AA---------C--------T----GA---A-CCT-T-GT-T-T-G-A-C-G-----G-T---A-A-TC--------A-A-C-C---------A-G-----------A--AA------------------------…	Bacteria(100);Firmicutes(100);Bacilli(100);Lactobacillales(100);Lactobacillaceae(100);Lactobacillus(100);Lactobacillus_melliventris(100);	0	0	0	0	0	0	0	0	0	0	0	0	0	0	0	0	0	0	0	0	0	0	0	0	0	0	0	0	0	0	0	0	0	0	0	0	0	0	0	0	0	0	0	0	0	0
Otu00396	444	T-GG-G-G-A-A--TA-TT-GC-A-C---AA-T-G-G--GG--GG-A-A-C-C--C-T-G-A-T-G-C-A--GC-C-A-T-GCC-G-C-G-T---G-T-A-T--GA-A-G--A-A-G-G-CC-----TT-CG---G-G-T-T-G-T--A---AA-G-T-AC--------------TT-TC-G-G--T-GAT----G--A-G--G---AA--GGT-G---G-T-G--T-A--T-----C--T----------------------AA---------T---A----G----GT---G-CAT-C-AA-T-T-G-A-C-G-----T-T---A-A-TT--------A-C-A-G---------A-A-----------G--AA------------------------…	Bacteria(100);Proteobacteria(100);Gammaproteobacteria(100);Orbales(100);Orbaceae(100);Gilliamella(100);Gilliamella_unclassified(100);	0	14	0	8	68	0	0	0	0	0	0	30	0	0	0	4	0	0	0	0	0	0	41	19	0	0	71	44	0	0	0	0	0	0	49	0	0	0	0	0	0	0	0	0	0	0
Otu00397	444	G-GA-A-C-C-C--TG-AT-CC-A-G---CC-A-T-G--CC--GC-G-T-G-T--C-T-G-A-A-G-A-A--GG-C-C-T-TCG-G-G-T-T---G-T-A-A--AG-G-A--C-T-T-T-TG-----TT-AG---G-G-A-A-G-A--A---AA-GCCGGG--------------TG-TT-A-A--T-ACC----A--C-CT-G---G--------------------------------T----------------------GC-----------------------------------------T-G-A-C-G-----G-T---A-C-CT--------A-A-A-G---------A-A-----------T--AA------------------------…	Bacteria(100);Proteobacteria(100);Alphaproteobacteria(100);Acetobacterales(100);Acetobacteraceae(100);Commensalibacter(100);Commensalibacter_s_bxid0093(100);	0	0	0	0	0	0	0	0	2	0	0	0	0	0	0	0	0	0	27	0	0	0	0	0	5	0	0	0	0	0	0	0	0	0	0	0	0	0	0	0	0	0	0	0	0	0
Otu00398	441	T-GG-G-G-A-A--TA-TT-GC-A-C---AA-T-G-G--GG--GA-A-A-C-C--C-T-G-A-T-G-C-A--GC-C-A-T-GCC-G-C-G-T---G-T-A-T--GA-A-G--A-A-G-G-CC-----TT-AG---G-G-T-T-G-T--A---AA-G-T-AC--------------TT-TC-G-G--T-GAT----G--A-G--G---AA--GTT-A---T-G-T--G-T--G-----G--G----------------------AT---------A---A----G----CA---C-ATA-T-AA-T-T-G-A-C-G-----T-T---A-G-TT--------A-C-A-G---------A-A-----------G--AA------------------------…	Bacteria(100);Proteobacteria(100);Gammaproteobacteria(100);Orbales(100);Orbaceae(100);Frischella(100);Frischella_perrara(100);	0	0	0	0	0	0	0	0	0	0	0	0	0	0	0	0	0	0	0	0	0	0	0	0	0	0	0	0	0	0	0	0	0	0	0	0	0	1	0	0	0	0	0	0	1	0
Otu00399	440	T-GG-G-G-A-A--TA-TT-GC-A-C---AA-T-G-G--GG--GG-A-A-C-C--C-T-G-A-T-G-C-A--GC-C-A-T-GCC-G-C-G-T---G-T-A-T--GA-A-G--A-A-G-G-CC-----TT-CG---G-G-T-T-G-T--A---AA-G-T-AC--------------TT-TC-G-G--T-GAT----G--A-G--G---AA--GGT-G---A-T-G--T-A--T-----C--T----------------------AA---------T---A----G----GT---G-CAT-C-AA-T-T-G-A-C-G-----T-T---A-A-TT--------A-C-A-G---------A-A-----------G--AA------------------------…	Bacteria(100);Proteobacteria(100);Gammaproteobacteria(100);Orbales(100);Orbaceae(100);Gilliamella(100);Gilliamella_unclassified(100);	0	0	0	0	0	0	0	0	0	0	0	0	0	0	0	0	0	0	0	0	0	0	0	0	0	0	0	0	0	0	0	0	0	0	0	0	0	0	0	0	0	0	0	0	0	0
Otu00400	439	T-GG-G-G-A-A--TT-TT-GG-A-C---AA-T-G-G--GG--GG-A-A-C-C--C-T-G-A-T-C-C-A--GC-C-A-T-GCC-G-C-G-T---G-T-C-T--GA-A-G--A-A-G-G-CC-----TT-CG---G-G-T-T-G-T--A---AA-G-G-AC--------------TT-TT-G-T--T-AGG----G--A-A--G---AA--AAG-C---C-G-G--G-T--G-----C--T----------------------AA---------T---A----C----CA---C-CTG-G-TG-C-T-G-A-C-G-----G-T---A-C-CT--------A-A-A-G---------A-A-----------T--AA------------------------…	Bacteria(100);Proteobacteria(100);Gammaproteobacteria(100);Burkholderiales(100);Neisseriaceae(100);Snodgrassella(100);Snodgrassella_s_bxid1226(100);	0	0	0	8	0	0	0	0	0	0	0	0	0	0	0	0	0	0	0	0	0	0	0	0	0	0	0	0	0	0	0	0	0	0	0	0	0	0	0	0	0	0	0	0	0	0
Otu00401	439	T-GG-G-G-A-A--TA-TT-GC-A-C---AA-T-G-G--GG--GG-A-G-C-C--C-T-G-A-T-G-C-A--GC-C-A-T-GCC-G-C-G-T---G-T-A-T--GA-A-G--A-A-G-G-CC-----TT-CG---G-G-T-T-G-T--A---AA-G-T-AC--------------TT-TC-G-G--T-AAT----G--A-G--G---AA--GGT-G---A-T-G--T-A--T-----C--T----------------------AA---------T---A----G----GT---G-CAT-C-AA-T-T-G-A-C-G-----T-T---A-A-TT--------A-C-A-G---------A-A-----------G--AA------------------------…	Bacteria(100);Proteobacteria(100);Gammaproteobacteria(100);Orbales(100);Orbaceae(100);Gilliamella(100);Gilliamella_unclassified(100);	0	0	0	0	0	0	0	0	0	0	0	0	0	0	0	0	0	0	0	0	0	0	0	0	0	0	0	0	0	0	0	0	0	0	0	0	0	0	0	0	0	0	0	0	0	0
Otu00402	439	T-AG-G-G-A-A--TC-TT-CC-A-C---AA-T-G-G--AC--GC-A-A-G-T--C-T-G-A-T-G-G-A--GC-A-A-C-GCC-G-C-G-T---G-G-A-T--GA-A-G--A-A-G-G-TC-----TT-CG---G-A-T-C-G-T--A---AA-A-T-CC--------------TG-TT-G-T--T-GAA----G--A-A--G---AA-CGTA-T---G-T-G--A-G--A-----G--T----------------------AA---------C--------T----GC---T-CAG-A-TA-G-T-G-A-C-G-----G-T---A-T-TC--------A-A-C-C---------A-G-----------A--AA------------------------…	Bacteria(100);Firmicutes(100);Bacilli(100);Lactobacillales(100);Lactobacillaceae(100);Bombilactobacillus(100);Bombilactobacillus_unclassified(100);	0	0	1	0	0	0	0	0	0	0	0	0	16	0	1	0	0	0	0	9	0	0	0	0	0	0	0	0	0	0	0	0	0	0	28	0	0	0	0	0	1	0	0	44	20	0
Otu00403	437	T-AG-G-G-A-A--TC-TT-CC-A-C---AA-T-G-G--AC--GC-A-A-G-T--C-T-G-A-T-G-G-A--GC-A-A-C-GCC-G-C-G-T---G-A-G-T--GA-A-G--A-A-G-G-TT-----TT-CG---G-A-T-C-G-T--A---AA-G-C-TC--------------TG-TT-G-T--T-GGT----G--A-A--G---AA-GGAC-A---G-G-G--G-T--A-----G--T----------------------AA---------C--------T----GA---T-TCT-T-GT-T-T-G-A-C-G-----G-T---A-A-TC--------A-A-C-C---------A-G-----------A--AA------------------------…	Bacteria(100);Firmicutes(100);Bacilli(100);Lactobacillales(100);Lactobacillaceae(100);Lactobacillus(100);Lactobacillus_unclassified(100);	0	0	0	0	0	0	0	0	0	0	0	0	0	0	0	0	0	0	0	0	0	0	0	0	0	0	0	0	0	0	0	0	0	0	0	0	0	0	0	0	0	0	0	0	0	0
Otu00404	433	T-GG-G-G-A-A--TA-TT-GC-A-C---AA-T-G-G--GG--GG-A-A-C-C--C-T-G-A-T-G-C-A--GC-C-A-T-GCC-G-C-G-T---G-T-A-T--GA-A-G--A-A-G-G-CC-----TT-CG---G-G-T-T-G-T--A---AA-G-T-AC--------------TT-TC-G-G--T-GAT----G--A-G--G---AA--GGT-G---A-T-G--T-A--T-----C--T----------------------AA---------T---A----G----GT---G-CAT-C-AA-T-T-G-A-C-G-----T-T---A-A-TT--------A-C-A-G---------A-A-----------G--AA------------------------…	Bacteria(100);Proteobacteria(100);Gammaproteobacteria(100);Orbales(100);Orbaceae(100);Gilliamella(100);Gilliamella_unclassified(100);	0	0	0	0	0	0	0	0	0	0	0	22	0	0	0	0	0	9	0	0	0	0	0	0	0	0	0	0	0	0	0	0	0	0	0	0	0	0	0	0	6	0	0	0	0	3
Otu00405	432	T-GG-G-G-A-A--TA-TT-GC-A-C---AA-T-G-G--GG--GA-A-A-C-C--C-T-G-A-T-G-C-A--GC-C-A-T-GCC-G-C-G-T---G-T-A-T--GA-A-G--A-A-G-G-CC-----TT-CG---G-G-T-T-G-T--A---AA-G-T-AC--------------TT-TC-G-G--T-GAT----G--A-G--G---AA--GGT-G---G-T-G--T-A--T-----C--T----------------------AA---------T---A----G----GT---G-CAT-C-AA-T-T-G-A-C-G-----T-T---A-A-TT--------A-C-A-G---------A-A-----------G--AA------------------------…	Bacteria(100);Proteobacteria(100);Gammaproteobacteria(100);Orbales(100);Orbaceae(100);Gilliamella(100);Gilliamella_unclassified(100);	0	0	0	0	0	0	0	0	0	0	0	0	0	0	0	0	0	0	0	0	0	0	0	0	0	0	0	0	0	0	0	0	0	0	0	0	0	0	0	0	0	0	0	0	8	0
Otu00406	431	T-AG-G-G-A-A--TC-TT-CC-A-C---AA-T-G-G--AC--GC-A-A-G-T--C-T-G-A-T-G-G-A--GC-A-A-C-GCC-G-C-G-T---G-A-G-T--GA-A-G--A-A-G-G-TT-----TT-CG---G-A-T-C-G-T--A---AA-G-C-TC--------------TG-TT-G-T-TGGTGAAG--A--A-G--G--ACA--T-G--------------------------G----------------------AT---------A--------------------------G----T-AACTGAT-----C-T---A-T-GT--------TTGACGGT--------A-A-----------TCAACCA----------------------…	Bacteria(100);Actinobacteriota(100);Actinobacteria(100);Bifidobacteriales(100);Bifidobacteriaceae(100);Bifidobacterium(100);Bifidobacterium_unclassified(100);	0	5	0	0	0	8	0	0	0	0	0	0	5	8	1	0	0	0	35	0	0	14	0	0	0	11	0	5	0	9	13	0	0	0	12	35	0	41	0	14	0	3	0	12	1	0
Otu00407	429	T-AG-G-G-A-A--TC-TT-CC-A-C---AA-T-G-G--AC--GC-A-A-G-T--C-T-G-A-T-G-G-A--GC-A-A-C-GCC-G-C-G-T---G-A-G-T--GA-A-G--A-A-G-G-TT-----TT-CG---G-A-T-C-G-T--A---AA-G-C-TC--------------TG-TT-G-T--T-GGT----G--A-A--G---AA-GGAT-A---A-G-G--A-T--A-----G--T----------------------AA---------C--------T----GA---T-TCT-T-AT-T-T-G-A-C-G-----G-T---A-A-TC--------A-A-C-C---------A-G-----------A--AA------------------------…	Bacteria(100);Firmicutes(100);Bacilli(100);Lactobacillales(100);Lactobacillaceae(100);Lactobacillus(100);Lactobacillus_unclassified(100);	0	0	0	0	0	0	0	0	0	0	0	0	0	0	0	0	0	0	0	0	0	0	0	0	0	0	0	0	0	0	0	0	0	0	0	0	0	0	0	0	0	0	0	0	0	0
Otu00408	428	T-GG-G-G-A-A--TA-TT-GC-A-C---AA-T-G-G--GG--GG-A-A-C-C--C-T-G-A-T-G-C-A--GC-C-A-T-GCC-G-C-G-T---G-T-A-T--GA-A-G--A-A-G-G-CC-----TT-CG---G-G-T-T-G-T--A---AA-G-T-AC--------------TT-TC-G-G--T-AAC----G--A-G--G---AA--GGT-G---G-T-G--T-A--T-----C--T----------------------AA---------T---A----G----GT---G-CAT-C-AA-T-T-G-A-C-G-----T-T---A-A-TT--------A-C-A-G---------A-A-----------G--AA------------------------…	Bacteria(100);Proteobacteria(100);Gammaproteobacteria(100);Burkholderiales(100);Neisseriaceae(100);Snodgrassella(100);Snodgrassella_unclassified(100);	0	0	0	0	0	0	0	0	4	0	0	0	0	0	0	0	0	0	0	1	0	0	0	0	0	0	0	0	0	0	0	0	0	0	0	0	0	0	0	0	0	0	0	0	0	0
Otu00409	426	T-GG-G-G-A-A--TA-TT-GC-A-C---AA-T-G-G--GG--GG-A-A-C-C--C-T-G-A-T-G-C-A--GC-C-A-T-GCC-G-C-G-T---G-T-A-T--GA-A-G--A-A-G-G-CC-----TT-CG---G-G-T-T-G-T--A---AA-G-T-AC--------------TT-TC-G-G--T-AAC----G--A-G--G---AA-GGTG-G---T-G-T--A-T--C-----T--A----------------------AT---------A--------G----GT---G-CAT-C-AA-T-T-G-A-C-G-----T-T---A-A-TT--------A-C-A-G---------A-A-----------G--AA------------------------…	Bacteria(100);Firmicutes(100);Bacilli(100);Lactobacillales(100);Lactobacillaceae(100);Lactobacillus(100);Lactobacillus_s_bxid5656(100);	0	0	0	0	0	0	0	0	7	0	0	0	0	0	0	0	1	0	0	2	0	0	0	0	0	0	0	0	0	0	0	0	0	0	0	0	3	0	0	0	0	0	0	11	0	0
Otu00410	426	T-AG-G-G-A-A--TC-TT-CC-A-C---AA-T-G-G--AC--GC-A-A-G-T--C-T-G-A-T-G-G-A--GC-A-A-C-GCC-G-C-G-T---G-G-A-T--GA-A-G--A-A-G-G-TC-----TT-CG---G-A-T-C-G-T--A---AA-A-T-CC--------------TG-TT-G-T--T-GAA----G--A-A--G---AA-CGGT-T---G-T-G--A-G--A-----G--T----------------------AA---------C--------T----GC---T-CAT-A-AC-G-T-G-A-C-G-----G-T---A-A-TC--------A-A-C-C---------A-G-----------A--AA------------------------…	Bacteria(100);Firmicutes(100);Bacilli(100);Lactobacillales(100);Lactobacillaceae(100);Bombilactobacillus(100);Bombilactobacillus_unclassified(100);	0	0	0	0	0	0	0	0	0	35	0	0	0	0	0	0	0	0	0	0	0	0	0	0	0	0	0	0	0	0	0	0	0	0	0	0	0	0	0	0	0	13	0	0	0	0
Otu00411	425	T-AG-G-G-A-A--TC-TT-CC-A-C---AA-T-G-G--AC--GC-A-A-G-T--C-T-G-A-T-G-G-A--GC-A-A-C-GCC-G-C-G-T---G-A-G-T--GA-A-G--A-A-G-G-TT-----TT-CG---G-A-T-C-G-T--A---AA-G-C-TC--------------TG-TT-G-T--T-GGT----G--A-A--G---AA-GGAC-A---G-G-G--A-T--A-----G--C----------------------AA---------C--------T----GA---T-TCA-T-GT-T-T-G-A-C-G-----G-T---A-A-TC--------A-A-C-C---------A-G-----------A--AA------------------------…	Bacteria(100);Firmicutes(100);Bacilli(100);Lactobacillales(100);Lactobacillaceae(100);Lactobacillaceae_unclassified(100);Lactobacillaceae_unclassified(100);	0	0	0	0	0	0	0	0	0	0	0	0	0	0	0	0	0	0	0	0	0	0	0	0	0	0	0	0	0	0	0	0	0	0	0	0	0	0	0	0	0	0	0	212	0	0
Otu00412	424	T-AG-G-G-A-A--TC-TT-CC-A-C---AA-T-G-G--AC--GC-A-A-G-T--C-T-G-A-T-G-G-A--GC-A-A-C-GCC-G-C-G-T---G-A-G-T--GA-A-G--A-A-G-G-TT-----TT-CG---G-A-T-C-G-T--A---AA-G-C-TC--------------TG-TT-G-T--T-GGT----G--A-A--G---AA-GGAC-A---G-G-G--A-A--A-----G--C----------------------AA---------C--------T----GA---T-TCT-T-GT-T-T-G-A-C-G-----G-T---A-A-TC--------A-A-C-C---------A-G-----------A--AA------------------------…	Bacteria(100);Firmicutes(100);Bacilli(100);Lactobacillales(100);Lactobacillaceae(100);Lactobacillus(100);Lactobacillus_unclassified(100);	0	0	16	0	9	0	8	1	0	0	0	0	0	0	10	0	0	0	0	0	0	6	0	1	0	0	1	0	0	0	0	0	0	0	0	0	0	0	0	0	0	0	0	1	0	0
Otu00413	423	T-AG-G-G-A-A--TC-TT-CC-A-C---AA-T-G-G--AC--GC-A-A-G-T--C-T-G-A-T-G-G-A--GC-A-A-C-GCC-G-C-G-T---G-A-G-T--GA-A-G--A-A-G-G-TT-----TT-CG---G-A-T-C-G-T--A---AA-G-C-TC--------------TG-TT-G-T--T-GGT----G--A-A--G---AA-GGAC-A---A-G-G--A-T--A-----G--C----------------------AA---------C--------T----GA---T-TCA-T-GT-T-T-G-A-C-G-----G-T---A-A-TC--------A-A-C-C---------A-G-----------A--AA------------------------…	Bacteria(100);Firmicutes(100);Bacilli(100);Lactobacillales(100);Lactobacillaceae(100);Lactobacillus(100);Lactobacillus_s_bxid5719(100);	0	0	0	0	0	0	0	0	0	0	0	0	0	0	0	0	0	0	0	0	0	0	0	0	0	0	0	0	0	0	0	0	0	0	0	0	0	0	0	0	0	0	0	0	0	0
Otu00414	420	T-GG-G-G-A-A--TA-TT-GC-A-C---AA-T-G-G--GC--GA-A-A-G-C--C-T-G-A-T-G-C-A--GC-G-A-C-GCC-G-C-G-T---G-C-G-G--GA-T-G--A-C-G-G-CC-----TT-CG---G-G-T-T-G-T--A---AA-C-C-GC--------------TT-T--T-G----ATT----G----G--G----A----------G---C--A-A--G-----C-------------------------GA---------G---A---------GT---G-------AG-T-G-T-A-C-------C-T-------TT----------C---G---------A-A-----------T--AA------------------------…	Bacteria(100);Proteobacteria(100);Gammaproteobacteria(100);Orbales(100);Orbaceae(100);Orbaceae_unclassified(100);Orbaceae_unclassified(100);	0	7	0	0	0	1	4	1	5	7	5	7	1	5	20	4	0	0	27	0	1	6	4	0	0	1	0	8	0	10	0	13	0	0	1	0	9	5	12	0	5	0	8	2	8	5
Otu00415	419	T-AG-G-G-A-A--TC-TT-CC-A-C---AA-T-G-G--AC--GC-A-A-G-T--C-T-G-A-T-G-G-A--GC-A-A-C-GCC-G-C-G-T---G-A-G-T--GA-A-G--A-A-G-G-TT-----TT-CG---G-A-T-C-G-T--A---AA-G-C-TC--------------TG-TT-G-T--T-GGT----G--A-A--G---AA-GGAC-A---G-G-G--A-A--A-----G--C----------------------AA---------C--------T----GG---T-CTC-T-GT-T-T-G-A-C-G-----G-T---A-A-TC--------A-A-C-C---------A-G-----------A--AA------------------------…	Bacteria(100);Firmicutes(100);Bacilli(100);Lactobacillales(100);Lactobacillaceae(100);Lactobacillus(100);Lactobacillus_kullabergensis(100);	0	0	0	0	0	0	0	0	0	0	0	0	0	0	0	0	0	0	0	0	0	0	0	0	0	0	0	0	0	0	0	0	0	0	0	0	0	0	0	0	0	0	0	0	0	0
Otu00416	415	T-GG-G-G-A-A--TA-TT-GC-A-C---AA-T-G-G--GC--GA-A-A-G-C--C-T-G-A-T-G-C-A--GC-G-A-C-GCC-G-C-G-T---G-C-G-G--GA-T-G--A-C-G-G-CC-----TT-CG---G-G-T-T-G-T--A---AA-C-C-GC--------------TT-TT-G-A--T-TGG----G--A-G--C---AA--G-C--------------------------G----------------------AG---------A--------------------------G----T-G-A-G-T-----G-T---A-C-CT--------T-T-C-G---------A-A-----------T--AA------------------------…	Bacteria(100);Actinobacteriota(100);Actinobacteria(100);Bifidobacteriales(100);Bifidobacteriaceae(100);Bifidobacterium(100);Bifidobacterium_indicum(100);	0	0	0	0	0	10	19	0	0	7	9	0	0	0	1	14	0	0	0	0	0	0	0	0	0	0	0	0	0	52	0	0	0	5	0	0	0	0	0	0	0	17	13	0	1	1
Otu00417	414	T-AG-G-G-A-A--TT-TT-CG-G-C---AA-T-G-G--GG--GA-A-A-C-C--C-T-G-A-C-C-G-A--GC-A-A-C-GCC-G-C-G-T---G-A-G-T--GA-A-G--A-A-G-G-CC-----TT-CG---G-G-T-T-G-T--A---AA-G-C-TC--------------TG-TT-G-T--A-AGG----G--A-A--G---AA-CGAT-A---G-T-T--A----------G--AGG--------------------GA---------ATGC---------------T-AGC-T-AT-A-T-G-A-C-G-----G-T---A-C-CT--------T-A-C-C---------A-G-----------A--AA------------------------…	Bacteria(100);Firmicutes(100);Bacilli(100);Erysipelotrichales(100);Erysipelotrichales_unclassified(100);Erysipelotrichales_unclassified(100);Erysipelotrichales_unclassified(100);	0	0	0	0	0	0	0	0	0	0	0	0	0	0	0	1	0	0	0	0	0	0	0	0	0	0	0	0	0	0	0	0	0	0	0	0	0	0	0	0	0	0	0	0	0	0
Otu00418	411	T-AG-G-G-A-A--TC-TT-CC-A-C---AA-T-G-G--AC--GC-A-A-G-T--C-T-G-A-T-G-G-A--GC-A-A-C-GCC-G-C-G-T---G-A-G-T--GA-A-G--A-A-G-G-TT-----TT-CG---G-A-T-C-G-T--A---AA-G-C-TC--------------TG-TT-G-T--T-GGT----G--A-A--G---AA-GGAC-A---A-G-G--A-A--A-----G--T----------------------AA---------C--------T----GA---T-CTT-T-GT-T-T-G-A-C-G-----G-T---A-A-TC--------A-A-C-C---------A-G-----------A--AA------------------------…	Bacteria(100);Firmicutes(100);Bacilli(100);Lactobacillales(100);Lactobacillaceae(100);Lactobacillus(100);Lactobacillus_melliventris(100);	0	0	0	0	0	0	0	0	0	0	0	0	0	0	0	0	0	0	0	0	0	0	0	0	0	0	0	0	0	0	0	0	0	0	0	0	0	0	0	0	0	0	0	0	0	0
Otu00419	410	T-GG-G-G-A-A--TA-TT-GC-A-C---AA-T-G-G--GG--GA-A-A-C-C--C-T-G-A-T-G-C-A--GC-C-A-T-GCC-G-C-G-T---G-T-A-T--GA-A-G--A-A-G-G-CC-----TT-CG---G-G-T-T-G-T--A---AA-G-T-AC--------------TT-TC-G-G--T-GAT----G--A-G--G---AAG-GTG-G---T-G-T--A-T--C-----T--A----------------------AT---------A---G----G----TG---C-AT--C-AA-T-T-G-A-C-G-----T-T---A-A-TT--------A-C-A-G---------A-A-----------G--AA------------------------…	Bacteria(100);Proteobacteria(100);Gammaproteobacteria(100);Orbales(100);Orbaceae(100);Frischella(100);Frischella_unclassified(100);	0	0	0	0	0	0	0	0	0	0	0	0	0	0	0	0	0	0	0	0	0	0	0	0	0	0	0	0	0	0	0	0	0	0	0	0	0	0	0	0	0	0	0	0	0	0
Otu00420	407	T-GG-G-G-A-A--TA-TT-GG-A-C---AA-T-G-G--GG--GC-A-A-C-C--C-T-G-A-T-C-C-A--GC-A-A-T-GCC-G-C-G-T---G-T-A-T--GA-A-G--A-A-G-G-TC-----TT-CG---G-A-T-T-G-T--A---AA-G-T-AC--------------TT-TC-G-G--T-AGG----G--A-C--G---A--------------------------------T----------------------GA-----------------------------------------T-G-A-C-G-----G-T---A-C-CT--------A-C-A-G---------A-A-----------G--AA------------------------…	Bacteria(100);Proteobacteria(100);Alphaproteobacteria(100);Acetobacterales(100);Acetobacteraceae(100);Commensalibacter(100);Commensalibacter_s_bxid0093(100);	0	0	0	0	0	0	0	0	0	0	0	0	0	0	0	0	0	0	0	0	0	0	0	0	0	0	0	0	0	3	0	0	0	0	0	0	0	0	0	0	0	0	0	0	0	0
Otu00421	406	T-AG-G-G-A-A--TC-TT-CC-A-C---AA-T-G-G--AC--GC-A-A-G-T--C-T-G-A-T-G-G-A--GC-A-A-C-GCC-G-C-G-T---G-A-G-T--GA-A-G--A-A-G-G-TT-----TT-CG---G-A-T-C-G-T--A---AA-G-C-TC--------------TG-TT-G-T--T-GGT----G--A-A--G---AA-GGAC-A---A-G-G--A-A--A-----G--T----------------------AA---------C--------T----GA---T-CCT-T-GT-T-T-G-A-C-G-----G-T---A-A-TC--------A-A-C-C---------A-G-----------A--AA------------------------…	Bacteria(100);Firmicutes(100);Bacilli(100);Lactobacillales(100);Lactobacillaceae(100);Lactobacillaceae_unclassified(100);Lactobacillaceae_unclassified(100);	0	0	0	0	0	0	0	0	0	0	0	0	0	0	0	0	0	0	0	0	0	0	0	0	0	0	0	0	0	0	0	0	0	0	0	0	0	0	0	0	0	0	0	0	0	0
Otu00422	402	T-AG-G-G-A-A--TC-TT-CC-A-C---AA-T-G-G--AC--GC-A-A-G-T--C-T-G-A-T-G-G-A--GC-A-A-C-GCC-G-C-G-T---G-A-G-T--GA-A-G--A-A-G-G-TT-----TT-CG---G-A-T-C-G-T--A---AA-G-C-TC--------------TG-TT-G-T--T-GGT----G--A-A--G---AA-GGAC-A---T-G-G--G-T--A-----G--T----------------------AA---------C--------T----GA---T-CTA-T-GT-T-T-G-A-C-G-----G-T---A-A-TC--------A-A-C-C---------A-G-----------A--AA------------------------…	Bacteria(100);Firmicutes(100);Bacilli(100);Lactobacillales(100);Lactobacillaceae(100);Lactobacillus(100);Lactobacillus_apis(100);	0	0	0	0	0	0	0	0	0	0	0	0	0	0	0	0	0	0	0	0	0	0	0	0	0	0	0	0	0	0	0	0	0	0	0	0	0	0	0	0	0	0	0	0	0	0
Otu00423	398	T-GG-G-G-A-A--TA-TT-GC-A-C---AA-T-G-G--GG--GG-A-A-C-C--C-T-G-A-T-G-C-A--GC-C-A-T-GCC-G-C-G-T---G-T-A-T--GA-A-G--A-A-G-G-CC-----TT-CG---G-G-T-T-G-T--A---AA-G-T-AC--------------TT-TC-G-G--T-GAT----G--A-G--G---AA--GGT-G---G-T-G--T-A--T-----C--T----------------------AA---------T---A----G----GT---G-CAT-C-AA-T-T-G-A-C-G-----T-T---A-A-TT--------A-C-A-G---------A-A-----------G--AA------------------------…	Bacteria(100);Proteobacteria(100);Gammaproteobacteria(100);Burkholderiales(100);Neisseriaceae(100);Snodgrassella(100);Snodgrassella_unclassified(100);	0	0	0	0	0	0	0	0	0	0	0	0	0	0	0	0	0	0	0	0	0	0	0	0	0	0	0	0	0	0	0	0	0	0	0	0	0	0	0	0	0	0	0	0	0	0
Otu00424	397	T-GG-G-G-A-A--TA-TT-GC-A-C---AA-T-G-G--GG--GG-A-A-C-C--C-T-G-A-T-G-C-A--GC-C-A-T-GCC-G-C-G-T---G-T-A-T--GA-A-G--A-A-G-G-CC-----TT-CG---G-G-T-T-G-T--A---AA-G-T-AC--------------TT-TC-G-G--T-GAT----G--A-G--G---AA-GGTG-A---T-G-T--A-T--C-----T--A----------------------AT---------A--------G----GT---G-CAT-C-AA-T-T-G-A-C-G-----T-T---A-A-TT--------A-C-A-G---------A-A-----------G--AA------------------------…	Bacteria(100);Firmicutes(100);Bacilli(100);Lactobacillales(100);Lactobacillaceae(100);Lactobacillus(100);Lactobacillus_s_bxid5656(100);	0	0	48	0	0	1	0	0	0	0	0	1	0	0	0	0	0	0	0	0	0	0	0	1	8	0	0	3	0	0	0	0	0	0	0	0	0	0	0	0	1	0	0	0	0	0
Otu00425	395	T-AG-G-G-A-A--TC-TT-CC-A-C---AA-T-G-G--GC--GC-A-A-G-C--C-T-G-A-T-G-G-A--GC-A-A-C-GCC-G-C-G-T---G-T-G-T--GA-T-G--A-A-G-G-CT-----TT-CG---G-G-T-C-G-T--A---AA-G-C-AC--------------TG-TT-G-T--A-TGG----G--A-A--G---AA-CGGG-T---T-T-A--A-G--A-----G--G----------------------AA---------A--------T----GC---T-TAG-A-CA-G-T-G-A-C-G-----G-T---A-C-CA--------T-A-C-C---------A-G-----------A--AA------------------------…	Bacteria(100);Firmicutes(100);Bacilli(100);Lactobacillales(100);Leuconostocaceae(100);Fructobacillus(100);Fructobacillus_fructosus(100);	0	0	0	0	0	0	0	0	0	0	32	0	0	0	0	0	0	0	0	0	0	0	0	0	0	0	0	0	0	0	0	0	0	0	0	0	0	0	0	0	0	0	0	0	0	0
Otu00426	395	T-AG-G-G-A-A--TC-TT-CC-A-C---AA-T-G-G--AC--GC-A-A-G-T--C-T-G-A-T-G-G-A--GC-A-A-C-GCC-G-C-G-T---G-A-G-T--GA-A-G--A-A-G-G-TT-----TT-CG---G-A-T-C-G-T--A---AA-G-C-TC--------------TG-TT-G-T--T-GGT----G--A-A--G---AA-GGAC-A---A-G-G--G-T--A-----G--T----------------------AA---------C--------T----GA---T-CTT-T-GT-T-T-G-A-C-G-----G-T---A-A-TC--------A-A-C-C---------A-G-----------A--AA------------------------…	Bacteria(100);Firmicutes(100);Bacilli(100);Lactobacillales(100);Lactobacillaceae(100);Lactobacillus(100);Lactobacillus_melliventris(100);	0	0	0	26	43	0	0	0	0	0	43	0	0	0	9	0	0	4	0	0	0	0	40	0	0	0	0	0	0	0	0	0	0	0	0	0	20	0	29	0	0	0	10	0	0	0
Otu00427	393	T-AG-G-G-A-A--TC-TT-CC-A-C---AA-T-G-G--AC--GC-A-A-G-T--C-T-G-A-T-G-G-A--GC-A-A-C-GCC-G-C-G-T---G-G-A-T--GA-A-G--A-A-G-G-TC-----TT-CG---G-A-T-C-G-T--A---AA-A-T-CC--------------TG-TT-G-T--T-GAA----G--A-A--G---AA-CGGT-T---G-T-G--A-G--A-----G--T----------------------AA---------C--------T----GC---T-CAT-A-AC-G-T-G-A-C-G-----G-T---A-A-TC--------A-A-C-C---------A-G-----------A--AA------------------------…	Bacteria(100);Firmicutes(100);Bacilli(100);Lactobacillales(100);Lactobacillaceae(100);Lactobacillaceae_unclassified(100);Lactobacillaceae_unclassified(100);	0	0	0	0	0	0	0	0	0	0	0	0	0	0	0	0	0	0	0	0	0	0	0	0	0	0	0	0	0	0	0	0	0	0	0	0	0	0	0	0	0	0	0	0	0	0
Otu00428	390	T-AG-G-G-A-A--TC-TT-CC-A-C---AA-T-G-G--AC--GC-A-A-G-T--C-T-G-A-T-G-G-A--GC-A-A-C-GCC-G-C-G-T---G-A-G-T--GA-A-G--A-A-G-G-TT-----TT-CG---G-A-T-C-G-T--A---AA-G-C-TC--------------TG-TT-G-T--T-GGT----G--A-A--G---AA-GGAC-A---A-G-G--T-T--A-----G--T----------------------AA---------C--------T----GA---A-CCT-T-GT-T-T-G-A-C-G-----G-T---A-A-TC--------A-A-C-C---------A-G-----------A--AA------------------------…	Bacteria(100);Firmicutes(100);Bacilli(100);Lactobacillales(100);Lactobacillaceae(100);Lactobacillus(100);Lactobacillus_melliventris(100);	0	0	0	0	0	0	0	0	0	0	0	0	0	0	0	0	0	0	0	0	0	0	0	0	0	0	0	0	0	0	0	0	0	0	0	0	0	0	0	0	0	0	0	0	0	0
Otu00429	389	T-GG-G-G-A-A--TA-TT-GC-A-C---AA-T-G-G--GG--GA-A-A-C-C--C-T-G-A-T-G-C-A--GC-C-A-T-GCC-G-C-G-T---G-T-A-T--GA-A-G--A-A-G-G-CC-----TT-AG---G-G-T-T-G-T--A---AA-G-T-AC--------------TT-TC-G-G--T-AGG----G--A-C--G---A--------------------------------T----------------------GA-----------------------------------------T-G-A-C-G-----G-T---A-C-CT--------A-C-A-G---------A-A-----------G--AA------------------------…	Bacteria(100);Proteobacteria(100);Alphaproteobacteria(100);Acetobacterales(100);Acetobacteraceae(100);Commensalibacter(100);Commensalibacter_s_bxid0093(100);	0	0	0	0	0	0	0	0	0	0	0	0	0	0	0	0	0	0	0	0	0	0	0	0	0	0	0	0	0	0	0	0	0	0	0	0	0	4	0	0	0	1	0	0	0	0
Otu00430	389	T-AG-G-G-A-A--TC-TT-CC-A-C---AA-T-G-G--AC--GC-A-A-G-T--C-T-G-A-T-G-G-A--GC-A-A-C-GCC-G-C-G-T---G-G-A-T--GA-A-G--A-A-G-G-TC-----TT-CG---G-A-T-C-G-T--A---AA-A-T-CC--------------TG-TT-G-T--T-GAA----G--A-A--G---AA-CGGT-T---G-T-G--A-G--A-----G--T----------------------AA---------C--------T----GC---T-CAT-A-AC-G-T-G-A-C-G-----G-T---A-A-TC--------A-A-C-C---------A-G-----------A--AA------------------------…	Bacteria(100);Firmicutes(100);Bacilli(100);Lactobacillales(100);Lactobacillaceae(100);Bombilactobacillus(100);Bombilactobacillus_unclassified(100);	0	22	0	5	0	0	1	2	0	8	16	25	0	0	11	8	0	0	22	0	0	0	0	0	7	5	3	13	0	3	22	16	0	11	1	0	0	11	0	0	1	7	0	0	0	11
Otu00431	387	T-AG-G-G-A-A--TC-TT-CC-A-C---AA-T-G-G--AC--GC-A-A-G-T--C-T-G-A-T-G-G-A--GC-A-A-C-GCC-G-C-G-T---G-A-G-T--GA-A-G--A-A-G-G-TT-----TT-CG---G-A-T-C-G-T--A---AA-G-C-TC--------------TG-TT-G-T--T-GGT----G--A-A--G---AA-GGAC-A---G-G-G--A-T--A-----G--C----------------------AA---------C--------T----GA---T-TCT-T-GT-T-T-G-A-C-G-----G-T---A-A-TC--------A-A-C-C---------A-G-----------A--AA------------------------…	Bacteria(100);Firmicutes(100);Bacilli(100);Lactobacillales(100);Lactobacillaceae(100);Lactobacillus(100);Lactobacillus_unclassified(100);	0	0	0	30	0	1	0	0	0	8	0	14	0	0	0	25	0	0	0	0	0	0	0	0	0	0	0	0	0	0	29	0	0	0	0	0	0	0	0	0	0	0	13	0	0	0
Otu00432	387	T-GG-G-G-A-A--TA-TT-GC-A-C---AA-T-G-G--GC--GA-A-A-G-C--C-T-G-A-T-G-C-A--GC-G-A-C-GCC-G-C-G-T---G-C-G-G--GA-T-G--A-C-G-G-CC-----TT-CG---G-G-T-T-G-T--A---AA-C-C-GC--------------TT-TT-G-A--T-TGG----G--A-G--C---AA--G-C--------------------------G----------------------AG---------A--------------------------G----T-G-A-G-T-----G-T---A-C-CT--------T-T-C-G---------A-A-----------T--AA------------------------…	Bacteria(100);Actinobacteriota(100);Actinobacteria(100);Bifidobacteriales(100);Bifidobacteriaceae(100);Bifidobacterium(100);Bifidobacterium_s_bxid4981(100);	60	36	0	0	0	0	0	0	0	0	0	0	0	0	0	0	0	1	17	0	0	0	0	0	0	0	61	40	0	0	0	0	0	0	0	0	0	21	0	0	0	1	0	0	0	1
Otu00433	387	T-AG-G-G-A-A--TC-TT-CC-A-C---AA-T-G-G--AC--GC-A-A-G-T--C-T-G-A-T-G-G-A--GC-A-A-C-GCC-G-C-G-T---G-A-G-T--GA-A-G--A-A-G-G-TT-----TT-CG---G-A-T-C-G-T--A---AA-G-C-TC--------------TG-TT-G-T--T-GGT----G--A-A--G---AA-GGAT-A---G-G-G--A-T--A-----G--T----------------------AA---------C--------T----GA---T-TCT-T-AT-T-T-G-A-C-G-----G-T---A-A-TC--------A-A-C-C---------A-G-----------A--AA------------------------…	Bacteria(100);Firmicutes(100);Bacilli(100);Lactobacillales(100);Lactobacillaceae(100);Lactobacillus(100);Lactobacillus_panisapium(100);	0	0	0	0	0	0	0	0	0	0	0	0	0	0	0	0	0	0	0	0	0	0	0	0	0	0	0	0	0	0	0	0	0	0	0	0	0	0	0	0	0	0	0	0	0	0
Otu00434	386	T-AG-G-G-A-A--TC-TT-CC-A-C---AA-T-G-G--AC--GC-A-A-G-T--C-T-G-A-T-G-G-A--GC-A-A-C-GCC-G-C-G-T---G-G-A-T--GA-A-G--A-A-G-G-TC-----TT-CG---G-A-T-C-G-T--A---AA-A-T-CC--------------TG-TT-G-T--T-GAA----G--A-A--G---AA-CGGT-T---G-T-G--A-G--A-----G--T----------------------AA---------C--------T----GC---T-CAT-A-GC-G-T-G-A-C-G-----G-T---A-A-TC--------A-A-C-C---------A-G-----------A--AA------------------------…	Bacteria(100);Firmicutes(100);Bacilli(100);Lactobacillales(100);Lactobacillaceae(100);Bombilactobacillus(100);Bombilactobacillus_mellis(100);	137	0	0	0	0	0	0	0	0	28	0	0	0	0	0	0	0	0	0	0	0	0	0	0	0	0	0	0	0	0	0	0	0	0	0	0	0	0	0	0	0	0	0	0	0	0
Otu00435	384	T-AG-G-G-A-A--TC-TT-CC-A-C---AA-T-G-G--AC--GC-A-A-G-T--C-T-G-A-T-G-G-A--GC-A-A-C-GCC-G-C-G-T---G-A-G-T--GA-A-G--A-A-G-G-TT-----TT-CG---G-A-T-C-G-T--A---AA-G-C-TC--------------TG-TT-G-T-TGGTGAAG--A--A-G--G--ACA--G-G--------------------------G----------------------AT---------A--------------------------G----C-A-A-C-T----GATTC--A-T-GT--------TTGACGGT--------A-A-----------TCAACCA----------------------…	Bacteria(100);Actinobacteriota(100);Actinobacteria(100);Bifidobacteriales(100);Bifidobacteriaceae(100);Bifidobacterium(100);Bifidobacterium_unclassified(100);	1	0	0	0	4	0	33	0	0	0	1	0	9	29	0	0	0	0	11	0	0	7	6	1	0	8	0	0	0	0	0	0	0	1	1	0	6	0	8	0	6	0	3	25	0	0
Otu00436	384	T-GG-G-G-A-A--TA-TT-GC-A-C---AA-T-G-G--GG--GG-A-A-C-C--C-T-G-A-T-G-C-A--GC-C-A-T-GCC-G-C-G-T---G-T-A-T--GA-A-G--A-A-G-G-CC-----TT-CG---G-G-T-T-G-T--A---AA-G-T-AC--------------TT-TC-G-G--T-GAT----G--A-G--G---AA--GGT-G---A-T-G--T-A--T-----C--T----------------------AA---------T---A----G----GT---G-CAT-C-AA-T-T-G-A-C-G-----T-T---A-A-TT--------A-C-A-G---------A-A-----------G--AA------------------------…	Bacteria(100);Proteobacteria(100);Gammaproteobacteria(100);Orbales(100);Orbaceae(100);Gilliamella(100);Gilliamella_apicola(100);	0	0	1	0	1	0	0	0	0	0	0	0	1	0	0	0	0	0	0	0	0	0	0	1	0	0	1	1	0	0	0	1	0	0	0	0	0	0	0	0	0	0	0	0	0	0
Otu00437	381	T-AG-G-G-A-A--TC-TT-CC-A-C---AA-T-G-G--AC--GC-A-A-G-T--C-T-G-A-T-G-G-A--GC-A-A-C-GCC-G-C-G-T---G-A-G-T--GA-A-G--A-A-G-G-TT-----TT-CG---G-A-T-C-G-T--A---AA-G-C-TC--------------TG-TT-G-T--T-GGT----G--A-A--G---AA-GGAC-A---G-G-G--A-A--A-----G--C----------------------AA---------C--------T----GA---T-CCC-T-GT-T-T-G-A-C-G-----G-T---A-A-TC--------A-A-C-C---------A-G-----------A--AA------------------------…	Bacteria(100);Firmicutes(100);Bacilli(100);Lactobacillales(100);Lactobacillaceae(100);Lactobacillus(100);Lactobacillus_unclassified(100);	0	0	0	0	0	0	0	0	0	0	0	0	0	0	0	0	1	0	0	0	0	0	0	0	0	0	0	0	0	0	0	0	0	0	0	0	0	0	0	0	0	0	0	0	0	0
Otu00438	380	T-AG-G-G-A-A--TC-TT-CC-G-C---AA-T-G-G--AC--GA-A-A-G-T--C-T-G-A-C-G-G-A--GC-A-A-C-GCC-G-C-G-T---G-A-G-T--GA-T-G--A-A-G-G-TT-----TT-CG---G-A-T-C-G-T--A---AA-G-C-TC--------------TG-TT-G-T--T-AGG----G--A-A--G---AA-CAAG-T---G-C-C--G-T--T-C---A--A----------------------AT-------------A-------G-GG---C-GGC-A-CC-T-T-G-A-C-G-----G-T---A-C-CT--------A-A-C-C---------A-G-----------A--AA------------------------…	Bacteria(100);Firmicutes(100);Bacilli(100);Bacillales(100);Bacillaceae(100);Bacillus(100);Bacillus_amyloliquefaciens(100);	0	0	0	0	0	0	0	0	0	0	0	0	0	0	0	0	0	0	0	0	0	0	0	0	0	0	0	0	0	0	0	0	0	0	0	0	0	0	0	0	0	0	0	0	0	0
Otu00439	379	T-GG-G-G-A-A--TT-TT-GG-A-C---AA-T-G-G--GG--GG-A-A-C-C--C-T-G-A-T-C-C-A--GC-C-A-T-GCC-G-C-G-T---G-T-C-T--GA-A-G--A-A-G-G-CC-----TT-AG---G-G-T-T-G-T--A---AA-G-T-AC--------------TT-TC-G-G--T-GAT----G--A-G--G---AA--GTT-A---T-G-T--G-T--G-----G--G----------------------AT---------A---A----G----CA---C-ATA-T-AA-T-T-G-A-C-G-----T-T---A-G-TT--------A-C-A-G---------A-A-----------G--AA------------------------…	Bacteria(100);Proteobacteria(100);Gammaproteobacteria(100);Orbales(100);Orbaceae(100);Frischella(100);Frischella_unclassified(100);	0	0	0	0	0	0	4	0	0	0	0	0	0	1	0	1	0	0	0	0	0	3	0	0	14	0	0	0	0	3	0	0	0	3	0	3	0	11	0	0	0	0	0	0	1	0
Otu00440	379	T-GG-G-G-A-A--TA-TT-GG-A-C---AA-T-G-G--GG--GC-A-A-C-C--C-T-G-A-T-C-C-A--GC-C-A-T-GCC-G-C-G-T---G-A-G-T--GA-T-G--A-A-G-G-CC-----CT-AG---G-G-T-T-G-T--A---AA-G-C-TC--------------TT-TT-G-T--G-CGG----G--A-A--G---A--------------------------------T----------------------AA-----------------------------------------T-G-A-C-G-----G-T---A-C-CG--------C-A-A-G---------A-A-----------T--AA------------------------…	Bacteria(100);Proteobacteria(100);Alphaproteobacteria(100);Rhizobiales(100);Xanthobacteraceae(100);Bradyrhizobium(100);Bradyrhizobium_ganzhouense(100);	0	0	0	0	1	0	0	0	0	0	0	1	0	0	0	0	0	0	0	0	0	0	0	0	0	0	0	0	0	0	0	0	0	0	0	0	0	0	0	0	1	0	0	0	0	0
Otu00441	377	T-GG-G-G-A-A--TA-TT-GC-A-C---AA-T-G-G--GC--GC-A-A-G-C--C-T-G-A-T-G-C-A--GC-C-A-T-GCC-G-C-G-T---G-T-A-T--GA-A-G--A-A-G-G-TC-----TT-CG---G-A-T-T-G-T--A---AA-G-T-AC--------------TT-TC-G-G--T-AGG----G--A-C--G---A--------------------------------T----------------------GA-----------------------------------------T-G-A-C-G-----G-T---A-C-CT--------A-C-A-G---------A-A-----------G--AA------------------------…	Bacteria(100);Proteobacteria(100);Alphaproteobacteria(100);Acetobacterales(100);Acetobacteraceae(100);Commensalibacter(100);Commensalibacter_s_bxid0093(100);	0	0	0	0	0	0	0	0	0	0	0	0	0	0	0	0	0	0	0	0	0	0	0	0	0	0	0	0	0	0	0	0	0	0	0	0	0	0	0	0	0	0	0	0	0	0
Otu00442	377	T-GG-G-G-A-A--TT-TT-GG-A-C---AA-T-G-G--GG--GG-A-A-C-C--C-T-G-A-T-C-C-A--GC-C-A-T-GCC-G-C-G-T---G-T-C-T--GA-A-G--A-A-G-G-CC-----TT-CG---G-G-T-T-G-T--A---AA-G-G-AC--------------TT-TT-G-T--T-AGG----G--A-A--G---AA--AAG-C---C-G-G--G-T--G-----T--T----------------------AA---------T--------A----CC---A-CCT-G-GTGC-T-G-A-C-G-----G-T---A-C-CT--------A-A-A-G---------A-A-----------T--AA------------------------…	Bacteria(100);Firmicutes(100);Bacilli(100);Lactobacillales(100);Lactobacillaceae(100);Lactobacillus(100);Lactobacillus_unclassified(100);	0	0	2	3	0	3	4	12	1	0	9	0	1	0	3	1	0	0	8	0	4	0	0	0	16	0	3	1	0	0	4	1	0	6	0	5	0	6	0	0	0	2	3	0	0	0
Otu00443	375	T-GG-G-G-A-A--TT-TT-GG-A-C---AA-T-G-G--GG--GG-A-A-C-C--C-T-G-A-T-C-C-A--GC-C-A-T-GCC-G-C-G-T---G-T-C-T--GA-A-G--A-A-G-G-CC-----TT-CG---G-G-T-T-G-T--A---AA-G-G-AC--------------TT-TT-G-T--T-AGG----G--A-A--G---AA--AAG-C---C-G-G--G-T--G-----C--T----------------------AA---------T---A----C----CA---C-CTG-G-TG-C-T-G-A-C-G-----G-T---A-C-CT--------A-A-A-G---------A-A-----------T--AA------------------------…	Bacteria(100);Proteobacteria(100);Gammaproteobacteria(100);Burkholderiales(100);Neisseriaceae(100);Snodgrassella(100);Snodgrassella_s_bxid1226(100);	0	0	0	0	0	0	0	0	0	0	0	0	1	0	10	0	0	0	0	0	87	0	0	0	0	0	0	0	0	0	0	0	0	0	0	0	0	0	0	0	0	0	0	0	0	0
Otu00444	374	T-AG-G-G-A-A--TC-TT-CC-A-C---AA-T-G-G--AC--GC-A-A-G-T--C-T-G-A-T-G-G-A--GC-A-A-C-GCC-G-C-G-T---G-A-G-T--GA-A-G--A-A-G-G-TT-----TT-CG---G-A-T-C-G-T--A---AA-G-C-TC--------------TG-TT-G-T--T-GGT----G--A-A--G---AA-GGAC-A---T-G-G--A-T--A-----G--T----------------------AA---------C--------T----GA---T-CTA-T-GT-T-T-G-A-C-G-----G-T---A-A-TC--------A-A-C-C---------A-G-----------A--AA------------------------…	Bacteria(100);Firmicutes(100);Bacilli(100);Lactobacillales(100);Lactobacillaceae(100);Lactobacillus(100);Lactobacillus_unclassified(100);	0	0	0	0	0	0	0	0	0	0	0	0	0	0	0	0	0	0	0	0	0	0	0	0	0	0	0	0	0	0	0	0	0	0	0	0	0	0	0	0	0	0	0	0	0	0
Otu00445	372	T-GG-G-G-A-A--TT-TT-GG-A-C---AA-T-G-G--GG--GG-A-A-C-C--C-T-G-A-T-C-C-A--GC-C-A-T-GCC-G-C-G-T---G-T-C-T--GA-A-G--A-A-G-G-CC-----TT-CG---G-G-T-T-G-T--A---AA-G-G-AC--------------TT-TT-G-T--T-AGG----G--A-A--G---AA--AAG-C---C-G-G--G-T--G-----C--T----------------------AA---------T---A----C----CA---C-CTG-G-TG-C-T-G-A-C-G-----G-T---A-C-CT--------A-A-A-G---------A-A-----------T--AA------------------------…	Bacteria(100);Proteobacteria(100);Gammaproteobacteria(100);Burkholderiales(100);Neisseriaceae(100);Snodgrassella(100);Snodgrassella_unclassified(100);	0	0	0	0	0	0	0	0	0	6	0	0	0	0	1	0	0	0	0	0	0	0	0	0	0	0	0	0	0	0	0	0	0	0	0	0	0	0	0	0	0	0	0	0	0	0
Otu00446	370	T-AG-G-G-A-A--TC-TT-CC-A-C---AA-T-G-G--GC--GC-A-A-G-C--C-T-G-A-T-G-G-A--GC-A-A-C-ACC-G-C-G-T---G-A-G-T--GA-A-G--A-A-G-G-GT-----TT-CG---G-C-T-C-G-T--A---AA-G-C-TC--------------TG-TT-G-T--T-AGA----G--A-A--G---AA-CGTG-C---G-T-G--A-G--A-----G--C----------------------AA---------C--------T----GT---T-CAC-G-CA-G-T-G-A-C-G-----G-T---A-T-CT--------A-A-C-C---------A-G-----------A--AA------------------------…	Bacteria(100);Firmicutes(100);Bacilli(100);Lactobacillales(100);Lactobacillaceae(100);Lactobacillus(100);Lactobacillus_mucosae(100);	0	0	0	0	1	0	2	1	0	0	0	0	0	3	1	0	1	0	0	0	0	0	0	0	1	0	0	0	0	0	0	1	0	0	1	0	0	0	0	1	0	0	0	5	0	1
Otu00447	369	T-AG-G-G-A-A--TC-TT-CC-A-C---AA-T-G-G--AC--GC-A-A-G-T--C-T-G-A-T-G-G-A--GC-A-A-C-GCC-G-C-G-T---G-A-G-T--GA-A-G--A-A-G-G-TT-----TT-CG---G-A-T-C-G-T--A---AA-G-C-TC--------------TG-TT-G-T--T-GGT----G--A-A--G---AA-GGAC-A---G-G-G--A-T--A-----G--C----------------------AA---------C--------T----GA---T-CCC-T-GT-T-T-G-A-C-G-----G-T---A-A-TC--------A-A-C-C---------A-G-----------A--AA------------------------…	Bacteria(100);Firmicutes(100);Bacilli(100);Lactobacillales(100);Lactobacillaceae(100);Lactobacillus(100);Lactobacillus_unclassified(100);	0	0	0	0	0	0	0	0	1	0	4	0	13	0	0	0	0	1	0	0	0	0	0	0	0	0	0	0	0	6	0	0	0	0	0	8	0	0	0	0	0	0	0	0	0	0
Otu00448	369	T-GG-G-G-A-A--TA-TT-GC-A-C---AA-T-G-G--GG--GG-A-A-C-C--C-T-G-A-T-G-C-A--GC-C-A-T-GCC-G-C-G-T---G-T-A-T--GA-A-G--A-A-G-G-CC-----TT-CG---G-G-T-T-G-T--A---AA-G-T-AC--------------TT-TC-G-G--T-GAT----G--A-G--G---AA--GGT-G---A-C-G--T-A--T-----C--T----------------------AA---------T---A----G----GT---G-CGT-T-AA-T-T-G-A-C-G-----T-T---A-A-TT--------A-C-A-G---------A-A-----------G--AA------------------------…	Bacteria(100);Proteobacteria(100);Gammaproteobacteria(100);Orbales(100);Orbaceae(100);Gilliamella(100);Gilliamella_apicola(100);	0	0	0	0	0	0	0	0	0	0	0	0	0	0	0	0	0	0	67	0	0	0	0	0	0	0	0	0	0	0	0	0	0	0	0	0	0	0	0	0	0	0	0	0	0	0
Otu00449	367	T-GG-G-G-A-A--TA-TT-GC-A-C---AA-T-G-G--GG--GG-A-A-C-C--C-T-G-A-T-G-C-A--GC-C-A-T-GCC-G-C-G-T---G-T-A-T--GA-A-G--A-A-G-G-CC-----TT-CG---G-G-T-T-G-T--A---AA-G-T-AC--------------TT-TC-G-G--T-AAT----G--A-G--G---AA--GGT-G---A-T-G--T-A--T-----C--T----------------------AA---------T---A----G----GT---G-CAT-C-AA-T-T-G-A-C-G-----T-T---A-A-TT--------A-C-A-G---------A-A-----------G--AA------------------------…	Bacteria(100);Proteobacteria(100);Gammaproteobacteria(100);Orbales(100);Orbaceae(100);Gilliamella(100);Gilliamella_unclassified(100);	0	0	0	0	0	0	0	0	0	0	0	0	0	0	0	0	0	0	0	0	0	0	0	0	0	0	0	0	0	0	0	0	0	0	0	0	0	0	0	0	0	0	0	0	0	5
Otu00450	367	T-AG-G-G-A-A--TC-TT-CC-A-C---AA-T-G-G--AC--GC-A-A-G-T--C-T-G-A-T-G-G-A--GC-A-A-C-GCC-G-C-G-T---G-A-G-T--GA-A-G--A-A-G-G-TT-----TT-CG---G-A-T-C-G-T--A---AA-G-C-TC--------------TG-TT-G-T--T-GGT----G--A-A--G---AA-GGAC-A---T-G-G--A-A--A-----G--T----------------------AA---------C--------T----GA---T-CTA-T-GT-T-T-G-A-C-G-----G-T---A-A-TC--------A-A-C-C---------A-G-----------A--AA------------------------…	Bacteria(100);Firmicutes(100);Bacilli(100);Lactobacillales(100);Lactobacillaceae(100);Lactobacillus(100);Lactobacillus_unclassified(100);	0	0	0	0	0	0	0	0	0	0	0	0	0	0	0	0	0	0	0	0	0	0	0	0	0	0	0	0	0	0	0	0	0	0	0	0	0	0	0	0	0	0	0	0	0	0
Otu00451	366	T-GG-G-G-A-A--TA-TT-GG-A-C---AA-T-G-G--GG--GC-A-A-C-C--C-T-G-A-T-C-C-A--GC-A-A-T-GCC-G-C-G-T---G-T-A-T--GA-A-G--A-A-G-G-TC-----TT-CG---G-A-T-T-G-T--A---AA-G-T-AC--------------TT-TC-G-G--T-AGG----G--A-C--G---A--------------------------------T----------------------GA-----------------------------------------T-G-A-C-G-----G-T---A-C-CT--------A-C-A-G---------A-A-----------G--AA------------------------…	Bacteria(100);Proteobacteria(100);Proteobacteria_unclassified(100);Proteobacteria_unclassified(100);Proteobacteria_unclassified(100);Proteobacteria_unclassified(100);Proteobacteria_unclassified(100);	0	0	0	0	0	0	0	0	1	0	0	0	0	0	0	0	0	0	0	0	0	0	0	0	1	0	0	1	0	2	0	0	0	0	0	0	0	0	0	0	0	0	0	0	14	0
Otu00452	366	T-AG-G-G-A-A--TC-TT-CC-A-C---AA-T-G-G--AC--GC-A-A-G-T--C-T-G-A-T-G-G-A--GC-A-A-C-GCC-G-C-G-T---G-G-A-T--GA-A-G--A-A-G-G-TT-----TT-CG---G-A-T-C-G-T--A---AA-A-T-CC--------------TG-TT-G-T--T-GAA----G--A-A--G---AA-CGGT-T---G-T-G--A-G--A-----G--T----------------------AA---------C--------T----GC---T-CAT-A-AC-G-T-G-A-C-G-----G-T---A-A-TC--------A-A-C-C---------A-G-----------A--AA------------------------…	Bacteria(100);Firmicutes(100);Bacilli(100);Lactobacillales(100);Lactobacillaceae(100);Bombilactobacillus(100);Bombilactobacillus_mellis(100);	0	0	0	0	0	0	0	0	0	0	0	0	0	0	0	0	0	0	0	0	0	0	0	0	0	0	0	0	0	0	0	0	0	0	0	0	0	0	0	0	0	0	0	0	0	0
Otu00453	365	T-GG-G-G-A-A--TA-TT-GC-A-C---AA-T-G-G--GC--GC-A-A-G-C--C-T-G-A-T-G-C-A--GC-C-A-T-GCC-G-C-G-T---G-T-G-T--GA-A-G--A-A-G-G-CC-----TT-AG---G-G-T-T-G-T--A---AA-G-C-AC--------------TT-TC-A-G--C-GAG----G--A-G--G---AA--GGG-T---T-C-A--G-T--G-----T--T----------------------AA---------T---A----G----CA---C-TGT-T-CA-T-T-G-A-C-G-----T-T---A-C-TC--------G-C-A-G---------A-A-----------G--AA------------------------…	Bacteria(100);Proteobacteria(100);Gammaproteobacteria(100);Enterobacterales(100);Hafniaceae(100);Hafnia(100);Hafnia_fonticola(100);	0	0	0	0	0	0	0	0	0	0	0	0	0	0	0	0	0	0	0	0	365	0	0	0	0	0	0	0	0	0	0	0	0	0	0	0	0	0	0	0	0	0	0	0	0	0
Otu00454	364	T-AG-G-G-A-A--TC-TT-CC-A-C---AA-T-G-G--AC--GC-A-A-G-T--C-T-G-A-T-G-G-A--GC-A-A-C-GCC-G-C-G-T---G-A-G-T--GA-A-G--A-A-G-G-TT-----TT-CG---G-A-T-C-G-T--A---AA-G-C-TC--------------TG-TT-G-T--T-GGT----G--A-A--G---AA-GGAC-A---A-G-G--G-T--A-----G--T----------------------AA---------C--------T----GA---T-CTT-T-GT-T-T-G-A-C-G-----G-T---A-A-TC--------A-A-C-C---------A-G-----------A--AA------------------------…	Bacteria(100);Firmicutes(100);Bacilli(100);Lactobacillales(100);Lactobacillaceae(100);Lactobacillus(100);Lactobacillus_melliventris(100);	0	0	0	0	0	0	0	0	0	0	0	0	0	0	0	0	0	0	0	0	0	0	0	0	0	0	0	0	0	0	0	0	0	0	0	0	0	0	0	0	0	0	0	0	0	0
Otu00455	362	T-AG-G-G-A-A--TC-TT-CC-A-C---AA-T-G-G--AC--GC-A-A-G-T--C-T-G-A-T-C-C-A--GC-C-A-T-GCC-G-C-G-T---G-A-G-T--GA-T-G--A-A-G-G-CC-----CT-AG---G-G-T-T-G-T--A---AA-G-C-TC--------------TT-TC-A-C--C-GGT----G--A-A--G---A--------------------------------T----------------------AA-----------------------------------------T-G-A-C-G-----G-T---A-A-CC--------G-G-A-G---------A-A-----------G--AA------------------------…	Bacteria(100);Proteobacteria(100);Alphaproteobacteria(100);Rhizobiales(100);Rhizobiaceae(100);Bartonella(100);Bartonella_s_bxid4984(100);	0	0	0	0	0	0	55	0	0	0	0	0	0	0	10	0	0	1	1	0	0	0	3	0	0	0	0	0	0	12	1	14	0	0	0	29	0	0	11	0	0	5	0	0	1	0
Otu00456	362	T-AG-G-G-A-A--TC-TT-CC-A-C---AA-T-G-G--AC--GC-A-A-G-T--C-T-G-A-T-G-G-A--GC-A-A-C-GCC-G-C-G-T---G-A-G-T--GA-A-G--A-A-G-G-TT-----TT-CG---G-A-T-C-G-T--A---AA-G-C-TC--------------TG-TT-G-T--T-GGT----G--A-A--G---AA-GGAC-A---A-G-G--G-T--A-----G--T----------------------AA---------C--------T----GA---T-TCT-T-GT-T-T-G-A-C-G-----G-T---A-A-TC--------A-A-C-C---------A-G-----------A--AA------------------------…	Bacteria(100);Firmicutes(100);Bacilli(100);Lactobacillales(100);Lactobacillaceae(100);Lactobacillus(100);Lactobacillus_unclassified(100);	0	0	0	0	0	0	0	362	0	0	0	0	0	0	0	0	0	0	0	0	0	0	0	0	0	0	0	0	0	0	0	0	0	0	0	0	0	0	0	0	0	0	0	0	0	0
Otu00457	361	T-GG-G-G-A-A--TA-TT-GC-A-C---AA-T-G-G--GG--GA-A-A-C-C--C-T-G-A-T-G-C-A--GC-C-A-T-GCC-G-C-G-T---G-T-A-T--GA-A-G--A-A-G-G-CC-----TT-CG---G-G-T-T-G-T--A---AA-G-T-AC--------------TT-TC-G-G--T-AAT----G--A-G--G---AA--GGT-G---G-T-G--T-A--T-----C--T----------------------AA---------T---A----G----GT---G-CAT-C-AA-T-T-G-A-C-G-----T-T---A-A-TT--------A-C-A-G---------A-A-----------G--AA------------------------…	Bacteria(100);Proteobacteria(100);Gammaproteobacteria(100);Orbales(100);Orbaceae(100);Gilliamella(100);Gilliamella_unclassified(100);	0	0	0	0	0	0	20	0	0	0	5	0	0	0	0	0	0	0	0	0	0	0	0	0	0	0	0	0	0	0	0	0	0	0	0	0	0	0	0	0	0	0	0	0	0	0
Otu00458	358	T-AG-G-G-A-A--TC-TT-CC-A-C---AA-T-G-G--AC--GC-A-A-G-T--C-T-G-A-T-G-G-A--GC-A-A-C-GCC-G-C-G-T---G-G-A-T--GA-A-G--A-A-G-G-TC-----TT-CG---G-A-T-C-G-T--A---AA-A-T-CC--------------TG-TT-G-T--T-GAA----G--A-A--G---AA--CGT-A---T-G-T--G-A--G-----A--G----------------------TA---------A---C----T----GC---T-CAG-A-TA-G-T-G-A-C-G-----G-T---A-T-TC--------A-A-C-C---------A-G-----------A--AA------------------------…	Bacteria(100);Bacteria_unclassified(100);Bacteria_unclassified(100);Bacteria_unclassified(100);Bacteria_unclassified(100);Bacteria_unclassified(100);Bacteria_unclassified(100);	0	0	1	0	1	0	10	6	4	0	6	0	1	1	0	0	0	0	0	1	0	0	0	1	0	2	0	4	0	8	1	0	0	3	0	5	0	0	0	0	2	0	0	0	14	1
Otu00459	356	T-AG-G-G-A-A--TC-TT-CC-A-C---AA-T-G-G--GC--GC-A-A-G-C--C-T-G-A-T-G-G-A--GC-A-A-C-ACC-G-C-G-T---G-A-G-T--GA-A-G--A-A-G-G-GT-----TT-CG---G-C-T-C-G-T--A---AA-G-C-TC--------------TG-TT-G-T--T-AAA----G--A-A--G---AA-CACG-T---A-T-G--A-G--A-----G--T----------------------AA---------C--------T----GT---T-CAT-A-CG-T-T-G-A-C-G-----G-T---A-T-TT--------A-A-C-C---------A-G-----------A--AA------------------------…	Bacteria(100);Firmicutes(100);Bacilli(100);Lactobacillales(100);Lactobacillaceae(100);Lactobacillus(100);Lactobacillus_fermentum(100);	0	0	0	0	1	0	0	0	0	0	1	1	0	1	6	0	0	0	0	0	2	0	0	0	1	0	0	0	0	0	0	1	0	0	0	0	0	1	0	1	0	0	0	1	0	1
Otu00460	355	T-GG-G-G-A-A--TA-TT-GC-A-C---AA-T-G-G--GC--GC-A-A-G-C--C-T-G-A-T-G-C-A--GC-C-A-T-GCC-G-C-G-T---G-T-G-T--GA-A-G--A-A-G-G-CC-----TT-AG---G-G-T-T-G-T--A---AA-G-C-AC--------------TT-TC-A-G--C-GAG----G--A-G--G---AA--GGC-G---T-T-G--T-A--G-----T--T----------------------AA---------T---A----G----CT---G-CAG-C-GA-T-T-G-A-C-G-----T-T---A-C-TC--------G-C-A-G---------A-A-----------G--AA------------------------…	Bacteria(100);Proteobacteria(100);Gammaproteobacteria(100);Enterobacterales(100);Enterobacterales_unclassified(100);Enterobacterales_unclassified(100);Enterobacterales_unclassified(100);	0	0	0	0	16	0	0	0	0	0	0	0	0	0	0	0	0	0	0	0	0	0	0	0	0	0	0	0	0	0	0	0	0	0	0	0	0	0	0	0	0	0	0	63	0	0
Otu00461	355	T-AG-G-G-A-A--TC-TT-CC-A-C---AA-T-G-G--AC--GC-A-A-G-T--C-T-G-A-T-G-G-A--GC-A-A-C-GCC-G-C-G-T---G-A-G-T--GA-A-G--A-A-G-G-TT-----TT-CG---G-A-T-C-G-T--A---AA-G-C-TC--------------TG-TT-G-T--T-GGT----G--A-A--G---AA--GGA-C---A-A-G--G-G--T-----A--G----------------------TA---------A---C----T----GA---T-TCT-T-GT-T-T-G-A-C-G-----G-T---A-A-TC--------A-A-C-C---------A-G-----------A--AA------------------------…	Bacteria(100);Bacteria_unclassified(100);Bacteria_unclassified(100);Bacteria_unclassified(100);Bacteria_unclassified(100);Bacteria_unclassified(100);Bacteria_unclassified(100);	0	0	0	11	0	0	0	0	0	0	0	0	0	0	0	0	0	0	0	6	0	0	0	0	0	0	0	0	0	0	0	0	0	0	0	0	0	0	0	10	0	0	0	0	0	0
Otu00462	352	T-AG-G-G-A-A--TC-TT-CC-A-C---AA-T-G-G--AC--GC-A-A-G-T--C-T-G-A-T-G-G-A--GC-A-A-C-GCC-G-C-G-T---G-A-G-T--GA-A-G--A-A-G-G-TT-----TT-CG---G-A-T-C-G-T--A---AA-G-C-TC--------------TG-TT-G-T--T-GGT----G--A-A--G---AA--GGA-C---A-G-G--G-A--A-----A--G----------------------CA---------A---C----T----GG---T-CTC-T-GT-T-T-G-A-C-G-----G-T---A-A-TC--------A-A-C-C---------A-G-----------A--AA------------------------…	Bacteria(100);Proteobacteria(100);Gammaproteobacteria(100);Orbales(100);Orbaceae(100);Gilliamella(100);Gilliamella_unclassified(100);	0	0	0	1	0	0	11	0	0	5	0	0	0	1	0	0	2	0	0	0	0	0	0	0	0	0	0	0	0	0	0	1	0	0	0	0	0	0	0	0	0	0	0	0	0	0
Otu00463	351	T-GG-G-G-A-A--TA-TT-GC-A-C---AA-T-G-G--GG--GG-A-A-C-C--C-T-G-A-T-G-C-A--GC-C-A-T-GCC-G-C-G-T---G-T-A-T--GA-A-G--A-A-G-G-CC-----TT-CG---G-G-T-T-G-T--A---AA-G-T-AC--------------TT-TC-G-G--T-AAC----G--A-G--G---AA-GGTG-G---T-G-T--A-T--C-----T--A----------------------AT---------A--------G----GT---G-CAT-C-AA-T-T-G-A-C-G-----T-T---A-A-TT--------A-C-A-G---------A-A-----------G--AA------------------------…	Bacteria(100);Firmicutes(100);Bacilli(100);Lactobacillales(100);Lactobacillaceae(100);Lactobacillus(100);Lactobacillus_unclassified(100);	0	0	0	0	0	0	0	0	0	0	0	0	0	0	0	0	1	0	0	3	0	0	0	0	0	0	0	0	0	0	0	0	0	0	0	0	0	0	0	0	0	0	0	6	0	0
Otu00464	351	T-AG-G-G-A-A--TC-TT-CC-A-C---AA-T-G-G--AC--GC-A-A-G-T--C-T-G-A-T-G-G-A--GC-A-A-C-GCC-G-C-G-T---G-A-G-T--GA-A-G--A-A-G-G-TT-----TT-CG---G-A-T-C-G-T--A---AA-G-C-TC--------------TG-TT-G-T--T-GGT----G--A-A--G---AA-GGAC-A---A-G-G--A-A--A-----G--T----------------------AA---------C--------T----GA---T-CTT-T-GT-T-T-G-A-C-G-----G-T---A-A-TC--------A-A-C-C---------A-G-----------A--AA------------------------…	Bacteria(100);Firmicutes(100);Bacilli(100);Lactobacillales(100);Lactobacillaceae(100);Lactobacillus(100);Lactobacillus_unclassified(100);	0	0	0	0	0	0	24	0	0	17	0	0	0	0	1	8	0	1	10	1	0	0	11	0	0	0	0	0	0	0	10	0	0	0	0	0	10	22	7	0	0	0	12	0	0	0
Otu00465	350	T-GG-G-G-A-A--TA-TT-GG-A-C---AA-T-G-G--GG--GC-A-A-C-C--C-T-G-A-T-C-C-A--GC-A-A-T-GCC-G-C-G-T---G-T-A-T--GA-A-G--A-A-G-G-TC-----TT-CG---G-A-T-T-G-T--A---AA-G-T-AC--------------TT-TC-G-G--T--A-----G----G--G---AC--GAT-G---A-T-G----A--------C---------------------------------------------G----GT------A--C------------C------------------T--------A-C-A-G---------A-A-----------G--AA------------------------…	Bacteria(100);Proteobacteria(100);Gammaproteobacteria(100);Orbales(100);Orbaceae(100);Gilliamella(100);Gilliamella_unclassified(100);	0	0	0	0	0	0	0	0	11	0	0	0	0	0	0	0	0	0	5	0	0	0	0	0	0	0	0	6	0	7	0	0	0	0	1	0	9	0	0	0	0	0	1	0	12	0
Otu00466	350	G-GG-G-G-A-A--CC-CT-GA-T-G---CA-G-C-C--AT--GC-C-G-C-G--T-G-T-A-T-G-A-A--GA-A-G-G-CCT-T-C-G-G---GTT-G-T--AA-A-G--T-A-C-T-TT-----CG-GT---G-A-TGA-G-G--A---AG-G-TGATG-------------TA-TCTA-A--T-AGG----T--G-C--A---T--------------------------------C----------------------AAT----------------------------------------T-G-A-C-G-----T-T---A-A-TT--------A-C-A-G---------A-A-----------G--AA------------------------…	Bacteria(100);Proteobacteria(100);Alphaproteobacteria(100);Acetobacterales(100);Acetobacteraceae(100);Commensalibacter(100);Commensalibacter_s_bxid0093(100);	0	0	0	0	0	0	0	0	0	0	0	3	0	0	0	0	0	0	0	0	0	0	0	0	0	0	0	0	0	0	0	0	0	0	0	0	0	0	0	0	0	0	0	0	0	0
Otu00467	348	T-AG-G-G-A-A--TC-TT-CC-A-C---AA-T-G-G--AC--GC-A-A-G-T--C-T-G-A-T-G-G-A--GC-A-A-C-GCC-G-C-G-T---G-A-G-T--GA-A-G--A-A-G-G-TT-----TT-CG---G-A-T-C-G-T--A---AA-G-C-TC--------------TG-TT-G-T--T-GGT----G--A-A--G---AA-GGAC-A---A-G-G--A-A--A-----G--T----------------------AA---------C--------T----GA---T-TTT-T-GT-T-T-G-A-C-G-----G-T---A-A-TC--------A-A-C-C---------A-G-----------A--AA------------------------…	Bacteria(100);Firmicutes(100);Bacilli(100);Lactobacillales(100);Lactobacillaceae(100);Lactobacillus(100);Lactobacillus_melliventris(100);	0	0	0	0	0	0	0	0	0	0	0	0	0	0	0	0	0	0	0	0	0	0	0	0	90	0	0	0	0	0	0	0	0	0	0	0	0	0	0	0	0	0	0	0	0	0
Otu00468	348	T-AG-G-G-A-A--TC-TT-CC-A-C---AA-T-G-G--AC--GC-A-A-G-T--C-T-G-A-T-G-G-A--GC-A-A-C-GCC-G-C-G-T---G-A-G-T--GA-A-G--A-A-G-G-TT-----TT-CG---G-A-T-C-G-T--A---AA-G-C-TC--------------TG-TT-G-T--T-GGT----G--A-A--G---AA-GGAC-A---G-G-G--G-T--A-----G--T----------------------AA---------C--------T----GA---T-TCT-T-GT-T-T-G-A-C-G-----G-T---A-A-TC--------A-A-C-C---------A-G-----------A--AA------------------------…	Bacteria(100);Firmicutes(100);Bacilli(100);Lactobacillales(100);Lactobacillaceae(100);Lactobacillus(100);Lactobacillus_unclassified(100);	0	0	0	0	0	0	0	0	0	0	0	0	0	0	0	0	0	0	0	0	0	0	0	0	0	0	0	0	0	0	0	0	0	0	0	0	0	0	0	0	0	0	0	0	0	179
Otu00469	347	T-GG-G-G-A-A--TA-TT-GC-A-C---AA-T-G-G--GG--GG-A-A-C-C--C-T-G-A-T-G-C-A--GC-C-A-T-GCC-G-C-G-T---G-T-A-T--GA-A-G--A-A-G-G-CC-----TT-CG---G-G-T-T-G-T--A---AA-G-T-AC--------------TT-TC-G-G--T-AAT----G--A-G--G---AA--AGT-G---A-T-G--T-A--T-----C--T----------------------AA---------T---A----G----GT---G-CAT-C-AA-T-T-G-A-C-G-----T-T---A-A-TT--------A-C-A-G---------A-A-----------G--AA------------------------…	Bacteria(100);Proteobacteria(100);Gammaproteobacteria(100);Orbales(100);Orbaceae(100);Gilliamella(100);Gilliamella_unclassified(100);	0	0	0	0	0	0	0	0	0	0	0	0	0	0	0	0	0	0	0	0	0	0	0	0	0	0	0	0	0	0	0	0	0	0	0	0	0	0	0	0	0	0	0	0	0	0
Otu00470	346	T-AG-G-G-A-A--TC-TT-CC-A-C---AA-T-G-G--AC--GC-A-A-G-T--C-T-G-A-T-G-G-A--GC-A-A-C-GCC-G-C-G-T---G-A-G-T--GA-A-G--A-A-G-G-TT-----TT-CG---G-A-T-C-G-T--A---AA-G-C-TC--------------TG-TT-G-T--T-GGT----G--A-A--G---AA-GGAC-A---T-G-G--A-T--A-----G--T----------------------AA---------C--------T----GA---T-CTA-T-GT-T-T-G-A-C-G-----G-T---A-A-TC--------A-A-C-C---------A-G-----------A--AA------------------------…	Bacteria(100);Firmicutes(100);Bacilli(100);Lactobacillales(100);Lactobacillaceae(100);Lactobacillus(100);Lactobacillus_unclassified(100);	0	0	0	0	1	0	0	12	0	0	0	0	1	0	0	1	0	0	11	0	0	0	4	0	6	0	0	8	1	0	1	6	0	0	0	0	0	1	7	0	6	0	0	4	0	0
Otu00471	346	T-AG-G-G-A-A--TC-TT-CC-A-C---AA-T-G-G--AC--GC-A-A-G-T--C-T-G-A-T-G-G-A--GC-A-A-C-GCC-G-C-G-T---G-A-G-T--GA-A-G--A-A-G-G-TT-----TT-CG---G-A-T-C-G-T--A---AA-G-C-TC--------------TG-TT-G-T--T-GGT----G--A-A--G---AA-GGAC-A---T-G-G--G-T--A-----G--T----------------------AA---------C--------T----GA---T-CTA-T-GT-T-T-G-A-C-G-----G-T---A-A-TC--------A-A-C-C---------A-G-----------A--AA------------------------…	Bacteria(100);Firmicutes(100);Bacilli(100);Lactobacillales(100);Lactobacillaceae(100);Lactobacillus(100);Lactobacillus_apis(100);	0	0	0	0	0	0	0	0	1	0	0	0	0	0	0	0	0	0	0	0	0	0	0	0	1	0	0	7	0	0	1	0	0	1	0	0	0	0	0	0	0	0	0	0	0	0
Otu00472	345	G-AC-G-C-A-A--GT-CT-GA-T-G---GA-G-C-A--AC--GC-C-G-C-G--T-G-G-A-T-G-A-A--GA-A-G-G-TCT-T-C-G-G---A-T-C-G--TA-A-A--A-T-C-C-TG-----TT-GT---T-G-A-A-G-A--A---GA-A-C-GT--------------AT-GT-G-A--G-AGT----A--A-C--T---GC--T-CA-------------------------G----------------------AT---------A--------------------------G----T-G-A-C-G-----G-T---A-T-TC--------A-A-C-C---------A-G-----------A--AA------------------------…	Bacteria(100);Bacteria_unclassified(100);Bacteria_unclassified(100);Bacteria_unclassified(100);Bacteria_unclassified(100);Bacteria_unclassified(100);Bacteria_unclassified(100);	0	1	0	10	0	0	39	1	13	6	10	0	7	0	0	3	0	0	1	1	0	0	1	0	0	3	2	0	0	5	0	14	0	11	1	9	25	0	0	0	8	6	0	15	20	1
Otu00473	345	T-AG-G-G-A-A--TC-TT-CC-G-C---AA-T-G-G--AC--GA-A-A-G-T--C-T-G-A-C-G-G-A--GC-A-A-C-GCC-G-C-G-T---G-A-G-T--GA-T-G--A-A-G-G-TT-----TT-CG---G-A-T-C-G-T--A---AA-G-C-TC--------------TG-TT-G-T--T-AGG----G--A-A--G---AA-CAAG-T---G-C-G--A-G--A-G---T--A----------------------AC---------------------T-GC---T-CGC-A-CC-T-T-G-A-C-G-----G-T---A-C-CT--------A-A-C-C---------A-G-----------A--AA------------------------…	Bacteria(100);Firmicutes(100);Bacilli(100);Bacillales(100);Bacillaceae(100);Bacillus(100);Bacillus_unclassified(100);	0	0	0	0	0	0	0	0	0	0	0	0	0	0	0	0	0	0	0	0	0	0	0	0	0	1	0	0	0	0	0	0	0	0	1	0	0	0	0	0	0	0	0	0	0	1
Otu00474	343	T-GG-G-G-A-A--TT-TT-GG-A-C---AA-T-G-G--GG--GG-A-A-C-C--C-T-G-A-T-C-C-A--GC-C-A-T-GCC-G-C-G-T---G-T-C-T--GA-A-G--A-A-G-G-CC-----TT-CG---G-G-T-T-G-T--A---AA-G-G-AC--------------TT-TT-G-T--T-AGG----G--A-A--G---AA--AAG-C---C-G-G--G-T--G-----T--T----------------------AA---------T---A----C----CA---C-CTG-G-TG-C-T-G-A-C-G-----G-T---A-C-CT--------A-A-A-G---------A-A-----------T--AA------------------------…	Bacteria(100);Proteobacteria(100);Gammaproteobacteria(100);Orbales(100);Orbaceae(100);Gilliamella(100);Gilliamella_unclassified(100);	0	0	0	12	0	0	0	0	0	0	26	0	1	0	0	11	0	0	0	0	0	0	0	0	0	0	0	7	0	0	1	5	0	0	0	0	1	6	0	0	0	4	0	1	0	0
Otu00475	341	T-GG-G-G-A-A--TA-TT-GC-A-C---AA-T-G-G--GG--GG-A-A-C-C--C-T-G-A-T-G-C-A--GC-C-A-T-GCC-G-C-G-T---G-T-A-T--GA-A-G--A-A-G-G-CC-----TT-CG---G-G-T-T-G-T--A---AA-G-T-AC--------------TT-TC-G-G--T-AAT----G--A-G--G---AA--GGT-G---A-T-G--T-A--T-----C--T----------------------AA---------T---A----G----GT---G-CAT-C-AA-T-T-G-A-C-G-----T-T---A-A-TT--------A-C-A-G---------A-A-----------G--AA------------------------…	Bacteria(100);Proteobacteria(100);Gammaproteobacteria(100);Orbales(100);Orbaceae(100);Orbaceae_unclassified(100);Orbaceae_unclassified(100);	0	0	0	0	0	0	0	0	0	0	0	0	0	0	0	0	0	0	0	0	0	0	0	0	0	0	0	0	0	0	3	0	0	0	0	0	0	0	0	0	0	11	0	0	0	9
Otu00476	340	T-GG-G-G-A-A--TA-TT-GC-A-C---AA-T-G-G--GG--GG-A-A-C-C--C-T-G-A-T-G-C-A--GC-C-A-T-GCC-G-C-G-T---G-T-A-T--GA-A-G--A-A-G-G-CC-----TT-CG---G-G-T-T-G-T--A---AA-G-T-AC--------------TT-TC-G-G--T-AGG----G--A-C--G---A--------------------------------T----------------------GA-----------------------------------------T-G-A-C-G-----G-T---A-C-CT--------A-C-A-G---------A-A-----------G--AA------------------------…	Bacteria(100);Proteobacteria(100);Alphaproteobacteria(100);Acetobacterales(100);Acetobacteraceae(100);Commensalibacter(100);Commensalibacter_s_bxid0093(100);	0	0	0	0	0	0	0	0	0	0	0	0	0	0	0	0	0	0	0	0	0	0	0	0	0	0	0	0	0	0	0	0	0	0	0	0	4	0	0	0	0	0	0	0	0	0
Otu00477	339	T-GG-G-G-A-A--TT-TT-GG-A-C---AA-T-G-G--GG--GG-A-A-C-C--C-T-G-A-T-C-C-A--GC-C-A-T-GCC-G-C-G-T---G-T-C-T--GA-A-G--A-A-G-G-CC-----TT-CG---G-G-T-T-G-T--A---AA-G-G-AC--------------TT-TT-G-T--T-AGG----G--A-A--G---AA--AAG-C---C-G-G--G-T--G-----T--T----------------------AA---------T---A----C----CA---C-CTG-G-TG-C-T-G-A-C-G-----G-T---A-C-CT--------A-A-A-G---------A-A-----------T--AA------------------------…	Bacteria(100);Proteobacteria(100);Gammaproteobacteria(100);Burkholderiales(100);Neisseriaceae(100);Snodgrassella(100);Snodgrassella_s_bxid1226(100);	0	0	0	0	0	0	0	27	0	0	67	0	0	0	0	0	0	0	0	0	0	0	0	0	0	0	0	0	0	0	0	0	0	0	0	0	0	0	0	0	0	0	1	0	0	0
Otu00478	337	T-AG-G-G-A-A--TC-TT-CC-A-C---AA-T-G-G--AC--GC-A-A-G-T--C-T-G-A-T-G-G-A--GC-A-A-C-GCC-G-C-G-T---G-A-G-T--GA-A-G--A-A-G-G-TT-----TT-CG---G-A-T-C-G-T--A---AA-G-C-TC--------------TG-TT-G-T--T-GGT----G--A-A--G---AA-GGAC-A---G-G-G--A-T--A-----G--C----------------------AA---------C--------T----GA---T-CCC-T-GT-T-T-G-A-C-G-----G-T---A-A-TC--------A-A-C-C---------A-G-----------A--AA------------------------…	Bacteria(100);Firmicutes(100);Bacilli(100);Lactobacillales(100);Lactobacillaceae(100);Lactobacillaceae_unclassified(100);Lactobacillaceae_unclassified(100);	0	0	0	171	0	0	0	0	0	0	0	0	0	0	0	0	0	0	0	0	0	0	0	0	0	5	0	72	0	0	0	0	0	0	0	0	0	0	0	0	0	0	0	0	0	0
Otu00479	336	T-GG-G-G-A-A--TA-TT-GC-A-C---AA-T-G-G--GG--GG-A-A-C-C--C-T-G-A-T-G-C-A--GC-C-A-T-GCC-G-C-G-T---G-T-A-T--GA-A-G--A-A-G-G-CC-----TT-CG---G-G-T-T-G-T--A---AA-G-T-AC--------------TT-TC-G-G--T-GAT----G--A-G--G---AA--GGT-G---A-T-G--T-A--T-----C--T----------------------AA---------T---A----G----GT---G-CAT-C-AA-T-T-G-A-C-G-----T-T---A-A-TT--------A-C-A-G---------A-A-----------G--AA------------------------…	Bacteria(100);Proteobacteria(100);Gammaproteobacteria(100);Orbales(100);Orbaceae(100);Gilliamella(100);Gilliamella_unclassified(100);	0	0	0	0	0	0	0	0	0	0	0	0	0	0	0	0	0	0	0	0	0	0	0	0	0	0	0	1	0	0	0	0	0	0	0	0	0	0	0	1	0	0	0	0	0	0
Otu00480	334	T-AG-G-G-A-A--TC-TT-CC-A-C---AA-T-G-G--AC--GC-A-A-G-T--C-T-G-A-T-G-G-A--GC-A-A-C-GCC-G-C-G-T---G-G-A-T--GA-A-G--A-A-G-G-TC-----TT-CG---G-A-T-C-G-T--A---AA-A-T-CC--------------TG-TT-G-T--T-GAA----G--A-A--G---AA-CGGT-T---G-T-G--A-G--A-----G--T----------------------AA---------C--------T----GC---T-CAT-A-GC-G-T-G-A-C-G-----G-T---A-A-TC--------A-A-C-C---------A-G-----------A--AA------------------------…	Bacteria(100);Firmicutes(100);Bacilli(100);Lactobacillales(100);Lactobacillaceae(100);Bombilactobacillus(100);Bombilactobacillus_mellis(100);	0	0	0	0	0	0	0	0	0	0	0	0	0	0	0	0	0	0	0	0	0	0	0	0	0	0	0	0	0	0	0	0	0	0	0	0	0	0	0	0	0	0	0	0	0	0
Otu00481	332	T-AG-G-G-A-A--TC-TT-CC-A-C---AA-T-G-G--AC--GC-A-A-G-T--C-T-G-A-T-G-G-A--GC-A-A-C-GCC-G-C-G-T---G-A-G-T--GA-A-G--A-A-G-G-TT-----TT-CG---G-A-T-C-G-T--A---AA-G-C-TC--------------TG-TT-G-T--T-GGT----G--A-A--G---AA-GGAC-A---G-G-G--A-T--A-----G--T----------------------AA---------C--------T----GA---T-TCT-T-GT-T-T-G-A-C-G-----G-T---A-A-TC--------A-A-C-C---------A-G-----------A--AA------------------------…	Bacteria(100);Firmicutes(100);Bacilli(100);Lactobacillales(100);Lactobacillaceae(100);Lactobacillus(100);Lactobacillus_kimbladii(100);	0	0	0	0	0	0	0	0	0	0	0	0	0	0	0	0	0	0	0	0	0	0	0	0	0	0	0	0	0	0	0	0	0	0	0	0	0	0	0	0	0	332	0	0	0	0
Otu00482	332	T-AG-G-G-A-A--TC-TT-CC-A-C---AA-T-G-G--AC--GC-A-A-G-T--C-T-G-A-T-G-G-A--GC-A-A-C-GCC-G-C-G-T---G-A-G-T--GA-A-G--A-A-G-G-TT-----TT-CG---G-A-T-C-G-T--A---AA-G-C-TC--------------TG-TT-G-T--T-GGT----G--A-A--G---AA-GGAC-A---A-G-G--G-T--A-----G--T----------------------AA---------C--------T----GA---T-TCT-T-GT-T-T-G-A-C-G-----G-T---A-A-TC--------A-A-C-C---------A-G-----------A--AA------------------------…	Bacteria(100);Firmicutes(100);Bacilli(100);Lactobacillales(100);Lactobacillaceae(100);Lactobacillus(100);Lactobacillus_unclassified(100);	0	0	0	0	0	0	0	0	0	0	0	0	0	0	14	0	0	0	0	0	0	0	0	0	48	1	0	0	0	0	0	0	0	0	0	0	8	0	0	0	0	0	0	0	0	0
Otu00483	331	T-AG-G-G-A-A--TC-TT-CC-A-C---AA-T-G-G--AC--GC-A-A-G-T--C-T-G-A-T-G-G-A--GC-A-A-C-GCC-G-C-G-T---G-A-G-T--GA-A-G--A-A-G-G-TT-----TT-CG---G-A-T-C-G-T--A---AA-G-C-TC--------------TG-TT-G-T--T-GGT----G--A-A--G---AA-GGAC-A---G-G-G--G-T--A-----G--T----------------------AA---------C--------T----GA---T-TCT-T-GT-T-T-G-A-C-G-----G-T---A-A-TC--------A-A-C-C---------A-G-----------A--AA------------------------…	Bacteria(100);Firmicutes(100);Bacilli(100);Lactobacillales(100);Lactobacillaceae(100);Lactobacillus(100);Lactobacillus_unclassified(100);	0	0	0	0	0	0	0	0	0	0	0	0	0	0	0	0	0	0	0	0	0	0	0	0	0	0	0	0	0	0	0	0	0	0	0	0	0	0	0	0	0	0	0	0	0	0
Otu00484	330	T-GG-G-G-A-A--TA-TT-GC-A-C---AA-T-G-G--GC--GA-A-A-G-C--C-T-G-A-T-G-C-A--GC-G-A-C-GCC-G-C-G-T---G-C-G-G--GA-T-G--A-C-G-G-CC-----TT-CG---G-G-T-T-G-T--A---AA-C-C-GC--------------TT-T--T-G----ATT----G----G--G----A----------G---C--A-A--G-----C-------------------------GA---------G---A---------GT---G-------AG-T-G-T-A-C-------C-T-------TT----------C---G---------A-A-----------T--AA------------------------…	Bacteria(100);Proteobacteria(100);Gammaproteobacteria(100);Orbales(100);Orbaceae(100);Gilliamella(100);Gilliamella_unclassified(100);	0	0	1	0	0	11	0	2	0	0	0	0	2	0	0	0	0	0	0	0	0	0	0	0	1	0	0	0	0	0	0	0	0	0	0	0	0	0	0	0	0	0	0	0	10	1
Otu00485	326	T-AG-G-G-A-A--TC-TT-CC-A-C---AA-T-G-G--AC--GC-A-A-G-T--C-T-G-A-T-G-G-A--GC-A-A-C-GCC-G-C-G-T---G-A-G-T--GA-A-G--A-A-G-G-TT-----TT-CG---G-A-T-C-G-T--A---AA-G-C-TC--------------TG-TT-G-T--T-GGT----G--A-A--G---AA-GGAC-A---A-G-G--A-A--A-----G--T----------------------AA---------C--------T----GA---T-CTT-T-GT-T-T-G-A-C-G-----G-T---A-A-TC--------A-A-C-C---------A-G-----------A--AA------------------------…	Bacteria(100);Firmicutes(100);Bacilli(100);Lactobacillales(100);Lactobacillaceae(100);Lactobacillus(100);Lactobacillus_s_bxid5682(100);	0	0	0	0	15	0	0	0	0	0	0	0	0	0	0	0	0	0	0	0	1	0	1	0	0	0	0	0	0	4	0	0	0	0	0	1	0	0	1	0	0	0	0	0	0	0
Otu00486	325	T-AG-G-G-A-A--TC-TT-CC-A-C---AA-T-G-G--AC--GC-A-A-G-T--C-T-G-A-T-G-G-A--GC-A-A-C-GCC-G-C-G-T---G-A-G-T--GA-A-G--A-A-G-G-TT-----TT-CG---G-A-T-C-G-T--A---AA-G-C-TC--------------TG-TT-G-T--T-GAA----G--A-A--G---AA-CGGT-T---G-T-G--A-G--A-----G--T----------------------AA---------C--------T----GC---T-CAT-A-AC-G-T-G-A-C-G-----G-T---A-A-TC--------A-A-C-C---------A-G-----------A--AA------------------------…	Bacteria(100);Firmicutes(100);Bacilli(100);Lactobacillales(100);Lactobacillaceae(100);Bombilactobacillus(100);Bombilactobacillus_mellis(100);	20	5	0	0	20	15	0	0	0	0	0	11	1	13	0	10	0	0	0	0	0	0	0	0	0	0	0	0	0	0	19	0	0	19	0	0	15	0	0	3	0	0	0	0	0	0
Otu00487	325	T-GG-G-G-A-A--TA-TT-GC-A-C---AA-T-G-G--GG--GG-A-A-C-C--C-T-G-A-T-G-C-A--GC-C-A-T-GCC-G-C-G-T---G-T-A-T--GA-A-G--A-A-G-G-CC-----TT-CG---G-G-T-T-G-T--A---AA-G-T-AC--------------TT-TC-G-G--T-AAT----G--A-G--G---AA--GGT-G---A-T-G--T-A--T-----C--T----------------------AA---------T---A----G----GT---G-CAT-C-AA-T-T-G-A-C-G-----T-T---A-A-TT--------A-C-A-G---------A-A-----------G--AA------------------------…	Bacteria(100);Proteobacteria(100);Gammaproteobacteria(100);Orbales(100);Orbaceae(100);Gilliamella(100);Gilliamella_unclassified(100);	0	0	0	0	0	0	0	0	0	0	0	0	0	0	0	0	0	0	0	0	0	0	0	0	0	0	0	0	0	0	0	0	0	0	0	0	0	0	0	0	0	0	0	0	0	0
Otu00488	321	T-AG-G-G-A-A--TC-TT-CC-A-C---AA-T-G-G--AC--GC-A-A-G-T--C-T-G-A-T-G-G-A--GC-A-A-C-GCC-G-C-G-T---G-G-A-T--GA-A-G--A-A-G-G-TC-----TT-CG---G-A-T-C-G-T--A---AA-A-T-CC--------------TG-TT-G-T--T-GAA----G--A-A--G---AA--CGTAT---G-T-G--A-G--A-----G--T----------------------AA---------C---T----G----CT-----CAG-A-TA-G-T-G-A-C-G-----G-T---A-T-TC--------A-A-C-C---------A-G-----------A--AA------------------------…	Bacteria(100);Bacteria_unclassified(100);Bacteria_unclassified(100);Bacteria_unclassified(100);Bacteria_unclassified(100);Bacteria_unclassified(100);Bacteria_unclassified(100);	0	0	0	0	26	0	12	8	0	4	9	0	0	0	0	1	1	0	0	0	1	1	0	0	0	0	1	1	0	0	3	0	0	3	1	7	6	0	0	0	2	5	2	4	4	0
Otu00489	321	T-GG-G-G-A-A--TT-TT-GG-A-C---AA-T-G-G--GG--GG-A-A-C-C--C-T-G-A-T-C-C-A--GC-C-A-T-GCC-G-C-G-T---G-T-C-T--GA-A-G--A-A-G-G-CC-----TT-CG---G-G-T-T-G-T--A---AA-G-G-AC--------------TT-TT-G-T--T-AGG----G--A-A--G---AA--AAG-C---C-G-G--G-T--G-----C--T----------------------AA---------T---A----C----CA---C-CTG-G-TG-C-T-G-A-C-G-----G-T---A-C-CT--------A-A-A-G---------A-A-----------T--AA------------------------…	Bacteria(100);Proteobacteria(100);Gammaproteobacteria(100);Burkholderiales(100);Neisseriaceae(100);Snodgrassella(100);Snodgrassella_s_bxid0537(100);	0	0	0	0	0	0	0	0	0	0	0	0	0	0	0	0	0	0	0	0	0	0	0	0	0	0	0	0	0	0	0	0	0	0	0	0	0	0	0	0	0	0	0	0	0	0
Otu00490	321	T-AG-G-G-A-A--TC-TT-GC-G-C---AA-T-G-G--GC--GA-A-A-G-C--C-T-G-A-C-G-C-A--GC-C-A-T-GCC-G-C-G-T---G-A-A-T--GA-T-G--A-A-G-G-TC-----TT-AG---G-A-T-T-G-T--A---AA-A-T-TC--------------TT-TC-A-C--C-GGG----G--A-A--G---A--------------------------------T----------------------AA-----------------------------------------T-G-A-C-G-----G-T---A-C-CC--------G-G-A-G---------A-A-----------G--AA------------------------…	Bacteria(100);Proteobacteria(100);Alphaproteobacteria(100);Caulobacterales(100);Caulobacteraceae(100);Phenylobacterium(100);Phenylobacterium_koreense(100);	0	0	0	0	0	0	0	0	0	0	0	0	0	0	0	0	0	0	0	0	0	0	0	0	0	0	0	0	0	0	0	0	0	0	0	0	0	0	0	0	0	0	0	0	0	0
Otu00491	321	T-AG-G-G-A-A--TC-TT-CC-A-C---AA-T-G-G--AC--GC-A-A-G-T--C-T-G-A-T-G-G-A--GC-A-A-C-GCC-G-C-G-T---G-G-A-T--GA-A-G--A-A-G-G-TC-----TT-CG---G-A-T-C-G-T--A---AA-A-T-CC--------------TG-TT-G-T--T-GAA----G--A-A--G---AA-CGGT-T---G-T-G--A-G--A-----G--T----------------------AA---------C--------T----GC---T-CAT-A-GC-G-T-G-A-C-G-----G-T---A-A-TC--------A-A-C-C---------A-G-----------A--AA------------------------…	Bacteria(100);Firmicutes(100);Bacilli(100);Lactobacillales(100);Lactobacillaceae(100);Lactobacillaceae_unclassified(100);Lactobacillaceae_unclassified(100);	0	0	0	0	0	0	0	0	0	0	0	0	0	0	0	0	0	0	0	0	0	0	0	0	0	0	0	0	0	0	0	0	0	0	0	0	0	0	35	0	0	0	0	0	0	0
Otu00492	319	T-GG-G-G-A-A--TA-TT-GC-A-C---AA-T-G-G--GG--GG-A-A-C-C--C-T-G-A-T-G-C-A--GC-C-A-T-GCC-G-C-G-T---G-T-A-T--GA-A-G--A-A-G-G-CC-----TT-CG---G-G-T-T-G-T--A---AA-G-T-AC--------------TT-TC-G-G--T-GAT----G--A-G--G---AA--GGT-G---A-T-G--T-A--T-----C--T----------------------AA---------T---A----G----GT---G-CAT-C-AA-T-T-G-A-C-G-----T-T---A-A-TT--------A-C-A-G---------A-A-----------G--AA------------------------…	Bacteria(100);Proteobacteria(100);Gammaproteobacteria(100);Burkholderiales(100);Neisseriaceae(100);Snodgrassella(100);Snodgrassella_s_bxid0537(100);	0	0	39	0	0	0	0	0	0	0	0	0	0	0	0	0	0	1	0	0	0	0	0	1	0	0	0	0	0	0	0	0	0	15	0	0	0	0	0	0	0	0	0	0	0	0
Otu00493	318	T-GG-G-G-A-A--TA-TT-GC-A-C---AA-T-G-G--GC--GA-A-A-G-C--C-T-G-A-T-G-C-A--GC-G-A-C-GCC-G-C-G-T---G-G-G-G--GA-T-G--A-C-G-G-CC-----TT-CG---G-G-T-T-G-T--A---AA-C-C-TC--------------TT-TC-A-G--C-ACA----G--A-C--G---AA--G-C--------------------------T----------------------TT---------G--------------------------G----T-G-A-C-G-----G-T---A-T-GT--------G-C-A-G---------A-A-----------G--AA------------------------…	Bacteria(100);Actinobacteriota(100);Actinobacteria(100);Corynebacteriales(100);Mycobacteriaceae(100);Mycolicibacterium(100);Mycolicibacterium_s_bxid5650(100);	0	0	0	0	0	0	0	1	0	0	0	1	7	0	1	0	0	0	0	0	1	0	0	0	0	0	0	5	0	0	3	0	0	0	0	0	0	0	0	0	0	0	4	0	0	1
Otu00494	318	T-GG-G-G-A-A--TA-TT-GC-A-C---AA-T-G-G--GG--GG-A-A-C-C--C-T-G-A-T-G-C-A--GC-C-A-T-GCC-G-C-G-T---G-T-A-T--GA-A-G--A-A-G-G-CC-----TT-CG---G-G-T-T-G-T--A---AA-G-T-AC-------------TTTCGGTGATGAGGAAGGTGGTGTA-T--CT--AAT-A-G--------------------------G----------------------TG---------C--------------------------A----T-C-A-A-T-----T-G---A-CGTTAA------T-TACAG---------A-A-----------G--AA------------------------…	Bacteria(100);Actinobacteriota(100);Actinobacteria(100);Bifidobacteriales(100);Bifidobacteriaceae(100);Bifidobacterium(100);Bifidobacterium_unclassified(100);	0	0	1	1	0	5	0	0	0	1	0	0	5	0	0	1	0	1	33	0	0	0	14	1	0	2	0	0	0	0	0	0	0	8	0	0	0	1	0	3	3	0	0	0	0	0
Otu00495	317	T-AG-G-G-A-A--TC-TT-CC-A-C---AA-T-G-G--AC--GC-A-A-G-T--C-T-G-A-T-G-G-A--GC-A-A-C-GCC-G-C-G-T---G-T-C-T--GA-A-G--A-A-G-G-CC-----TT-CG---G-G-T-T-G-T--A---AA-G-G-AC--------------TT-TT-G-T--T-AGG----G--A-A--G---AA--AAG-C---C-G-G--G-T--G-----T--T----------------------AA---------T---A----C----CA---C-CTG-G-TG-C-T-G-A-C-G-----G-T---A-C-CT--------A-A-A-G---------A-A-----------T--AA------------------------…	Bacteria(100);Proteobacteria(100);Gammaproteobacteria(100);Burkholderiales(100);Neisseriaceae(100);Snodgrassella(100);Snodgrassella_unclassified(100);	0	0	0	7	0	3	1	0	0	0	18	0	1	0	0	1	0	1	33	0	0	0	0	0	23	6	0	10	0	0	0	0	0	9	0	13	0	0	0	0	6	0	0	0	0	0
Otu00496	317	T-GG-G-G-A-A--TA-TT-GG-A-C---AA-T-G-G--GG--GC-A-A-C-C--C-T-G-A-T-C-C-A--GC-A-A-T-GCC-G-C-G-T---G-T-A-T--GA-A-G--A-A-G-G-TT-----TT-CG---G-A-T-C-G-T--A---AA-G-C-TC--------------TG-TT-G-T--T-GGT----G--A-A--G---AA-GGAC-A---T-G-G--G-T--A-----G--T----------------------AA---------C--------T----GA---T-CTA-T-GT-T-T-G-A-C-G-----G-T---A-A-TC--------A-A-C-C---------A-G-----------A--AA------------------------…	Bacteria(100);Firmicutes(100);Bacilli(100);Lactobacillales(100);Lactobacillaceae(100);Lactobacillus(100);Lactobacillus_unclassified(100);	0	0	0	0	0	0	0	0	0	0	0	0	0	0	0	0	0	0	1	0	0	0	0	0	0	0	0	0	0	0	0	0	0	0	0	0	0	0	0	0	0	0	0	0	0	0
Otu00497	315	T-GG-G-G-A-A--TA-TT-GC-A-C---AA-T-G-G--GG--GG-A-A-C-C--C-T-G-A-T-G-C-A--GC-C-A-T-GCC-G-C-G-T---G-T-A-T--GA-A-G--A-A-G-G-CC-----TT-CG---G-G-T-T-G-T--A---AA-G-T-AC--------------TT-TC-G-G--T-GAT----G--A-G--G---AA--GGT-G---A-T-G--T-A--T-----C--T----------------------AA---------T---A----G----GT---G-CAT-C-AA-T-T-G-A-C-G-----T-T---A-A-TT--------A-C-A-G---------A-A-----------G--AA------------------------…	Bacteria(100);Proteobacteria(100);Gammaproteobacteria(100);Orbales(100);Orbaceae(100);Gilliamella(100);Gilliamella_unclassified(100);	0	0	0	0	0	0	0	0	0	0	2	0	1	0	0	0	0	5	0	0	0	0	0	0	0	0	0	0	0	0	0	0	0	0	0	0	0	1	0	0	0	0	0	0	0	0
Otu00498	314	T-GG-G-G-A-A--TA-TT-GC-A-C---AA-T-G-G--GG--GG-A-A-C-C--C-T-G-A-T-G-C-A--GC-C-A-T-GCC-G-C-G-T---G-T-A-T--GA-A-G--A-A-G-G-CC-----TT-CG---G-G-T-T-G-T--A---AA-G-T-AC--------------TT-TC-G-G--T-AAC----G--A-G--G---AA-GGTG-G---T-G-T--A-T--C-----T--A----------------------AT---------A--------G----GT---G-CAT-C-AA-T-T-G-A-C-G-----T-T---A-A-TT--------A-C-A-G---------A-A-----------G--AA------------------------…	Bacteria(100);Firmicutes(100);Bacilli(100);Lactobacillales(100);Lactobacillaceae(100);Lactobacillus(100);Lactobacillus_s_bxid5412(100);	0	1	0	0	0	0	0	0	0	0	0	0	0	0	0	0	0	0	0	0	0	0	0	0	0	0	0	0	0	0	0	0	0	0	0	0	0	0	0	0	0	0	0	1	0	0
Otu00499	311	T-GG-G-G-A-A--TA-TT-GC-A-C---AA-T-G-G--GC--GA-A-A-G-C--C-T-G-A-T-G-C-A--GC-G-A-C-GCC-G-C-G-T---G-C-G-G--GA-T-G--A-C-G-G-CC-----TT-CG---G-G-T-T-G-T--A---AA-C-C-GC--------------TT-TT-G-A--T-TGG----G--A-G--C---AA--G-C--------------------------G----------------------AG---------A--------------------------G----T-G-A-G-T-----G-T---A-C-CT--------T-T-C-G---------A-A-----------T--AA------------------------…	Bacteria(100);Actinobacteriota(100);Actinobacteria(100);Bifidobacteriales(100);Bifidobacteriaceae(100);Bifidobacterium(100);Bifidobacterium_s_bxid4981(100);	0	0	11	0	0	0	0	0	35	0	0	0	0	0	0	0	0	0	0	0	0	0	25	0	1	0	0	0	0	0	0	48	0	0	0	0	0	0	0	0	0	0	0	0	0	0
Otu00500	310	T-AG-G-G-A-A--TC-TT-CC-A-C---AA-T-G-G--AC--GC-A-A-G-T--C-T-G-A-T-G-G-A--GC-A-A-C-GCC-G-C-G-T---G-A-G-T--GA-A-G--A-A-G-G-TT-----TT-CG---G-A-T-C-G-T--A---AA-G-C-TC--------------TG-TT-G-T--T-GGT----G--A-A--G---AA-GGAC-A---T-G-G--G-T--A-----G--T----------------------AA---------C--------T----GA---T-CTA-T-GT-T-T-G-A-C-G-----G-T---A-A-TC--------A-A-C-C---------A-G-----------A--AA------------------------…	Bacteria(100);Firmicutes(100);Bacilli(100);Lactobacillales(100);Lactobacillaceae(100);Lactobacillus(100);Lactobacillus_unclassified(100);	0	0	3	0	0	0	0	0	0	0	1	21	0	0	14	0	0	0	25	0	1	0	0	0	0	0	4	6	0	7	7	0	0	18	4	0	25	0	0	0	0	8	12	0	9	0
Otu00501	309	T-AG-G-G-A-A--TC-TT-CC-A-C---AA-T-G-G--AC--GC-A-A-G-T--C-T-G-A-T-G-G-A--GC-A-A-C-GCC-G-C-G-T---G-A-G-T--GA-A-G--A-A-G-G-TT-----TT-CG---G-A-T-C-G-T--A---AA-G-C-TC--------------TG-TT-G-T--T-GGT----G--A-A--G---AA-GGAC-A---G-G-G--A-A--A-----G--C----------------------AA---------C--------T----GA---T-TCT-T-GT-T-T-G-A-C-G-----G-T---A-A-TC--------A-A-C-C---------A-G-----------A--AA------------------------…	Bacteria(100);Firmicutes(100);Bacilli(100);Lactobacillales(100);Lactobacillaceae(100);Lactobacillus(100);Lactobacillus_unclassified(100);	0	0	0	0	40	1	0	9	0	0	0	0	0	0	0	0	18	0	0	0	0	0	0	0	0	0	0	0	9	0	0	0	0	0	56	0	0	0	0	0	0	0	0	24	0	12
Otu00502	309	T-AG-G-G-A-A--TC-TT-CC-A-C---AA-T-G-G--AC--GC-A-A-G-T--C-T-G-A-T-G-G-A--GC-A-A-C-GCC-G-C-G-T---G-G-A-T--GA-A-G--A-A-G-G-TC-----TT-CG---G-A-T-C-G-T--A---AA-A-T-CC--------------TG-TT-G-T--T-GAA----G--A-A--G---AA-CGGT-T---G-T-G--A-G--A-----G--T----------------------AA---------C--------T----GC---T-CAT-A-AC-G-T-G-A-C-G-----G-T---A-A-TC--------A-A-C-C---------A-G-----------A--AA------------------------…	Bacteria(100);Firmicutes(100);Bacilli(100);Lactobacillales(100);Lactobacillaceae(100);Lactobacillaceae_unclassified(100);Lactobacillaceae_unclassified(100);	0	0	0	0	0	0	0	0	0	0	0	0	0	0	0	0	0	0	0	0	0	0	0	0	0	0	0	0	0	0	0	0	0	0	0	0	0	0	0	35	0	0	0	0	0	0
Otu00503	308	T-AG-G-G-A-A--TC-TT-CC-A-C---AA-T-G-G--AC--GC-A-A-G-T--C-T-G-A-T-G-G-A--GC-A-A-C-GCC-G-C-G-T---G-T-A-T--GA-A-G--A-A-G-G-TC-----TT-CG---G-A-T-T-G-T--A---AA-G-T-AC--------------TT-TC-G-G--T-AGG----G--A-C--G---A--------------------------------T----------------------GA-----------------------------------------T-G-A-C-G-----G-T---A-C-CT--------A-C-A-G---------A-A-----------G--AA------------------------…	Bacteria(100);Proteobacteria(100);Alphaproteobacteria(100);Acetobacterales(100);Acetobacteraceae(100);Commensalibacter(100);Commensalibacter_s_bxid0093(100);	0	1	0	0	0	0	0	0	0	0	0	20	0	0	0	0	0	0	0	4	0	0	0	0	1	0	0	0	0	0	0	0	0	0	0	0	0	0	0	0	0	0	0	0	17	0
Otu00504	307	T-AG-G-G-A-A--TC-TT-CC-A-C---AA-T-G-G--AC--GC-A-A-G-T--C-T-G-A-T-G-G-A--GC-A-A-C-GCC-G-C-G-T---G-A-G-T--GA-A-G--A-A-G-G-TT-----TT-CG---G-A-T-C-G-T--A---AA-G-C-TC--------------TG-TT-G-T--T-GGT----G--A-A--G---AA-GGAC-A---G-G-G--A-A--A-----G--C----------------------AA---------C--------T----GG---T-CTC-T-GT-T-T-G-A-C-G-----G-T---A-A-TC--------A-A-C-C---------A-G-----------A--AA------------------------…	Bacteria(100);Firmicutes(100);Bacilli(100);Lactobacillales(100);Lactobacillaceae(100);Lactobacillaceae_unclassified(100);Lactobacillaceae_unclassified(100);	0	0	0	0	0	0	0	0	0	32	0	0	0	12	0	12	26	0	0	1	0	16	1	0	1	0	0	0	0	0	0	0	0	0	0	0	0	0	0	0	0	0	1	29	0	0
Otu00505	305	T-AG-G-G-A-A--TC-TT-CC-A-C---AA-T-G-G--AC--GC-A-A-G-T--C-T-G-A-T-G-G-A--GC-A-A-C-GCC-G-C-G-T---G-A-G-T--GA-A-G--A-A-G-G-TT-----TT-CG---G-A-T-C-G-T--A---AA-G-C-TC--------------TG-TT-G-T--T-GGT----G--A-A--G---AA--GGA-C---A-T-G--G-A--A-----A--G----------------------TA---------A---C----T----GA---T-CTA-T-GT-T-T-G-A-C-G-----G-T---A-A-TC--------A-A-C-C---------A-G-----------A--AA------------------------…	Bacteria(100);Proteobacteria(100);Gammaproteobacteria(100);Orbales(100);Orbaceae(100);Gilliamella(100);Gilliamella_unclassified(100);	0	0	0	0	0	0	0	0	0	0	0	0	0	0	0	0	0	0	0	0	0	0	0	0	0	0	0	0	0	0	0	0	0	0	0	0	0	0	0	0	0	0	0	0	0	0
Otu00506	305	T-AG-G-G-A-A--TC-TT-CC-G-C---AA-T-G-G--AC--GA-A-A-G-T--C-T-G-A-C-G-G-A--GC-A-A-C-GCC-G-C-G-T---G-A-A-C--GA-T-G--A-A-G-G-CC-----TT-CG---G-G-T-C-G-T--A---AA-G-T-TC--------------TG-TT-G-T--T-AGG----G--A-A--G---AA-CAAG-T---A-C-C--G-T--T-C---A--A----------------------AT-------------A----G----GG---C-GGT-A-CC-T-T-G-A-C-G-----G-T---A-C-CT--------A-A-C-C---------A-G-----------A--AA------------------------…	Bacteria(100);Firmicutes(100);Bacilli(100);Bacillales(100);Bacillaceae(100);Bacillaceae_unclassified(100);Bacillaceae_unclassified(100);	0	0	0	0	0	0	0	0	0	0	0	0	0	0	0	0	0	0	0	0	0	0	0	0	0	0	0	0	0	0	0	0	0	0	0	0	0	0	0	0	0	1	0	0	0	0
Otu00507	304	T-AG-G-G-A-A--TC-TT-CC-A-C---AA-T-G-G--AC--GC-A-A-G-T--C-T-G-A-T-G-G-A--GC-A-A-C-GCC-G-C-G-T---G-A-G-T--GA-A-G--A-A-G-G-TT-----TT-CG---G-A-T-C-G-T--A---AA-G-C-TC--------------TG-TT-G-T--T-GGT----G--A-A--G---AA-GGAC-A---A-G-G--G-T--A-----G--T----------------------AA---------C--------T----GA---T-TCT-T-GT-T-T-G-A-C-G-----G-T---A-A-TC--------A-A-C-C---------A-G-----------A--AA------------------------…	Bacteria(100);Firmicutes(100);Bacilli(100);Lactobacillales(100);Lactobacillaceae(100);Lactobacillus(100);Lactobacillus_helsingborgensis(100);	0	0	0	0	0	0	0	0	0	0	0	0	0	0	0	0	0	0	0	0	0	0	0	0	0	0	0	0	0	0	0	0	0	0	0	0	0	0	0	0	0	0	0	0	0	0
Otu00508	304	T-AG-G-G-A-A--TC-TT-CC-A-C---AA-T-G-G--AC--GC-A-A-G-T--C-T-G-A-T-G-G-A--GC-A-A-C-GCC-G-C-G-T---G-G-A-T--GA-A-G--A-A-G-G-TC-----TT-CG---G-A-T-C-G-T--A---AA-A-T-CC--------------TG-TT-G-T--T-GAA----G--A-A--G---AA-TGGT-T---G-T-G--A-G--A-----G--T----------------------AA---------C--------T----GC---T-CAT-A-GC-G-T-G-A-C-G-----G-T---A-A-TC--------A-A-C-C---------A-G-----------A--AA------------------------…	Bacteria(100);Firmicutes(100);Bacilli(100);Lactobacillales(100);Lactobacillaceae(100);Bombilactobacillus(100);Bombilactobacillus_mellis(100);	0	0	0	0	0	0	0	0	0	0	0	0	0	0	0	0	0	0	0	0	0	0	0	0	0	0	0	35	0	0	0	0	0	0	0	0	0	0	0	0	0	0	0	0	0	0
Otu00509	304	T-GG-G-G-A-A--TT-TT-GG-A-C---AA-T-G-G--GG--GG-A-A-C-C--C-T-G-A-T-C-C-A--GC-C-A-T-GCC-G-C-G-T---G-T-C-T--GA-A-G--A-A-G-G-CC-----TT-CG---G-G-T-T-G-T--A---AA-G-G-AC--------------TT-TT-G-T--T-AGG----G--A-A--G---AA--AAG-C---C-G-G--G-T--G-----C--T----------------------AA---------T---A----C----CA---C-CTG-G-TG-C-T-G-A-C-G-----G-T---A-C-CT--------A-A-A-G---------A-A-----------T--AA------------------------…	Bacteria(100);Proteobacteria(100);Gammaproteobacteria(100);Burkholderiales(100);Neisseriaceae(100);Snodgrassella(100);Snodgrassella_s_bxid1226(100);	0	0	0	0	0	0	0	0	0	0	0	0	0	0	0	0	0	0	0	0	0	0	0	0	0	0	0	0	0	0	0	0	0	0	0	0	0	0	0	0	0	0	0	0	0	0
Otu00510	303	T-AG-G-G-A-A--TC-TT-CC-A-C---AA-T-G-G--AC--GC-A-A-G-T--C-T-G-A-T-G-G-A--GC-A-A-C-GCC-G-C-G-T---G-A-G-T--GA-A-G--A-A-G-G-TT-----TT-CG---G-A-T-C-G-T--A---AA-G-C-TC--------------TG-TT-G-T--T-GAA----G--A-A--G---AA-CGGT-T---G-T-G--A-G--A-----G--T----------------------AA---------C--------T----GC---T-CAT-A-AC-G-T-G-A-C-G-----G-T---A-A-TC--------A-A-C-C---------A-G-----------A--AA------------------------…	Bacteria(100);Firmicutes(100);Bacilli(100);Lactobacillales(100);Lactobacillaceae(100);Bombilactobacillus(100);Bombilactobacillus_mellis(100);	0	0	0	0	0	0	29	0	17	0	18	0	0	0	20	0	0	0	0	0	8	0	0	0	3	0	0	0	0	19	0	13	0	0	17	0	0	0	0	0	0	12	0	0	1	9
Otu00511	303	T-AG-G-G-A-A--TC-TT-CC-A-C---AA-T-G-G--AC--GC-A-A-G-T--C-T-G-A-T-G-G-A--GC-A-A-C-GCC-G-C-G-T---G-G-A-T--GA-A-G--A-A-G-G-TC-----TT-CG---G-A-T-C-G-T--A---AA-A-T-CC--------------TG-TT-G-T--T-GAA----G--A-A--G---AA-CGGT-T---G-T-G--A-G--A-----G--T----------------------AA---------C--------T----GC---T-CAT-A-GC-G-T-G-A-C-G-----G-T---A-A-TC--------A-A-C-C---------A-G-----------A--AA------------------------…	Bacteria(100);Firmicutes(100);Bacilli(100);Lactobacillales(100);Lactobacillaceae(100);Lactobacillaceae_unclassified(100);Lactobacillaceae_unclassified(100);	0	0	0	0	0	0	0	0	0	0	0	0	0	0	0	0	10	0	0	0	0	0	0	0	0	0	0	0	0	0	0	0	0	0	0	0	0	0	0	0	0	0	0	0	0	0
Otu00512	303	T-AG-G-G-A-A--TC-TT-CC-A-C---AA-T-G-G--AC--GC-A-A-G-T--C-T-G-A-T-G-G-A--GC-A-A-C-GCC-G-C-G-T---G-A-G-T--GA-A-G--A-A-G-G-TT-----TT-CG---G-A-T-C-G-T--A---AA-G-C-TC--------------TG-TT-G-T-TGGTGAAG--A--A-G--G--ACA--G-G--------------------------G----------------------AA---------A--------------------------G----C-A-A-C-T-----GAT---TCTTGT--------TTGACGGT--------A-A-----------TCAACCA----------------------…	Bacteria(100);Actinobacteriota(100);Actinobacteria(100);Bifidobacteriales(100);Bifidobacteriaceae(100);Bifidobacterium(100);Bifidobacterium_unclassified(100);	0	7	0	0	0	0	7	0	0	0	0	0	0	0	0	0	0	0	0	0	0	0	0	0	0	0	0	0	0	0	0	0	0	0	0	0	0	0	0	0	0	0	0	0	0	0
Otu00513	302	T-AG-G-G-A-A--TC-TT-CC-A-C---AA-T-G-G--AC--GC-A-A-G-T--C-T-G-A-T-G-G-A--GC-A-A-C-GCC-G-C-G-T---G-A-G-T--GA-A-G--A-A-G-G-TT-----TT-CG---G-A-T-C-G-T--A---AA-G-C-TC--------------TG-TT-G-T--T-GGT----G--A-A--G---AA-GGAC-A---G-G-G--G-T--A-----G--T----------------------AA---------C--------T----GA---T-TCT-T-GT-T-T-G-A-C-G-----G-T---A-A-TC--------A-A-C-C---------A-G-----------A--AA------------------------…	Bacteria(100);Firmicutes(100);Bacilli(100);Lactobacillales(100);Lactobacillaceae(100);Lactobacillus(100);Lactobacillus_kimbladii(100);	0	0	0	302	0	0	0	0	0	0	0	0	0	0	0	0	0	0	0	0	0	0	0	0	0	0	0	0	0	0	0	0	0	0	0	0	0	0	0	0	0	0	0	0	0	0
Otu00514	302	T-AG-G-G-A-A--TC-TT-CC-A-C---AA-T-G-G--AC--GC-A-A-G-T--C-T-G-A-T-G-G-A--GC-A-A-C-GCC-G-C-G-T---G-A-G-T--GA-A-G--A-A-G-G-TT-----TT-CG---G-A-T-C-G-T--A---AA-G-C-TC--------------TG-TT-G-T--T-GGT----G--A-A--G---AA-GGAC-A---A-G-G--G-T--A-----G--T----------------------AA---------C--------T----GA---T-CTT-T-GT-T-T-G-A-C-G-----G-T---A-A-TC--------A-A-C-C---------A-G-----------A--AA------------------------…	Bacteria(100);Firmicutes(100);Bacilli(100);Lactobacillales(100);Lactobacillaceae(100);Lactobacillus(100);Lactobacillus_unclassified(100);	0	0	1	0	0	7	0	0	0	5	0	0	0	1	0	0	0	0	0	0	1	0	12	1	11	0	0	1	0	0	0	6	0	0	0	0	0	0	0	0	1	5	0	5	0	0
Otu00515	297	T-GG-G-G-A-A--TA-TT-GC-A-C---AA-T-G-G--GG--GA-A-A-C-C--C-T-G-A-T-G-C-A--GC-C-A-T-GCC-G-C-G-T---G-T-A-T--GA-A-G--A-A-G-G-CC-----TT-CG---G-G-T-T-G-T--A---AA-G-T-AC--------------TT-TC-G-G--T-GAT----G--A-G--G---AA--GGT-G---G-T-G--T-A--T-----C--T----------------------AA---------T---A----G----GT---G-CAT-C-AA-T-T-G-A-C-G-----T-T---A-A-TT--------A-C-A-G---------A-A-----------G--AA------------------------…	Bacteria(100);Proteobacteria(100);Gammaproteobacteria(100);Orbales(100);Orbaceae(100);Gilliamella(100);Gilliamella_unclassified(100);	0	0	0	0	0	0	0	0	0	0	0	0	0	0	0	0	0	0	0	0	0	0	0	0	0	0	0	0	0	0	0	0	0	0	0	0	0	0	0	0	0	0	0	0	47	0
Otu00516	297	T-GG-G-G-A-A--TA-TT-GC-A-C---AA-T-G-G--GC--GA-A-A-G-C--C-T-G-A-T-G-C-A--GC-G-A-C-GCC-G-C-G-T---G-C-G-G--GA-T-G--A-C-G-G-CC-----TT-CG---G-G-T-T-G-T--A---AA-C-C-GC--------------TT-TT-G-A--T-TGG----G--A-G--C---AA--G-C--------------------------G----------------------AG---------A--------------------------G----T-G-A-G-T-----G-T---A-C-CT--------T-T-C-G---------A-A-----------T--AA------------------------…	Bacteria(100);Actinobacteriota(100);Actinobacteria(100);Bifidobacteriales(100);Bifidobacteriaceae(100);Bifidobacterium(100);Bifidobacterium_unclassified(100);	0	0	0	0	0	0	0	0	0	0	69	0	0	0	0	0	0	0	0	0	0	0	0	17	0	0	0	0	0	0	0	0	0	62	0	0	0	0	0	0	0	0	0	0	0	0
Otu00517	296	T-AG-G-G-A-A--TC-TT-CC-A-C---AA-T-G-G--AC--GC-A-A-G-T--C-T-G-A-T-G-G-A--GC-A-A-C-GCC-G-C-G-T---G-G-A-T--GA-A-G--A-A-G-G-TC-----TT-CG---G-A-T-C-G-T--A---AA-A-T-CC--------------TG-TT-G-T--T-GAA----G--A-A--G---AA-CGTA-T---G-T-G--A-G--A-----G--T----------------------AA---------C--------T----GC---T-CAG-A-TA-G-T-G-A-C-G-----G-T---A-T-TC--------A-A-C-C---------A-G-----------A--AA------------------------…	Bacteria(100);Firmicutes(100);Bacilli(100);Lactobacillales(100);Lactobacillaceae(100);Bombilactobacillus(100);Bombilactobacillus_mellifer(100);	0	0	0	0	17	0	29	0	9	2	0	0	6	0	3	0	0	0	0	6	0	0	0	0	0	5	0	0	1	7	0	0	0	1	1	18	7	0	0	0	10	0	5	0	6	1
Otu00518	295	T-AG-G-G-A-A--TC-TT-CC-A-C---AA-T-G-G--AC--GC-A-A-G-T--C-T-G-A-T-G-G-A--GC-A-A-C-GCC-G-C-G-T---G-G-A-T--GA-A-G--A-A-G-G-TC-----TT-CG---G-A-T-C-G-T--A---AA-A-T-CC--------------TG-TT-G-T--T-GAA----G--A-A--G---AA-CGGT-T---G-T-G--A-G--A-----G--T----------------------AA---------C--------T----GC---T-CAT-A-AC-G-T-G-A-C-G-----G-T---A-A-TC--------A-A-C-C---------A-G-----------A--AA------------------------…	Bacteria(100);Firmicutes(100);Bacilli(100);Lactobacillales(100);Lactobacillaceae(100);Bombilactobacillus(100);Bombilactobacillus_mellis(100);	0	0	0	0	0	39	0	0	0	0	0	0	0	0	0	0	0	0	0	0	0	0	0	11	0	0	0	0	0	0	0	0	0	0	0	0	0	0	0	0	0	0	1	0	0	0
Otu00519	294	T-GG-G-G-A-A--TA-TT-GG-A-C---AA-T-G-G--GC--GC-A-A-G-C--C-T-G-A-T-C-C-A--GC-C-A-T-GCC-G-C-G-T---G-A-G-T--GA-T-G--A-A-G-G-CC-----CT-AG---G-G-T-T-G-T--A---AA-G-C-TC--------------TT-TC-A-C--C-GGT----G--A-A--G---A--------------------------------T----------------------AA-----------------------------------------T-G-A-C-G-----G-T---A-A-CC--------G-G-A-G---------A-A-----------G--AA------------------------…	Bacteria(100);Proteobacteria(100);Alphaproteobacteria(100);Rhizobiales(100);Rhizobiaceae(100);Bartonella(100);Bartonella_s_bxid4984(100);	0	0	0	0	0	0	0	0	0	0	0	0	0	0	11	0	0	0	0	0	0	0	1	0	0	0	0	0	0	2	0	0	0	0	0	1	0	0	0	0	0	0	0	0	0	0
Otu00520	293	T-AG-G-G-A-A--TC-TT-CC-A-C---AA-T-G-G--AC--GC-A-A-G-T--C-T-G-A-T-G-G-A--GC-A-A-C-GCC-G-C-G-T---G-A-G-T--GA-A-G--A-A-G-G-TT-----TT-CG---G-A-T-C-G-T--A---AA-G-C-TC--------------TG-TT-G-T--T-GGT----G--A-A--G---AA--GGA-C---A-G-G--G-A--A-----A--G----------------------CA---------A---C----T----GA---T-TCT-T-GT-T-T-G-A-C-G-----G-T---A-A-TC--------A-A-C-C---------A-G-----------A--AA------------------------…	Bacteria(100);Bacteria_unclassified(100);Bacteria_unclassified(100);Bacteria_unclassified(100);Bacteria_unclassified(100);Bacteria_unclassified(100);Bacteria_unclassified(100);	0	0	8	0	0	2	0	0	1	0	0	0	0	0	1	1	0	0	0	0	4	0	0	0	6	0	1	0	0	0	0	0	0	1	0	1	1	6	0	0	1	0	0	0	16	2
Otu00521	291	T-GG-G-G-A-A--TA-TT-GC-A-C---AA-T-G-G--GG--GA-A-A-C-C--C-T-G-A-T-G-C-A--GC-C-A-T-GCC-G-C-G-T---G-T-A-T--GA-A-G--A-A-G-G-CC-----TT-AG---G-G-T-T-G-T--A---AA-G-T-AC--------------TT-TC-G-G--T-GAT----G--A-G--G---AA-GTTA-T---G-T-G--T-G--G-----G--A----------------------TA---------A--------G----CA---C-ATA-T-AA-T-T-G-A-C-G-----T-T---A-G-TT--------A-C-A-G---------A-A-----------G--AA------------------------…	Bacteria(100);Firmicutes(100);Bacilli(100);Lactobacillales(100);Lactobacillaceae(100);Lactobacillus(100);Lactobacillus_unclassified(100);	0	1	0	4	0	3	21	0	0	0	0	0	0	0	0	0	1	0	1	0	2	10	0	0	6	0	0	0	0	0	1	0	0	0	0	1	0	14	0	0	0	3	0	0	0	0
Otu00522	288	T-AG-G-G-A-A--TC-TT-CC-A-C---AA-T-G-G--AC--GC-A-A-G-T--C-T-G-A-T-G-G-A--GC-A-A-C-GCC-G-C-G-T---G-A-G-T--GA-A-G--A-A-G-G-TT-----TT-CG---G-A-T-C-G-T--A---AA-G-C-TC--------------TG-TT-G-T--T-GGT----G--A-A--G---AA-GGAC-A---A-G-G--A-A--A-----G--C----------------------AA---------C--------T----GA---T-CTT-T-GT-T-T-G-A-C-G-----G-T---A-A-TC--------A-A-C-C---------A-G-----------A--AA------------------------…	Bacteria(100);Firmicutes(100);Bacilli(100);Lactobacillales(100);Lactobacillaceae(100);Lactobacillus(100);Lactobacillus_apis(100);	0	0	0	0	0	0	0	0	0	0	0	0	0	9	0	0	0	0	0	0	0	0	0	0	0	0	0	0	0	0	0	0	0	0	0	0	0	0	0	0	0	0	0	0	0	0
Otu00523	287	T-GG-G-G-A-A--TT-TT-GG-A-C---AA-T-G-G--GG--GG-A-A-C-C--C-T-G-A-T-C-C-A--GC-C-A-T-GCC-G-C-G-T---G-T-C-T--GA-A-G--A-A-G-G-CC-----TT-CG---G-G-T-T-G-T--A---AA-G-G-AC--------------TT-TT-G-T--T-AGG----G--A-A--G---AA--AAG-C---C-G-G--G-T--G-----C--T----------------------AA---------T---A----C----CA---C-CTG-G-TG-C-T-G-A-C-G-----G-T---A-C-CT--------A-A-A-G---------A-A-----------T--AA------------------------…	Bacteria(100);Proteobacteria(100);Gammaproteobacteria(100);Burkholderiales(100);Neisseriaceae(100);Snodgrassella(100);Snodgrassella_s_bxid0537(100);	0	0	0	0	0	0	0	0	0	0	0	0	0	0	0	0	0	0	0	0	0	0	35	0	0	0	0	0	0	0	0	0	0	0	0	0	0	0	0	0	0	0	0	0	0	11
Otu00524	285	T-GG-G-G-A-A--TA-TT-GC-A-C---AA-T-G-G--GG--GG-A-G-C-C--C-T-G-A-T-G-C-A--GC-C-A-T-GCC-G-C-G-T---G-T-A-T--GA-A-G--A-A-G-G-CC-----TT-CG---G-G-T-T-G-T--A---AA-G-T-AC--------------TT-TC-G-G--T-AAT----G--A-G--G---AA--GGT-G---A-T-G--T-A--T-----C--T----------------------AA---------T---A----G----GT---G-CAT-C-AA-T-T-G-A-C-G-----T-T---A-A-TT--------A-C-A-G---------A-A-----------G--AA------------------------…	Bacteria(100);Proteobacteria(100);Gammaproteobacteria(100);Orbales(100);Orbaceae(100);Gilliamella(100);Gilliamella_unclassified(100);	0	0	0	0	0	0	0	0	0	0	0	0	0	0	0	0	0	0	0	0	0	0	0	0	0	0	0	0	0	0	0	0	0	0	0	0	0	0	0	0	0	0	0	0	0	0
Otu00525	285	T-GG-G-G-A-A--TA-TT-GC-A-C---AA-T-G-G--GC--GC-A-A-G-C--C-T-G-A-T-G-C-A--GC-G-A-C-GCC-G-C-G-T---G-C-G-G--GA-T-G--A-C-G-G-CC-----TT-CG---G-G-T-T-G-T--A---AA-C-C-GC--------------TT-TT-G-A--T-TGG----G--A-G--C---AA--G-C--------------------------G----------------------AG---------A--------------------------G----T-G-A-G-T-----G-T---A-C-CT--------T-T-C-G---------A-A-----------T--AA------------------------…	Bacteria(100);Actinobacteriota(100);Actinobacteria(100);Bifidobacteriales(100);Bifidobacteriaceae(100);Bifidobacterium(100);Bifidobacterium_unclassified(100);	0	0	0	0	0	0	0	0	21	58	0	0	1	0	0	0	0	0	0	0	0	0	0	0	0	0	82	0	0	0	0	0	0	0	67	1	0	0	0	0	0	0	0	16	0	0
Otu00526	285	T-AG-G-G-A-A--TC-TT-CC-A-C---AA-T-G-G--AC--GC-A-A-G-T--C-T-G-A-T-G-G-A--GC-A-A-C-GCC-G-C-G-T---G-A-G-T--GA-A-G--A-A-G-G-TT-----TT-CG---G-A-T-C-G-T--A---AA-G-C-TC--------------TG-TT-G-T--T-GGT----G--A-A--G---AA-GGAC-A---G-G-G--A-T--A-----G--C----------------------AA---------C--------T----GA---T-CTC-T-GT-T-T-G-A-C-G-----G-T---A-A-TC--------A-A-C-C---------A-G-----------A--AA------------------------…	Bacteria(100);Firmicutes(100);Bacilli(100);Lactobacillales(100);Lactobacillaceae(100);Lactobacillus(100);Lactobacillus_unclassified(100);	0	0	0	0	0	0	0	0	0	0	0	0	0	0	0	0	0	0	0	0	0	0	0	0	0	0	0	0	0	0	0	0	0	0	0	0	0	0	0	0	0	0	0	0	0	0
Otu00527	283	T-GG-G-G-A-A--TA-TT-GC-A-C---AA-T-G-G--GC--GA-A-A-G-C--C-T-G-A-T-G-C-A--GC-G-A-C-GCC-G-C-G-T---G-C-G-G--GA-T-G--A-C-G-G-CC-----TT-CG---G-G-T-T-G-T--A---AA-G-T-AC--------------TT-TC-G-G--T-GAT----G--A-G--G---AA--GGT-G---G-T-G--T-A--T-----C--T----------------------AA---------T---A----G----GT---G-CAT-C-AA-T-T-G-A-C-G-----T-T---A-A-TT--------A-C-A-G---------A-A-----------G--AA------------------------…	Bacteria(100);Proteobacteria(100);Gammaproteobacteria(100);Orbales(100);Orbaceae(100);Gilliamella(100);Gilliamella_unclassified(100);	0	1	3	0	0	1	0	0	0	0	0	11	0	0	3	0	4	0	25	0	0	0	14	7	0	1	0	0	0	0	0	17	0	22	0	1	0	4	0	3	0	0	0	0	2	0
Otu00528	283	T-AG-G-G-A-A--TC-TT-CC-A-C---AA-T-G-G--AC--GC-A-A-G-T--C-T-G-A-T-G-G-A--GC-A-A-C-GCC-G-C-G-T---G-A-G-T--GA-A-G--A-A-G-G-TT-----TT-CG---G-A-T-C-G-T--A---AA-G-C-TC--------------TG-TT-G-T--T-GGT----G--A-A--G---AA-GGAC-A---T-G-G--A-T--A-----G--T----------------------AA---------C--------T----GA---T-CTA-T-GT-T-T-G-A-C-G-----G-T---A-A-TC--------A-A-C-C---------A-G-----------A--AA------------------------…	Bacteria(100);Firmicutes(100);Bacilli(100);Lactobacillales(100);Lactobacillaceae(100);Lactobacillus(100);Lactobacillus_apis(100);	0	0	0	0	0	0	0	1	0	0	0	0	0	5	0	0	0	0	6	0	0	0	0	0	0	0	0	0	0	0	0	0	0	0	0	0	0	0	0	0	3	0	0	1	0	0
Otu00529	282	T-GG-G-G-A-A--TA-TT-GC-A-C---AA-T-G-G--GG--GG-A-A-C-C--C-T-G-A-T-G-C-A--GC-C-A-T-GCC-G-C-G-T---G-T-A-T--GA-A-G--A-A-G-G-CC-----TT-CG---G-G-T-T-G-T--A---AA-G-T-AC--------------TT-TC-G-G--T-GAT----G--A-G--G---AA--GGT-G---A-T-G--T-A--T-----C--T----------------------AA---------T---A----G----GT---G-CAT-C-AA-T-T-G-A-C-G-----T-T---A-A-TT--------A-C-A-G---------A-A-----------G--AA------------------------…	Bacteria(100);Proteobacteria(100);Gammaproteobacteria(100);Orbales(100);Orbaceae(100);Orbaceae_unclassified(100);Orbaceae_unclassified(100);	0	0	0	0	0	0	0	0	0	0	0	0	0	0	0	0	0	0	0	0	0	0	0	0	0	0	0	0	0	0	0	0	0	0	0	0	0	0	0	0	0	0	0	0	0	0
Otu00530	282	T-AG-G-G-A-A--TC-TT-CC-A-C---AA-T-G-G--AC--GC-A-A-G-T--C-T-G-A-T-G-G-A--GC-A-A-C-GCC-G-C-G-T---G-A-G-T--GA-A-G--A-A-G-G-TT-----TT-CG---G-A-T-C-G-T--A---AA-G-C-TC--------------TG-TT-G-T--T-GGT----G--A-A--G---AA-GGAC-A---G-G-G--G-T--A-----G--T----------------------AA---------C--------T----GA---T-TCT-T-GT-T-T-G-A-C-G-----G-T---A-A-TC--------A-A-C-C---------A-G-----------A--AA------------------------…	Bacteria(100);Firmicutes(100);Bacilli(100);Lactobacillales(100);Lactobacillaceae(100);Lactobacillus(100);Lactobacillus_unclassified(100);	0	0	0	0	0	0	89	0	0	1	0	5	0	0	0	14	0	0	5	1	25	0	0	0	0	0	0	0	0	33	28	0	0	0	0	0	0	0	0	0	0	0	0	0	0	0
Otu00531	281	T-GG-G-G-A-A--TA-TT-GC-A-C---AA-T-G-G--GG--GG-A-A-C-C--C-T-G-A-T-G-C-A--GC-C-A-T-GCC-G-C-G-T---G-T-A-T--GA-A-G--A-A-G-G-CC-----TT-CG---G-G-T-T-G-T--A---AA-G-T-AC--------------TT-TC-G-G--T-AAT----G--A-G--G---AA--GGT-G---A-T-G--T-A--T-----C--T----------------------AA---------T---A----G----GT---G-CAT-C-AA-T-T-G-A-C-G-----T-T---A-A-TT--------A-C-A-G---------A-A-----------G--AA------------------------…	Bacteria(100);Proteobacteria(100);Gammaproteobacteria(100);Burkholderiales(100);Neisseriaceae(100);Snodgrassella(100);Snodgrassella_unclassified(100);	0	0	0	0	0	0	0	0	0	0	0	0	0	0	0	0	0	0	0	0	0	0	0	0	0	0	0	0	0	0	0	0	0	0	0	0	0	0	0	0	0	0	0	0	0	0
Otu00532	279	T-AG-G-G-A-A--TC-TT-CC-A-C---AA-T-G-G--AC--GC-A-A-G-T--C-T-G-A-T-G-G-A--GC-A-A-C-GCC-G-C-G-T---G-A-G-T--GA-A-G--A-A-G-G-TT-----TT-CG---G-A-T-C-G-T--A---AA-G-C-TC--------------TG-TT-G-T--T-GGT----G--A-A--G---AA-GGAC-A---T-G-G--G-T--A-----G--T----------------------AA---------C--------T----GA---T-CTA-T-GT-T-T-G-A-C-G-----G-T---A-A-TC--------A-A-C-C---------A-G-----------A--AA------------------------…	Bacteria(100);Firmicutes(100);Bacilli(100);Lactobacillales(100);Lactobacillaceae(100);Lactobacillus(100);Lactobacillus_unclassified(100);	0	1	10	0	1	0	0	0	0	0	0	0	0	0	1	0	1	0	0	0	0	0	0	0	1	0	1	0	1	0	0	3	0	0	0	0	0	0	0	0	0	0	0	0	0	0
Otu00533	278	T-AG-G-G-A-A--TC-TT-CC-A-C---AA-T-G-G--AC--GC-A-A-G-T--C-T-G-A-T-G-G-A--GC-A-A-C-GCC-G-C-G-T---G-A-G-T--GA-A-G--A-A-G-G-TC-----TT-CG---G-A-T-C-G-T--A---AA-A-T-CC--------------TG-TT-G-T--T-GAA----G--A-A--G---AA-CGGT-T---G-T-G--A-G--A-----G--T----------------------AA---------C--------T----GC---T-CAT-A-GC-G-T-G-A-C-G-----G-T---A-A-TC--------A-A-C-C---------A-G-----------A--AA------------------------…	Bacteria(100);Firmicutes(100);Bacilli(100);Lactobacillales(100);Lactobacillaceae(100);Bombilactobacillus(100);Bombilactobacillus_mellis(100);	0	0	0	0	0	0	0	0	0	0	0	0	0	0	0	0	0	0	0	0	0	0	0	0	0	0	0	0	0	0	0	0	0	0	0	0	0	0	0	0	0	0	0	0	0	0
Otu00534	278	T-GG-G-G-A-A--TA-TT-GC-A-C---AA-T-G-G--GG--GA-A-A-C-C--C-T-G-A-T-G-C-A--GC-C-A-T-GCC-G-C-G-T---G-T-A-T--GA-A-G--A-A-G-G-CC-----TT-AG---G-G-T-T-G-T--A---AA-G-T-AC--------------TT-TC-G-G--T-GAT----G--A-G--G---AA--GTT-A---T-G-T--G-T--G-----G--G----------------------AT---------A---A----G----CA---C-ATA-T-AA-T-T-G-A-C-G-----T-T---A-G-TT--------A-C-A-G---------A-A-----------G--AA------------------------…	Bacteria(100);Proteobacteria(100);Gammaproteobacteria(100);Gammaproteobacteria_unclassified(100);Gammaproteobacteria_unclassified(100);Gammaproteobacteria_unclassified(100);Gammaproteobacteria_unclassified(100);	0	0	0	0	0	2	0	0	0	0	13	0	0	0	1	0	0	0	20	0	0	0	0	0	0	0	0	0	0	5	3	0	0	0	0	0	0	0	0	0	0	0	0	0	1	0
Otu00535	278	T-AG-G-G-A-A--TC-TT-CC-A-C---AA-T-G-G--AC--GC-A-A-G-T--C-T-G-A-T-G-G-A--GC-A-A-C-GCC-G-C-G-T---G-A-G-T--GA-A-G--A-A-G-G-TT-----TT-CG---G-A-T-C-G-T--A---AA-G-C-TC--------------TG-TT-G-T--T-GGT----G--A-A--G---AA-GGAC-A---G-G-G--A-T--A-----G--T----------------------AA---------C--------T----GA---T-TCT-T-GT-T-T-G-A-C-G-----G-T---A-A-TC--------A-A-C-C---------A-G-----------A--AA------------------------…	Bacteria(100);Firmicutes(100);Bacilli(100);Lactobacillales(100);Lactobacillaceae(100);Lactobacillus(100);Lactobacillus_unclassified(100);	0	0	0	0	0	0	0	0	0	0	0	0	0	0	0	0	0	0	0	0	0	0	0	0	0	0	0	0	0	0	0	0	0	0	0	0	0	0	0	0	0	0	1	0	0	0
Otu00536	277	T-AG-G-G-A-A--TC-TT-CC-A-C---AA-T-G-G--AC--GC-A-A-G-T--C-T-G-A-T-G-G-A--GC-A-A-C-GCC-G-C-G-T---G-T-A-T--GA-A-G--A-A-G-G-CC-----TT-CG---G-G-T-T-G-T--A---AA-G-T-AC--------------TT-TC-G-G--T-AAC----G--A-G--G---AA--GGT-G---G-T-G--T-A--T-----C--T----------------------AA---------T---A----G----GT---G-CAT-C-AA-T-T-G-A-C-G-----T-T---A-A-TT--------A-C-A-G---------A-A-----------G--AA------------------------…	Bacteria(100);Proteobacteria(100);Gammaproteobacteria(100);Orbales(100);Orbaceae(100);Gilliamella(100);Gilliamella_unclassified(100);	0	0	0	0	0	0	0	0	36	0	0	0	0	1	0	0	0	0	0	12	0	0	0	0	0	0	0	0	0	0	0	0	0	0	0	0	1	0	0	0	0	0	0	30	0	0
Otu00537	277	G-GA-A-C-C-C--TG-AT-GC-A-G---CC-A-T-G--CC--GC-G-T-G-T--A-T-G-A-A-G-A-AG-GC-C-T-TCGGG-T-T-G-TA--A-A-G-T--AC-T-T--T-C-G-G-TG-----AT-GA---G-G-A-A-G-G--T---GG-T-G-TA--------------TC-TA-A-T--A-GGT----G--C-A--T---C--------------------------------A----------------------AT-----------------------------------------T-G-A-C-G-----T-T---A-A-TT--------A-C-A-G---------A-A-----------G--AA------------------------…	Bacteria(100);Proteobacteria(100);Alphaproteobacteria(100);Rhizobiales(100);Rhizobiaceae(100);Rhizobiaceae_unclassified(100);Rhizobiaceae_unclassified(100);	0	0	0	0	0	0	0	0	0	0	0	0	0	0	0	0	0	0	0	0	0	0	2	0	0	0	0	0	0	0	0	0	0	0	0	1	0	0	0	0	0	0	0	0	0	0
Otu00538	275	T-GG-G-G-A-A--TA-TT-GC-A-C---AA-T-G-G--GG--GA-A-A-C-C--C-T-G-A-T-G-C-A--GC-C-A-T-GCC-G-C-G-T---G-T-A-T--GA-A-G--A-A-G-G-CC-----TT-CG---G-G-T-T-G-T--A---AA-G-T-AC--------------TT-TC-G-G--T-AAT----G--A-G--G---AA--GGT-G---A-T-G--T-A--T-----C--T----------------------AA---------T---A----G----GT---G-CAT-C-AA-T-T-G-A-C-G-----T-T---A-A-TT--------A-C-A-G---------A-A-----------G--AA------------------------…	Bacteria(100);Proteobacteria(100);Gammaproteobacteria(100);Orbales(100);Orbaceae(100);Gilliamella(100);Gilliamella_apis(100);	0	0	0	0	0	0	0	0	0	0	0	0	0	0	0	0	6	0	1	0	0	0	0	0	14	0	19	0	0	0	0	0	0	8	0	0	0	0	0	0	0	0	0	0	0	0
Otu00539	275	T-GG-G-G-A-A--TA-TT-GC-A-C---AA-T-G-G--GC--GA-A-A-G-C--C-T-G-A-T-G-C-A--GC-G-A-C-GCC-G-C-G-T---G-C-G-G--GA-T-G--A-C-G-G-CC-----TT-CG---G-G-T-T-G-T--A---AA-C-C-GC--------------TT-TT-G-A--T-TGG----G--A-G--C---AA--G-C--------------------------G----------------------AG---------A--------------------------G----T-G-A-G-T-----G-T---A-C-CT--------T-T-C-G---------A-A-----------T--AA------------------------…	Bacteria(100);Actinobacteriota(100);Actinobacteria(100);Bifidobacteriales(100);Bifidobacteriaceae(100);Bifidobacterium(100);Bifidobacterium_indicum(100);	0	0	0	0	0	0	11	0	0	14	0	0	0	0	5	1	0	0	0	0	0	5	0	0	0	0	0	0	0	15	1	0	0	0	0	0	0	0	0	0	0	48	6	0	0	0
Otu00540	275	T-GG-G-G-A-A--TA-TT-GC-A-C---AA-T-G-G--GG--GG-A-A-C-C--C-T-G-A-T-G-C-A--GC-C-A-T-GCC-G-C-G-T---G-T-A-T--GA-A-G--A-A-G-G-TC-----TT-CG---G-G-T-T-G-T--A---AA-G-T-AC--------------TT-TC-G-G--T-AAT----G--A-G--G---AA--AGT-G---A-T-G--T-A--T-----C--T----------------------AA---------T---A----G----GT---G-CAT-C-AA-T-T-G-A-C-G-----T-T---A-A-TT--------A-C-A-G---------A-A-----------G--AA------------------------…	Bacteria(100);Proteobacteria(100);Gammaproteobacteria(100);Orbales(100);Orbaceae(100);Gilliamella(100);Gilliamella_unclassified(100);	0	0	0	0	0	0	0	0	0	0	0	0	0	0	0	0	0	0	0	0	0	0	0	0	0	0	0	0	0	0	0	0	0	0	0	0	0	0	0	0	0	0	0	0	0	0
Otu00541	275	T-AG-G-G-A-A--TC-TT-CC-A-C---AA-T-G-G--AC--GC-A-A-G-T--C-T-G-A-T-G-G-A--GC-A-A-C-GCC-G-C-G-T---G-A-G-T--GA-A-G--A-A-G-G-TT-----TT-CG---G-A-T-C-G-T--A---AA-G-C-TC--------------TG-TT-G-T--T-GGT----G--A-A--G---AA-GGAC-A---A-G-G--A-A--A-----G--T----------------------AA---------C--------T----GA---T-CTT-T-GT-T-T-G-A-C-G-----G-T---A-A-TC--------A-A-C-C---------A-G-----------A--AA------------------------…	Bacteria(100);Firmicutes(100);Bacilli(100);Lactobacillales(100);Lactobacillaceae(100);Lactobacillus(100);Lactobacillus_melliventris(100);	0	0	0	0	0	0	0	0	0	0	0	0	0	0	0	0	0	0	0	0	0	0	0	0	0	0	0	0	0	0	0	0	0	0	0	0	0	0	0	0	0	0	0	0	0	0
Otu00542	275	T-GG-G-G-A-A--TA-TT-GC-A-C---AA-T-G-G--GG--GA-A-A-C-C--C-T-G-A-T-G-C-A--GC-C-A-T-GCC-G-C-G-T---G-T-A-T--GA-A-G--A-A-G-G-CC-----TT-CG---G-G-T-T-G-T--A---AA-C-C-GC--------------TT-TT-G-A--T-TGG----G--A-G--C---AA--G-C--------------------------G----------------------AG---------A--------------------------G----T-G-A-G-T-----G-T---A-C-CT--------T-T-C-G---------A-A-----------T--AA------------------------…	Bacteria(100);Actinobacteriota(100);Actinobacteria(100);Bifidobacteriales(100);Bifidobacteriaceae(100);Bifidobacterium(100);Bifidobacterium_s_bxid4981(100);	0	0	0	8	0	0	13	1	0	4	2	0	0	0	0	5	1	0	0	0	0	0	0	0	1	0	0	0	0	1	4	0	0	1	0	4	8	0	3	0	0	1	1	0	8	2
Otu00543	274	T-GG-G-G-A-A--TA-TT-GG-A-C---AA-T-G-G--GG--GC-A-A-C-C--C-T-G-A-T-C-C-A--GC-A-A-T-GCC-G-C-G-T---G-T-A-T--GA-A-G--A-A-G-G-TC-----TT-CG---G-A-T-T-G-T--A---AA-G-T-AC--------------TT-TC-G-G--T-AAT----G--A-G--G---AA--GGT-G---G-T-G--T-A--T-----C--T----------------------AA---------T---A----G----GT---G-CAT-C-AA-T-T-G-A-C-G-----T-T---A-A-TT--------A-C-A-G---------A-A-----------G--AA------------------------…	Bacteria(100);Proteobacteria(100);Gammaproteobacteria(100);Orbales(100);Orbaceae(100);Gilliamella(100);Gilliamella_unclassified(100);	0	0	0	0	0	0	0	0	0	0	0	0	0	0	0	0	0	0	0	0	0	0	0	0	0	0	0	0	0	0	0	0	0	0	0	0	0	0	0	0	0	0	0	0	0	0
Otu00544	274	T-AG-G-G-A-A--TC-TT-CC-A-C---AA-T-G-G--AC--GC-A-A-G-T--C-T-G-A-T-G-G-A--GC-A-A-C-GCC-G-C-G-T---G-A-G-T--GA-A-G--A-A-G-G-TT-----TT-CG---G-A-T-C-G-T--A---AA-G-C-TC--------------TG-TT-G-T--T-GGT----G--A-A--G---AA-GGAC-A---T-G-G--G-T--A-----G--T----------------------AA---------C--------T----GA---T-CTA-T-GT-T-T-G-A-C-G-----G-T---A-A-TC--------A-A-C-C---------A-G-----------A--AA------------------------…	Bacteria(100);Firmicutes(100);Bacilli(100);Lactobacillales(100);Lactobacillaceae(100);Lactobacillus(100);Lactobacillus_s_bxid5719(100);	0	0	0	0	0	0	27	0	0	0	0	0	0	0	0	0	0	0	0	0	0	0	0	0	0	0	0	0	1	183	0	0	0	0	0	0	0	0	0	0	0	0	0	0	0	0
Otu00545	273	T-AG-G-G-A-A--TC-TT-CC-A-C---AA-T-G-G--AC--GC-A-A-G-T--C-T-G-A-T-G-G-A--GC-A-A-C-GCC-G-C-G-T---G-A-G-T--GA-A-G--A-A-G-G-TT-----TT-CG---G-A-T-C-G-T--A---AA-G-C-TC--------------TG-TT-G-T--T-GGT----G--A-A--G---AA-GGAC-A---A-G-G--A-T--A-----G--C----------------------AA---------C--------T----GA---T-TCA-T-GT-T-T-G-A-C-G-----G-T---A-A-TC--------A-A-C-C---------A-G-----------A--AA------------------------…	Bacteria(100);Firmicutes(100);Bacilli(100);Lactobacillales(100);Lactobacillaceae(100);Lactobacillus(100);Lactobacillus_melliventris(100);	0	0	0	0	0	0	0	0	0	0	0	0	0	0	0	0	0	0	0	0	0	0	10	0	0	0	0	0	0	0	0	0	0	0	0	0	0	0	0	0	0	0	0	0	0	0
Otu00546	272	T-AG-G-G-A-A--TT-TT-CC-A-C---AA-T-G-G--AC--GA-A-A-G-T--C-T-G-A-T-G-G-A--GC-A-A-C-GCC-G-C-G-T---G-A-G-T--GA-A-G--A-A-G-G-TT-----TT-CG---G-A-T-T-G-T--A---AA-G-C-TC--------------TG-TT-G-T--T-AAA----G--A-A--G---AA-GGGT-A---T-G-T--A-G--A-----G--T----------------------AA---------C--------T----GA---T-ATA-T-AC-T-T-G-A-C-G-----G-T---A-T-TT--------A-A-C-G---------A-G-----------G--AA------------------------…	Bacteria(100);Firmicutes(100);Bacilli(100);Lactobacillales(100);Lactobacillaceae(100);g_bxid5846(100);g_bxid5846_s_bxid5849(100);	0	27	0	0	0	0	0	63	1	0	0	0	0	0	0	0	0	0	0	0	0	1	0	0	0	0	0	0	0	0	0	4	0	0	1	2	3	0	13	0	0	0	0	1	62	0
Otu00547	272	T-AG-G-G-A-A--TC-TT-CC-A-C---AA-T-G-G--AC--GC-A-A-G-T--C-T-G-A-T-G-G-A--GC-A-A-C-GCC-G-C-G-T---G-A-G-T--GA-A-G--A-A-G-G-TT-----TT-CG---G-A-T-C-G-T--A---AA-G-C-TC--------------TG-TT-G-T--T-GGT----G--A-A--G---AA-GGAC-A---T-G-G--A-T--A-----G--T----------------------AA---------C--------T----GA---T-CTA-T-GT-T-T-G-A-C-G-----G-T---A-A-TC--------A-A-C-C---------A-G-----------A--AA------------------------…	Bacteria(100);Firmicutes(100);Bacilli(100);Lactobacillales(100);Lactobacillaceae(100);Lactobacillus(100);Lactobacillus_unclassified(100);	0	5	0	1	0	12	0	10	0	0	0	0	1	0	0	1	0	0	8	0	0	1	4	0	0	0	0	0	0	0	0	0	0	0	6	8	0	1	0	0	0	0	0	0	0	4
Otu00548	271	T-GG-G-G-A-A--TA-TT-GC-A-C---AA-T-G-G--GC--GA-A-A-G-C--C-T-G-A-T-G-C-A--GC-G-A-C-GCC-G-C-G-T---G-C-G-G--GA-T-G--A-C-G-G-CC-----TT-CG---G-G-T-T-G-T------AA-A---CC---------------G-CT-T-T--T-G-A----T--T-G--G---GA--GCA-A---G-C-G--A-G--A-----G---------------------------------------------T----G-------AG---T--G-T---A-C-------C-T-----T-TC--------G-A-------------A-------------T--AA------------------------…	Bacteria(100);Firmicutes(100);Bacilli(100);Lactobacillales(100);Lactobacillaceae(100);Bombilactobacillus(100);Bombilactobacillus_unclassified(100);	0	0	0	0	0	0	0	1	0	1	0	0	5	0	0	0	0	0	1	0	4	1	0	1	0	3	0	0	0	15	4	0	0	5	0	13	38	0	3	0	7	3	0	0	18	0
Otu00549	270	T-AG-G-G-A-A--TC-TT-CC-A-C---AA-T-G-G--AC--GC-A-A-G-T--C-T-G-A-T-G-G-A--GC-A-A-C-GCC-G-C-G-T---G-G-A-T--GA-A-G--A-A-G-G-TC-----TT-CG---G-A-T-C-G-T--A---AA-A-T-CC--------------TG-TT-G-T--T-GAA----G--A-A--G---AA-CGGT-T---G-T-G--A-G--A-----G--T----------------------AA---------C--------T----GC---T-CAT-A-AC-G-T-G-A-C-G-----G-T---A-A-TC--------A-A-C-C---------A-G-----------A--AA------------------------…	Bacteria(100);Bacteria_unclassified(100);Bacteria_unclassified(100);Bacteria_unclassified(100);Bacteria_unclassified(100);Bacteria_unclassified(100);Bacteria_unclassified(100);	0	6	2	0	0	4	1	1	4	7	11	4	1	1	0	3	0	3	4	2	16	0	0	1	5	0	13	4	0	1	6	0	0	8	6	0	0	0	3	1	0	0	0	7	1	0
Otu00550	269	G-CA-A-G-T-C--TG-AT-GG-A-G---CA-A-C-G--CC--GC-G-T-G-A--G-T-G-A-A-G-A-A--GG-T-T-T-TCG-G-A-T-C---G-T-A-A--AG-C-T--C-T-G-T-TG-----TT-GGT--G-A-A-G-A-A--G---GA-C-A-AG--------------GA-AA-G-T--A-ACT----G--ATC--T---T--------------------------------T---------------------GTT-----------------------------------------T-G-A-C-G-----G-T---A-A-TC--------A-A-C-C---------A-G-----------A--AA------------------------…	Bacteria(100);Proteobacteria(100);Alphaproteobacteria(100);Acetobacterales(100);Acetobacteraceae(100);Commensalibacter(100);Commensalibacter_s_bxid0093(100);	0	0	0	1	0	0	0	0	23	0	0	0	1	0	0	0	0	0	0	0	0	0	0	0	0	0	0	0	0	1	0	0	0	1	0	0	0	7	1	0	0	0	0	0	0	0
Otu00551	269	T-GG-G-G-A-A--TT-TT-GG-A-C---AA-T-G-G--GG--GG-A-A-C-C--C-T-G-A-T-C-C-A--GC-C-A-T-GCC-G-C-G-T---G-T-C-T--GA-A-G--A-A-G-G-CC-----TT-CG---G-G-T-T-G-T--A---AA-C-C-GC--------------TT-TT-G-A--T-TGG----G--A-G--C---AA--G-C--------------------------G----------------------AG---------A--------------------------G----T-G-A-G-T-----G-T---A-C-CT--------T-T-C-G---------A-A-----------T--AA------------------------…	Bacteria(100);Actinobacteriota(100);Actinobacteria(100);Bifidobacteriales(100);Bifidobacteriaceae(100);Bifidobacterium(100);Bifidobacterium_s_bxid4981(100);	0	0	0	5	0	0	5	3	0	0	1	0	0	0	0	2	0	0	43	0	4	28	15	0	0	0	0	0	0	15	6	0	0	6	0	7	1	6	0	0	0	0	0	0	32	0
Otu00552	269	T-GG-G-G-A-A--TA-TT-GC-A-C---AA-T-G-G--GG--GA-A-A-C-C--C-T-G-A-T-G-C-A--GC-C-A-T-GCC-G-C-G-T---G-T-A-T--GA-A-G--A-A-G-G-CC-----TT-CG---G-G-T-T-G-T--A---AA-G-T-AC--------------TT-TC-G-G--T-GAT----G--A-G--G---AA--GGT-A---G-C-G--T-A--T-----C--T----------------------AA---------T---A----G----GT---A-CGT-T-AA-T-T-G-A-C-G-----T-T---A-A-TT--------A-C-A-G---------A-A-----------G--AA------------------------…	Bacteria(100);Proteobacteria(100);Gammaproteobacteria(100);Orbales(100);Orbaceae(100);Gilliamella(100);Gilliamella_unclassified(100);	0	0	0	0	0	0	0	0	0	0	0	0	0	0	0	0	0	0	0	0	0	0	0	0	0	0	0	0	0	0	0	0	0	0	0	0	0	0	0	0	0	0	0	0	0	0
Otu00553	269	T-GG-G-G-A-A--TA-TT-GC-A-C---AA-T-G-G--GC--GC-A-A-G-C--C-T-G-A-T-G-C-A--GC-G-A-C-GCC-G-C-G-T---G-C-G-G--GA-T-G--A-C-G-G-CC-----TT-CG---G-G-T-T-G-T--A---AA-C-C-GC--------------TT-TT-G-A--T---T----G-------G---GA-GCA--A---G-C-G--A-G--A-----G--T----------------------GA---------G--------T----G----T-AC----CT-T-T-----C-------G-----A-A-T-----------A-------------A-G--------------CA------------------------…	Bacteria(100);Firmicutes(100);Bacilli(100);Lactobacillales(100);Lactobacillaceae(100);Lactobacillus(100);Lactobacillus_s_bxid5656(100);	0	0	0	1	0	0	3	0	1	4	0	0	1	0	0	1	0	1	0	0	0	0	0	0	0	3	36	0	0	0	0	0	0	11	38	0	0	0	0	0	0	0	1	0	20	10
Otu00554	269	T-AG-G-G-A-A--TC-TT-CC-A-C---AA-T-G-G--AC--GC-A-A-G-T--C-T-G-A-T-G-G-A--GC-A-A-C-GCC-G-C-G-T---G-A-G-T--GA-A-G--A-A-G-G-TT-----TT-CG---G-A-T-C-G-T--A---AA-G-C-TC--------------TG-TT-G-T-TGGTGAAG--A--A-G--G--ACA--T-G--------------------------G----------------------AT---------A--------------------------G----T-AACTGAT-----C-T---A-T-GT--------TTGACGGT--------A-A-----------TCAACCA----------------------…	Bacteria(100);Actinobacteriota(100);Actinobacteria(100);Bifidobacteriales(100);Bifidobacteriaceae(100);Bifidobacterium(100);Bifidobacterium_unclassified(100);	0	3	0	0	0	0	1	0	0	0	0	0	0	0	0	0	0	0	0	0	0	0	0	0	0	0	0	0	0	0	0	0	0	0	0	0	0	0	1	0	0	0	0	0	0	0
Otu00555	269	G-CA-A-G-T-C--TG-AT-GG-A-G---CA-A-C-G--CC--GC-G-T-G-A--G-T-G-A-A-G-A-A--GG-T-T-T-TCG-G-A-T-C---G-T-A-A--AG-C-T--C-T-G-T-TG-----TT-GGT--GAAGA-A-G-G--A---CA-G-G-GA--------------AA-GC-A-A--C-TGA----T--T-C--T---T--------------------------------G----------------------TT-----------------------------------------T-G-A-C-G-----G-T---A-A-TC--------A-A-C-C---------A-G-----------A--AA------------------------…	Bacteria(100);Proteobacteria(100);Alphaproteobacteria(100);Acetobacterales(100);Acetobacteraceae(100);Commensalibacter(100);Commensalibacter_s_bxid0093(100);	0	1	0	0	0	0	0	0	30	0	0	0	0	0	0	0	0	0	0	0	0	0	0	0	0	0	0	0	0	0	0	0	0	0	0	0	0	0	0	0	1	0	0	0	0	0
Otu00556	268	T-AG-G-G-A-A--TC-TT-CC-A-C---AA-T-G-G--AC--GC-A-A-G-T--C-T-G-A-T-G-G-A--GC-A-A-C-GCC-G-C-G-T---G-A-G-T--GA-A-G--A-A-G-G-CC-----TT-CG---G-G-T-T-G-T--A---AA-G-T-AC--------------TT-TC-G-G--T-GAT----G--A-G--G---AA--GGT-G---A-T-G--T-A--T-----C--T----------------------AA---------T---A----G----GT---G-CAT-C-AA-T-T-G-A-C-G-----T-T---A-A-TT--------A-C-A-G---------A-A-----------G--AA------------------------…	Bacteria(100);Proteobacteria(100);Gammaproteobacteria(100);Orbales(100);Orbaceae(100);Gilliamella(100);Gilliamella_unclassified(100);	0	0	26	0	0	0	0	0	0	0	0	1	0	0	0	0	0	0	0	0	0	0	0	0	0	0	0	0	0	0	0	0	0	0	0	0	0	0	0	0	0	0	0	0	0	0
Otu00557	267	T-AG-G-G-A-A--TC-TT-CC-A-C---AA-T-G-G--AC--GC-A-A-G-T--C-T-G-A-T-G-G-A--GC-A-A-C-GCC-G-C-G-T---G-A-G-T--GA-A-G--A-A-G-G-TT-----TT-CG---G-A-T-C-G-T--A---AA-G-C-TC--------------TG-TT-G-T--T-GGT----G--A-A--G---AA-GGAC-A---T-G-G--G-T--A-----G--T----------------------AA---------C--------T----GA---T-CTA-T-GT-T-T-G-A-C-G-----G-T---A-A-TC--------A-A-C-C---------A-G-----------A--AA------------------------…	Bacteria(100);Bacteria_unclassified(100);Bacteria_unclassified(100);Bacteria_unclassified(100);Bacteria_unclassified(100);Bacteria_unclassified(100);Bacteria_unclassified(100);	0	1	8	0	0	0	0	1	1	0	0	1	0	1	6	0	1	0	2	0	1	0	0	0	5	0	0	1	0	1	0	3	0	0	0	0	1	0	0	0	0	1	0	0	0	0
Otu00558	266	T-GG-G-G-A-A--TA-TT-GC-A-C---AA-T-G-G--GG--GG-A-A-C-C--C-T-G-A-T-G-C-A--GC-C-A-T-GCC-G-C-G-T---G-T-A-T--GA-A-G--A-A-G-G-CC-----TT-CG---G-G-T-T-G-T--A---AA-G-T-AC--------------TT-TC-G-G--T-AAC----G--A-G--G---AA--GGT-G---G-T-G--T-A--T-----C--T----------------------AA---------T---A----G----GT---G-CAT-C-AA-T-T-G-A-C-G-----T-T---A-A-TT--------A-C-A-G---------A-A-----------G--AA------------------------…	Bacteria(100);Proteobacteria(100);Gammaproteobacteria(100);Orbales(100);Orbaceae(100);Gilliamella(100);Gilliamella_unclassified(100);	0	0	0	0	0	0	0	0	1	0	0	0	0	0	0	0	0	0	0	0	0	0	0	0	0	0	0	0	0	0	0	0	0	0	0	0	1	0	0	0	0	0	0	0	0	0
Otu00559	266	T-AG-G-G-A-A--TC-TT-CC-A-C---AA-T-G-G--AC--GC-A-A-G-T--C-T-G-A-T-G-G-A--GC-A-A-C-GCC-G-C-G-T---G-G-A-T--GA-A-G--A-A-G-G-TC-----TT-CG---G-A-T-C-G-T--A---AA-A-T-CC--------------TG-TT-G-T--T-GAA----G--A-A--G---AA-CGGT-T---G-T-G--A-G--A-----G--T----------------------AA---------C--------T----GC---T-CAT-A-GC-G-T-G-A-C-G-----G-T---A-A-TC--------A-A-C-C---------A-G-----------A--AA------------------------…	Bacteria(100);Firmicutes(100);Bacilli(100);Lactobacillales(100);Lactobacillaceae(100);Bombilactobacillus(100);Bombilactobacillus_unclassified(100);	0	0	0	54	0	0	0	0	0	32	0	0	0	0	0	0	17	0	0	0	0	0	25	0	0	0	12	0	0	0	0	0	0	0	0	0	0	0	55	0	0	0	0	0	0	0
Otu00560	265	T-AG-G-G-A-A--TC-TT-CC-A-C---AA-T-G-G--AC--GC-A-A-G-T--C-T-G-A-T-G-G-A--GC-A-A-C-GCC-G-C-G-T---G-T-A-T--GA-A-G--A-A-G-G-CC-----TT-CG---G-G-T-T-G-T--A---AA-G-T-AC--------------TT-TC-G-G--T-AAT----G--A-G--G---AA--GGT-G---G-T-G--T-A--T-----C--T----------------------AA---------T---A----G----GT---G-CAT-C-AA-T-T-G-A-C-G-----T-T---A-A-TT--------A-C-A-G---------A-A-----------G--AA------------------------…	Bacteria(100);Proteobacteria(100);Gammaproteobacteria(100);Orbales(100);Orbaceae(100);Gilliamella(100);Gilliamella_unclassified(100);	0	0	0	0	0	0	6	0	0	29	0	0	0	1	0	0	0	0	0	0	0	0	0	0	0	0	0	0	0	0	0	0	0	0	0	0	0	0	0	0	0	0	0	0	0	0
Otu00561	264	T-AG-G-G-A-A--TC-TT-CC-A-C---AA-T-G-G--AC--GC-A-A-G-T--C-T-G-A-T-G-G-A--GC-A-A-C-GCC-G-C-G-T---G-A-G-T--GA-A-G--A-A-G-G-TT-----TT-CG---G-A-T-C-G-T--A---AA-G-C-TC--------------TG-TT-G-T--T-GGT----G--A-A--G---AA-GGAC-A---G-G-G--A-T--A-----G--C----------------------AA---------C--------T----GA---T-TCT-T-GT-T-T-G-A-C-G-----G-T---A-A-TC--------A-A-C-C---------A-G-----------A--AA------------------------…	Bacteria(100);Firmicutes(100);Bacilli(100);Lactobacillales(100);Lactobacillaceae(100);Lactobacillus(100);Lactobacillus_unclassified(100);	0	0	0	0	0	0	0	0	0	0	0	0	0	0	0	0	0	0	0	0	0	0	0	0	0	0	0	0	0	0	0	0	0	0	0	0	0	0	0	0	0	0	0	0	0	0
Otu00562	263	T-AG-G-G-A-A--TC-TT-CC-A-C---AA-T-G-G--AC--GC-A-A-G-T--C-T-G-A-T-G-G-A--GC-A-A-C-GCC-G-C-G-T---G-A-G-T--GA-A-G--A-A-G-G-TT-----TT-CG---G-A-T-C-G-T--A---AA-G-C-TC--------------TG-TT-G-T--T-GGT----G--A-A--G---AA-GGAC-A---T-G-G--G-T--A-----G--T----------------------AA---------C--------T----GA---T-CTA-T-GT-T-T-G-A-C-G-----G-T---A-A-TC--------A-A-C-C---------A-G-----------A--AA------------------------…	Bacteria(100);Firmicutes(100);Bacilli(100);Lactobacillales(100);Lactobacillaceae(100);Lactobacillus(100);Lactobacillus_unclassified(100);	0	0	0	0	0	0	0	0	0	0	0	0	0	0	0	0	0	0	0	0	0	0	0	0	0	0	0	1	0	0	0	0	0	0	0	0	0	0	0	0	0	0	0	0	0	0
Otu00563	262	T-AG-G-G-A-A--TC-TT-CC-A-C---AA-T-G-G--AC--GC-A-A-G-T--C-T-G-A-T-G-G-A--GC-A-A-C-GCC-G-C-G-T---G-G-A-T--GA-A-G--A-A-G-G-TC-----TT-CG---G-A-T-C-G-T--A---AA-A-T-CC--------------TG-TT-G-T--T-GAA----G--A-A--G---AA-CGGT-T---G-T-G--A-G--A-----G--T----------------------AA---------C--------T----GC---T-CAT-A-AC-G-T-G-A-C-G-----G-T---A-A-TC--------A-A-C-C---------A-G-----------A--AA------------------------…	Bacteria(100);Firmicutes(100);Bacilli(100);Lactobacillales(100);Lactobacillaceae(100);Bombilactobacillus(100);Bombilactobacillus_mellis(100);	0	0	0	0	0	0	0	0	0	0	0	0	0	0	0	0	0	0	0	0	0	0	0	23	0	0	0	0	0	0	0	0	0	0	0	0	0	0	0	0	0	0	0	0	0	0
Otu00564	261	T-GG-G-G-A-A--TA-TT-GG-A-C---AA-T-G-G--GG--GC-A-A-C-C--C-T-G-A-T-C-C-A--GC-A-A-T-GCC-G-C-G-T---G-T-A-T--GA-A-G--A-A-G-G-TC-----TT-CG---G-A-T-T-G-T--A---AA-G-T-AC--------------TT-TC-G-G--T-AGG----G--A-C--G---A--------------------------------T----------------------GA-----------------------------------------T-G-A-C-G-----G-T---A-C-CT--------A-C-A-G---------A-A-----------G--AA------------------------…	Bacteria(100);Proteobacteria(100);Alphaproteobacteria(100);Acetobacterales(100);Acetobacteraceae(100);Commensalibacter(100);Commensalibacter_s_bxid0093(100);	0	0	0	0	0	0	0	0	0	0	0	0	0	1	0	0	0	0	0	0	0	0	8	0	0	0	0	0	0	0	7	0	0	0	0	0	11	0	0	0	0	0	0	0	0	0
Otu00565	261	T-GG-G-G-A-A--TA-TT-GG-A-C---AA-T-G-G--GC--GC-A-A-G-C--C-T-G-A-T-C-C-A--GC-C-A-T-GCC-G-C-G-T---G-T-G-T--GA-A-G--A-A-G-G-CC-----CT-CG---G-G-T-T-G-T--A---AA-G-C-AC--------------TT-TC-A-G--T-GGG----G--A-A--G---AA--AGC-C---T-T-C--C-G--G-----T--T----------------------AA---------T---A----C----CC---G-GGA-G-GA-A-G-G-A-C-A-----T-C---A-C-CC--------A-C-A-G---------A-A-----------G--AA------------------------…	Bacteria(100);Proteobacteria(100);Gammaproteobacteria(100);Pseudomonadales(100);Halomonadaceae(100);Halomonas(100);Halomonas_kenyensis(100);	0	0	0	0	0	0	0	0	0	0	0	0	1	0	0	0	0	0	0	0	0	0	0	0	0	0	0	0	0	0	1	0	0	0	0	0	0	0	0	0	0	0	0	0	0	0
Otu00566	261	T-AG-G-G-A-A--TC-TT-CC-A-C---AA-T-G-G--AC--GC-A-A-G-T--C-T-G-A-T-G-G-A--GC-A-A-C-GCC-G-C-G-T---G-A-G-T--GA-A-G--A-A-G-G-TT-----TT-CG---G-A-T-C-G-T--A---AA-G-C-TC--------------TG-TT-G-T--T-GGT----G--A-A--G---AA-GGAC-A---G-G-G--A-T--A-----G--C----------------------AA---------C--------T----GA---T-TCA-T-GT-T-T-G-A-C-G-----G-T---A-A-TC--------A-A-C-C---------A-G-----------A--AA------------------------…	Bacteria(100);Firmicutes(100);Bacilli(100);Lactobacillales(100);Lactobacillaceae(100);Lactobacillus(100);Lactobacillus_unclassified(100);	0	0	0	0	57	0	0	0	0	0	0	0	0	0	1	0	0	0	0	0	0	63	0	0	0	0	0	0	0	0	0	0	0	0	0	0	0	0	0	0	0	19	0	0	19	0
Otu00567	261	T-GG-G-G-A-A--TA-TT-GC-A-C---AA-T-G-G--GC--GA-A-A-G-C--C-T-G-A-T-G-C-A--GC-C-A-T-GCC-G-C-G-T---G-T-A-T--GA-A-G--A-A-G-G-CC-----TT-CG---G-G-T-T-G-T--A---AA-G-T-AC--------------TT-TC-G-G--T-AAT----G--A-G--G---AA--GGT-G---A-T-G--T-A--T-----C--T----------------------AA---------T---A----G----GT---G-CAT-C-AA-T-T-G-A-C-G-----T-T---A-A-TT--------A-C-A-G---------A-A-----------G--AA------------------------…	Bacteria(100);Proteobacteria(100);Gammaproteobacteria(100);Orbales(100);Orbaceae(100);Gilliamella(100);Gilliamella_apis(100);	0	0	0	18	0	0	0	0	0	0	0	0	0	0	0	0	0	0	0	0	0	0	9	0	0	0	1	0	0	0	0	0	0	0	0	0	0	0	0	0	0	0	0	0	0	0
Otu00568	260	T-AG-G-G-A-A--TC-TT-CC-A-C---AA-T-G-G--AC--GC-A-A-G-T--C-T-G-A-T-G-G-A--GC-A-A-C-GCC-G-C-G-T---G-T-A-T--GA-A-G--A-A-G-G-CC-----TT-AG---G-G-T-T-G-T--A---AA-G-T-AC--------------TT-TC-G-G--T-GAT----G--A-G--G---AA--GTT-A---T-G-T--G-T--G-----G--G----------------------AT---------A---A----G----CA---C-ATA-T-AA-T-T-G-A-C-G-----T-T---A-G-TT--------A-C-A-G---------A-A-----------G--AA------------------------…	Bacteria(100);Proteobacteria(100);Gammaproteobacteria(100);Orbales(100);Orbaceae(100);Frischella(100);Frischella_unclassified(100);	0	0	0	0	0	0	40	0	0	0	0	0	0	22	1	0	5	0	0	0	13	0	0	0	1	0	0	0	0	0	0	0	0	0	0	0	0	0	0	0	0	1	0	0	0	0
Otu00569	260	T-GG-G-G-A-A--TA-TT-GC-A-C---AA-T-G-G--GC--GA-A-A-G-C--C-T-G-A-T-G-C-A--GC-G-A-C-GCC-G-C-G-T---G-C-G-G--GA-T-G--A-C-G-G-CC-----TT-CG---G-G-T-T-G-T------AA-A---CC---------------G-CT-T-T--T-G-A----T--T-G--G---GA--GCA-A---G-C-G--A-G--A-----G--T----------------------GA-----------------------G----T--GT-A--C-C-T-T-T-C-------G-----A-A-T-----------A-------------A-G--------------CA------------------------…	Bacteria(100);Firmicutes(100);Bacilli(100);Lactobacillales(100);Lactobacillaceae(100);Lactobacillaceae_unclassified(100);Lactobacillaceae_unclassified(100);	0	0	0	0	0	0	0	0	0	11	0	0	0	0	1	0	0	0	0	0	0	0	0	0	0	0	0	0	0	0	0	0	0	63	0	0	0	36	0	0	0	0	0	0	1	1
Otu00570	260	T-AG-G-G-A-A--TC-TT-CC-A-C---AA-T-G-G--AC--GC-A-A-G-T--C-T-G-A-T-G-G-A--GC-A-A-C-GCC-G-C-G-T---G-A-G-T--GA-A-G--A-A-G-G-TT-----TT-CG---G-A-T-C-G-T--A---AA-G-C-TC--------------TG-TT-G-T--T-GGT----G--A-A--G---AA-GGAC-A---G-G-G--A-T--A-----G--C----------------------AA---------C--------T----GA---T-CCC-T-GT-T-T-G-A-C-G-----G-T---A-A-TC--------A-A-C-C---------A-G-----------A--AA------------------------…	Bacteria(100);Firmicutes(100);Bacilli(100);Lactobacillales(100);Lactobacillaceae(100);Lactobacillus(100);Lactobacillus_kullabergensis(100);	0	0	0	0	0	0	0	0	7	0	36	6	14	0	0	0	0	1	0	0	0	0	0	0	0	0	0	0	0	0	0	0	0	0	0	0	0	0	0	0	0	0	1	0	0	0
Otu00571	259	T-GG-G-G-A-A--TA-TT-GC-A-C---AA-T-G-G--GC--GA-A-A-G-C--C-T-G-A-T-G-C-A--GC-G-A-C-GCC-G-C-G-T---G-C-G-G--GA-T-G--A-C-G-G-CC-----TT-CG---G-G-T-T-G-T--A---AA-C-C-GC--------------TT-TT-G-A--T---T----G-------G---GA--G-C-A---A-G-C--G----A-----G--------------------------A---------G--------T----GA---G-TGT-A-CC-T-T---T-C-------G-----A-A-T-----------A-------------A-G--------------CA------------------------…	Bacteria(100);Firmicutes(100);Bacilli(100);Lactobacillales(100);Lactobacillaceae(100);Lactobacillus(100);Lactobacillus_unclassified(100);	0	0	0	9	0	0	1	0	9	1	1	0	4	0	4	1	0	0	0	8	0	0	0	0	0	0	9	0	0	6	0	2	0	0	0	0	15	0	7	19	1	1	0	0	1	0
Otu00572	258	T-AG-G-G-A-A--TC-TT-CC-A-C---AA-T-G-G--AC--GC-A-A-G-T--C-T-G-A-T-G-G-A--GC-A-A-C-GCC-G-C-G-T---G-A-G-T--GA-A-G--A-A-G-G-TT-----TT-CG---G-A-T-C-G-T--A---AA-G-C-TC--------------TG-TT-G-T--T-GGT----G--A-A--G---AA-GGAC-A---A-G-G--A-A--A-----G--T----------------------AA---------C--------T----GA---T-CTT-T-GT-T-T-G-A-C-G-----G-T---A-A-TC--------A-A-C-C---------A-G-----------A--AA------------------------…	Bacteria(100);Firmicutes(100);Bacilli(100);Lactobacillales(100);Lactobacillaceae(100);Lactobacillus(100);Lactobacillus_unclassified(100);	0	0	0	1	0	0	0	0	6	1	0	0	0	0	0	0	0	0	0	0	0	0	0	0	0	0	0	0	0	23	0	0	0	22	0	0	0	0	0	0	0	0	1	1	0	0
Otu00573	257	T-AG-G-G-A-A--TC-TT-CC-A-C---AA-T-G-G--AC--GC-A-A-G-T--C-T-G-A-T-G-G-A--GC-A-A-C-GCC-G-C-G-T---G-A-G-T--GA-A-G--A-A-G-G-TT-----TT-CG---G-G-T-T-G-T--A---AA-G-T-AC--------------TT-TC-G-G--T-GAT----G--A-G--G---AA--GGT-G---G-T-G--T-A--T-----C--T----------------------AA---------T---A----G----GT---G-CAT-C-AA-T-T-G-A-C-G-----T-T---A-A-TT--------A-C-A-G---------A-A-----------G--AA------------------------…	Bacteria(100);Proteobacteria(100);Gammaproteobacteria(100);Orbales(100);Orbaceae(100);Gilliamella(100);Gilliamella_unclassified(100);	0	0	0	0	0	1	0	0	0	0	0	1	3	0	0	0	0	0	0	0	0	0	0	0	0	0	0	0	9	0	0	0	0	0	0	0	0	5	0	0	0	0	0	0	0	0
Otu00574	256	T-AG-G-G-A-A--TC-TT-CC-A-C---AA-T-G-G--AC--GC-A-A-G-T--C-T-G-A-T-G-G-A--GC-A-A-C-GCC-G-C-G-T---G-A-G-T--GA-A-G--A-A-G-G-TT-----TT-CG---G-A-T-C-G-T--A---AA-G-C-TC--------------TG-TT-G-T--T-GGT----G--A-A--G---AA-GGAC-A---A-G-G--A-A--A-----G--T----------------------AA---------C--------T----GA---T-CTT-T-GT-T-T-G-A-C-G-----G-T---A-A-TC--------A-A-C-C---------A-G-----------A--AA------------------------…	Bacteria(100);Firmicutes(100);Bacilli(100);Lactobacillales(100);Lactobacillaceae(100);Lactobacillus(100);Lactobacillus_melliventris(100);	0	0	0	0	3	0	0	0	0	0	1	0	0	1	1	0	0	0	0	0	1	0	6	0	0	0	0	0	0	1	0	1	0	6	0	0	0	0	0	0	0	0	0	0	0	1
Otu00575	256	T-GG-G-G-A-A--TT-TT-GG-A-C---AA-T-G-G--GG--GG-A-A-C-C--C-T-G-A-T-C-C-A--GC-C-A-T-GCC-G-C-G-T---G-T-C-T--GA-A-G--A-A-G-G-CC-----TT-CG---G-G-T-T-G-T--A---AA-G-G-AC--------------TT-TT-G-T--T-AGG----G--A-A--G---AA--AAG-C---T-G-G--G-T--G-----T--T----------------------AA---------T---A----C----CA---C-CTG-G-TG-C-T-G-A-C-G-----G-T---A-C-CT--------A-A-A-G---------A-A-----------T--AA------------------------…	Bacteria(100);Proteobacteria(100);Gammaproteobacteria(100);Orbales(100);Orbaceae(100);Gilliamella(100);Gilliamella_unclassified(100);	0	0	0	0	0	0	0	0	0	0	0	0	0	0	0	0	0	0	0	0	0	7	0	0	0	0	0	0	0	0	0	0	0	0	0	0	0	0	0	0	0	0	0	0	0	0
Otu00576	255	T-AG-G-G-A-A--TC-TT-CC-A-C---AA-T-G-G--AC--GC-A-A-G-T--C-T-G-A-T-G-G-A--GC-A-A-C-GCC-G-C-G-T---G-A-G-T--GA-A-G--A-A-G-G-TT-----TT-CG---G-A-T-C-G-T--A---AA-G-C-TC--------------TG-TT-G-T--T-GGT----G--A-A--G---AA-GGAC-A---A-G-G--G-T--A-----G--T----------------------AA---------C--------T----GA---T-CTT-T-GT-T-T-G-A-C-G-----G-T---A-A-TC--------A-A-C-C---------A-G-----------A--AA------------------------…	Bacteria(100);Firmicutes(100);Bacilli(100);Lactobacillales(100);Lactobacillaceae(100);Lactobacillus(100);Lactobacillus_melliventris(100);	0	0	0	0	0	0	0	0	0	0	0	0	0	0	0	0	0	0	0	0	0	0	0	0	0	0	0	0	0	0	0	0	0	0	0	0	0	0	0	0	0	0	0	0	0	0
Otu00577	255	T-GG-G-G-A-A--TA-TT-GG-A-C---AA-T-G-G--GG--GC-A-A-C-C--C-T-G-A-T-C-C-A--GC-A-A-T-GCC-G-C-G-T---G-T-A-T--GA-A-G--A-A-G-G-TC-----TT-CG---G-A-T-T-G-T--A---AA-G-T-AC--------------TT-TC-G-G--T-AGG----G--A-C--G---A--------------------------------T----------------------GA-----------------------------------------T-G-A-C-G-----G-T---A-C-CT--------A-C-A-G---------A-A-----------G--AA------------------------…	Bacteria(100);Proteobacteria(100);Alphaproteobacteria(100);Acetobacterales(100);Acetobacteraceae(100);Commensalibacter(100);Commensalibacter_s_bxid0093(100);	0	0	0	0	0	0	0	0	0	0	0	0	0	0	0	0	0	0	0	0	0	0	3	0	0	0	0	0	0	0	0	0	0	0	0	0	0	0	0	0	0	0	0	0	0	0
Otu00578	255	T-GG-G-G-A-A--TT-TT-GG-A-C---AA-T-G-G--GG--GG-A-A-C-C--C-T-G-A-T-C-C-A--GC-C-A-T-GCC-G-C-G-T---G-T-C-T--GA-A-G--A-A-G-G-CC-----TT-CG---G-G-T-T-G-T--A---AA-G-G-AC--------------TT-TT-G-T--T-AGG----G--A-A--G---AA-AAGC-C---G-G-G----T--G-----T--T----------------------AA---------T--------A----CC---A-CCT-G-GTGC-T-G-A-C-G-----G-T---A-C-CT--------A-A-A-G---------A-A-----------T--AA------------------------…	Bacteria(100);Firmicutes(100);Bacilli(100);Lactobacillales(100);Lactobacillaceae(100);Lactobacillus(100);Lactobacillus_s_bxid5656(100);	0	0	7	1	0	0	0	7	0	0	5	0	1	0	8	0	0	0	4	0	1	0	0	0	10	1	0	0	0	0	1	0	0	1	0	5	0	1	0	0	0	0	0	0	0	0
Otu00579	250	T-AG-G-G-A-A--TC-TT-CC-A-C---AA-T-G-G--AC--GC-A-A-G-T--C-T-G-A-T-G-G-A--GC-A-A-C-GCC-G-C-G-T---G-G-A-T--GA-A-G--A-A-G-G-TT-----TT-CG---G-A-T-C-G-T--A---AA-A-T-CC--------------TG-TT-G-T--T-GAA----G--A-A--G---AA-CGGT-T---G-T-G--A-G--A-----G--T----------------------AA---------C--------T----GC---T-CAT-A-AC-G-T-G-A-C-G-----G-T---A-A-TC--------A-A-C-C---------A-G-----------A--AA------------------------…	Bacteria(100);Firmicutes(100);Bacilli(100);Lactobacillales(100);Lactobacillaceae(100);Bombilactobacillus(100);Bombilactobacillus_mellis(100);	0	0	0	0	0	0	0	0	0	0	0	0	0	0	0	0	0	0	0	0	0	0	249	0	0	0	0	0	0	0	0	0	0	0	0	0	0	0	0	0	0	0	0	0	0	0
Otu00580	250	T-AG-G-G-A-A--TC-TT-CC-A-C---AA-T-G-G--AC--GC-A-A-G-T--C-T-G-A-T-G-G-A--GC-A-A-C-GCC-G-C-G-T---G-A-G-T--GA-A-G--A-A-G-G-TT-----TT-CG---G-A-T-C-G-T--A---AA-G-C-TC--------------TG-TT-G-T--T-GGT----G--A-A--G---AA-GGAC-A---A-G-G--A-A--A-----G--T----------------------AA---------C--------T----GA---T-CTT-T-GT-T-T-G-A-C-G-----G-T---A-A-TC--------A-A-C-C---------A-G-----------A--AA------------------------…	Bacteria(100);Firmicutes(100);Bacilli(100);Lactobacillales(100);Lactobacillaceae(100);Lactobacillus(100);Lactobacillus_melliventris(100);	0	0	0	0	0	0	0	0	0	0	0	0	0	0	0	0	0	0	0	0	0	0	0	0	0	0	0	0	0	0	0	0	0	0	0	0	0	0	0	0	0	0	0	0	0	0
Otu00581	250	T-AG-G-G-A-A--TC-TT-CC-A-C---AA-T-G-G--AC--GC-A-A-G-T--C-T-G-A-T-G-G-A--GC-A-A-C-GCC-G-C-G-T---G-G-A-T--GA-A-G--A-A-G-G-TC-----TT-CG---G-A-T-C-G-T--A---AA-A-T-CC--------------TG-TT-G-T--T-GAA----G--A-A--G---AA-CGGT-T---G-T-G--A-G--A-----G--T----------------------AA---------C--------T----GC---T-CAT-A-AC-G-T-G-A-C-G-----G-T---A-A-TC--------A-A-C-C---------A-G-----------A--AA------------------------…	Bacteria(100);Firmicutes(100);Bacilli(100);Lactobacillales(100);Lactobacillaceae(100);Bombilactobacillus(100);Bombilactobacillus_unclassified(100);	0	4	0	0	13	1	0	0	0	16	0	6	0	17	0	1	0	0	0	0	0	0	0	5	0	0	0	9	0	0	11	0	0	1	0	0	4	0	0	1	0	0	0	0	0	0
Otu00582	249	T-GG-G-G-A-A--TA-TT-GC-A-C---AA-T-G-G--GG--GA-A-A-C-C--C-T-G-A-T-G-C-A--GC-C-A-T-GCC-G-C-G-T---G-T-A-T--GA-A-G--A-A-G-G-CC-----TT-CG---G-G-T-T-G-T--A---AA-G-T-AC--------------TT-TC-G-G--T-GAT----G--A-G--G---AA--GGT-G---G-T-G--T-A--T-----C--T----------------------AA---------T---A----G----GT---G-CAT-C-AA-T-T-G-A-C-G-----T-T---A-A-TT--------A-C-A-G---------A-A-----------G--AA------------------------…	Bacteria(100);Proteobacteria(100);Gammaproteobacteria(100);Burkholderiales(100);Neisseriaceae(100);Snodgrassella(100);Snodgrassella_unclassified(100);	0	0	0	0	0	0	0	0	0	0	0	0	0	0	0	0	0	0	0	0	0	0	0	0	0	0	0	0	0	0	0	0	0	0	0	0	0	0	0	0	0	0	0	0	0	0
Otu00583	249	T-AG-G-G-A-A--TC-TT-CC-A-C---AA-T-G-G--AC--GC-A-A-G-T--C-T-G-A-T-G-G-A--GC-A-A-C-GCC-G-C-G-T---G-A-G-T--GA-A-G--A-A-G-G-TT-----TT-CG---G-A-T-C-G-T--A---AA-G-C-TC--------------TG-TT-G-T--T-GGT----G--A-A--G---AA-GGAC-A---T-G-G--A-T--A-----G--T----------------------AA---------C--------T----GA---T-CTA-T-GT-T-T-G-A-C-G-----G-T---A-A-TC--------A-A-C-C---------A-G-----------A--AA------------------------…	Bacteria(100);Firmicutes(100);Bacilli(100);Lactobacillales(100);Lactobacillaceae(100);Lactobacillus(100);Lactobacillus_unclassified(100);	0	0	0	0	0	0	0	0	0	0	0	0	0	0	0	0	0	0	0	0	0	0	0	0	0	0	0	0	0	0	0	0	0	0	0	0	0	0	0	0	0	0	0	0	0	0
Otu00584	249	T-GG-G-G-A-A--TA-TT-GG-A-C---AA-T-G-G--GC--GA-A-A-G-C--C-T-G-A-T-C-C-A--GC-C-A-T-GCC-G-C-G-T---G-T-G-T--GA-A-G--A-A-G-G-TC-----TT-CG---G-A-T-T-G-T--A---AA-G-C-AC--------------TT-TA-A-G--T-TGG----G--A-G--G---AA--GGG-T---T-G-T--A-G--A-----T--T----------------------AA---------T---A----C----TC---T-GCA-A-TT-T-T-G-A-C-G-----T-T---A-C-CG--------A-C-A-G---------A-A-----------T--AA------------------------…	Bacteria(100);Proteobacteria(100);Gammaproteobacteria(100);Pseudomonadales(100);Pseudomonadaceae(100);Pseudomonas(100);Pseudomonas_unclassified(100);	0	0	0	0	0	0	0	0	0	0	0	0	0	0	1	0	1	0	0	0	0	0	0	0	0	0	0	0	0	0	0	0	0	0	0	0	0	0	0	0	0	0	0	0	0	0
Otu00585	248	T-AG-G-G-A-A--TC-TT-CC-A-C---AA-T-G-G--AC--GC-A-A-G-T--C-T-G-A-T-G-G-A--GC-A-A-C-GCC-G-C-G-T---G-A-G-T--GA-A-G--A-A-G-G-TT-----TT-CG---G-A-T-C-G-T--A---AA-G-C-TC--------------TG-TT-G-T--T-GGT----G--A-A--G---AA-GGAC-A---G-G-G--A-T--A-----G--C----------------------AA---------C--------T----GA---T-CCC-T-GT-T-T-G-A-C-G-----G-T---A-A-TC--------A-A-C-C---------A-G-----------A--AA------------------------…	Bacteria(100);Firmicutes(100);Bacilli(100);Lactobacillales(100);Lactobacillaceae(100);Lactobacillaceae_unclassified(100);Lactobacillaceae_unclassified(100);	0	0	0	4	0	0	0	0	0	0	0	0	0	0	0	0	0	0	0	0	0	0	0	0	0	3	0	13	0	0	8	0	0	0	0	0	0	0	0	0	0	0	0	0	0	0
Otu00586	247	T-GG-G-G-A-A--TA-TT-GC-A-C---AA-T-G-G--GG--GG-A-A-C-C--C-T-G-A-T-G-C-A--GC-C-A-T-GCC-G-C-G-T---G-T-A-T--GA-A-G--A-A-G-G-TT-----TT-CG---G-A-T-C-G-T--A---AA-G-C-TC--------------TG-TT-G-T--T-GGT----G--A-A--G---AA-GGAC-A---T-G-G--G-T--A-----G--T----------------------AA---------C--------T----GA---T-CTA-T-GT-T-T-G-A-C-G-----G-T---A-A-TC--------A-A-C-C---------A-G-----------A--AA------------------------…	Bacteria(100);Firmicutes(100);Bacilli(100);Lactobacillales(100);Lactobacillaceae(100);Lactobacillus(100);Lactobacillus_unclassified(100);	0	0	15	0	0	0	0	0	0	0	0	2	0	0	1	0	0	0	0	0	0	0	0	0	0	0	0	0	0	0	0	7	0	0	0	0	0	0	0	0	0	0	0	0	0	0
Otu00587	244	T-GG-G-G-A-A--TA-TT-GC-A-C---AA-T-G-G--GG--GG-A-A-C-C--C-T-G-A-T-G-C-A--GC-C-A-T-GCC-G-C-G-T---G-T-A-T--GA-A-G--A-A-G-G-CC-----TT-CG---G-G-T-T-G-T--A---AA-G-T-AC--------------TT-TC-G-G--T-GAT----G--A-G--G---AA-GGTG-G---T-G-T--A-T--C-----T--A----------------------AT---------A--------G----GT---G-CAT-C-AA-T-T-G-A-C-G-----T-T---A-A-TT--------A-C-A-G---------A-A-----------G--AA------------------------…	Bacteria(100);Firmicutes(100);Bacilli(100);Lactobacillales(100);Lactobacillaceae(100);Lactobacillus(100);Lactobacillus_unclassified(100);	0	0	7	0	16	0	0	0	0	0	0	0	0	0	0	0	0	0	0	0	0	0	16	0	0	0	0	0	0	0	0	11	0	0	0	0	0	1	0	0	0	0	0	0	0	0
Otu00588	244	T-AG-G-G-A-A--TC-TT-CC-A-C---AA-T-G-G--AC--GC-A-A-G-T--C-T-G-A-T-G-G-A--GC-A-A-C-GCC-G-C-G-T---G-A-G-T--GA-A-G--A-A-G-G-TT-----TT-CG---G-A-T-C-G-T--A---AA-G-C-TC--------------TG-TT-G-T--T-GGT----G--A-A--G---AA--GGA-C---A-G-G--G-A--T-----A--G----------------------CA---------A---C----T----GA---T-TCT-T-GT-T-T-G-A-C-G-----G-T---A-A-TC--------A-A-C-C---------A-G-----------A--AA------------------------…	Bacteria(100);Bacteria_unclassified(100);Bacteria_unclassified(100);Bacteria_unclassified(100);Bacteria_unclassified(100);Bacteria_unclassified(100);Bacteria_unclassified(100);	0	0	0	5	0	0	3	0	0	1	1	0	0	0	0	0	0	0	5	0	1	0	1	0	0	0	0	0	0	0	0	3	0	0	0	0	4	0	0	0	1	0	0	1	0	0
Otu00589	243	T-AG-G-G-A-A--TC-TT-CC-A-C---AA-T-G-G--AC--GC-A-A-G-T--C-T-G-A-T-G-G-A--GC-A-A-C-GCC-G-C-G-T---G-A-G-T--GA-A-G--A-A-G-G-TT-----TT-CG---G-A-T-C-G-T--A---AA-G-C-TC--------------TG-TT-G-T--T-GGT----G--A-A--G---AA-GGAC-A---G-G-G--A-A--A-----G--C----------------------AA---------C--------T----GG---T-CTC-T-GT-T-T-G-A-C-G-----G-T---A-A-TC--------A-A-C-C---------A-G-----------A--AA------------------------…	Bacteria(100);Firmicutes(100);Bacilli(100);Lactobacillales(100);Lactobacillaceae(100);Lactobacillus(100);Lactobacillus_unclassified(100);	0	0	0	2	0	0	34	0	0	0	0	0	0	0	0	0	1	0	1	0	5	0	0	0	0	0	0	0	0	0	0	0	0	0	0	0	0	0	1	0	0	0	0	0	0	0
Otu00590	241	T-AG-G-G-A-A--TC-TT-CC-A-C---AA-T-G-G--AC--GC-A-A-G-T--C-T-G-A-T-G-G-A--GC-A-A-C-GCC-G-C-G-T---G-A-G-T--GA-A-G--A-A-G-G-TT-----TT-CG---G-A-T-C-G-T--A---AA-G-C-TC--------------TG-TT-G-T--T-GGT----G--A-A--G---AA-GGAC-A---G-G-G--A-A--A-----G--C----------------------AA---------C--------T----GG---T-CTC-T-GT-T-T-G-A-C-G-----G-T---A-A-TC--------A-A-C-C---------A-G-----------A--AA------------------------…	Bacteria(100);Firmicutes(100);Bacilli(100);Lactobacillales(100);Lactobacillaceae(100);Lactobacillus(100);Lactobacillus_kullabergensis(100);	0	0	0	0	0	0	0	0	152	0	0	0	0	0	55	0	0	0	0	0	0	0	0	0	0	0	0	0	0	0	0	0	0	0	0	0	0	0	0	0	0	0	0	0	0	0
Otu00591	241	T-AG-G-G-A-A--TC-TT-CC-A-C---AA-T-G-G--AC--GC-A-A-G-T--C-T-G-A-T-G-G-A--GC-A-A-C-GCC-G-C-G-T---G-A-G-T--GA-A-G--A-A-G-G-TT-----TT-CG---G-A-T-C-G-T--A---AA-G-C-TC--------------TG-TT-G-T--T-GGT----G--A-A--G---AA-GGAC-A---A-G-G--A-A--A-----G--C----------------------AA---------C--------T----GA---T-CTT-T-GT-T-T-G-A-C-G-----G-T---A-A-TC--------A-A-C-C---------A-G-----------A--AA------------------------…	Bacteria(100);Firmicutes(100);Bacilli(100);Lactobacillales(100);Lactobacillaceae(100);Lactobacillus(100);Lactobacillus_melliventris(100);	0	0	0	0	0	0	0	0	0	0	0	241	0	0	0	0	0	0	0	0	0	0	0	0	0	0	0	0	0	0	0	0	0	0	0	0	0	0	0	0	0	0	0	0	0	0
Otu00592	240	T-AG-G-G-A-A--TC-TT-CC-A-C---AA-T-G-G--AC--GC-A-A-G-T--C-T-G-A-T-G-G-A--GC-A-A-C-GCC-G-C-G-T---G-A-G-T--GA-A-G--A-A-G-G-TT-----TT-CG---G-A-T-C-G-T--A---AA-G-C-TC--------------TG-TT-G-T--T-GGT----G--A-A--G---AA-GGAC-A---G-G-G--A-A--A-----G--C----------------------AA---------C--------T----GA---T-TCT-T-GT-T-T-G-A-C-G-----G-T---A-A-TC--------A-A-C-C---------A-G-----------A--AA------------------------…	Bacteria(100);Firmicutes(100);Bacilli(100);Lactobacillales(100);Lactobacillaceae(100);Lactobacillus(100);Lactobacillus_unclassified(100);	0	0	0	75	0	0	0	0	0	0	0	0	0	0	0	0	0	0	0	0	0	0	0	0	0	0	0	0	0	0	0	0	0	41	0	0	0	0	0	0	0	0	0	0	0	26
Otu00593	239	T-GG-G-G-A-A--TA-TT-GC-A-C---AA-T-G-G--GG--GG-A-A-C-C--C-T-G-A-T-G-C-A--GC-C-A-T-GCC-G-C-G-T---G-A-G-T--GA-T-G--A-A-G-G-CC-----CT-AG---G-G-T-T-G-T--A---AA-G-C-TC--------------TT-TC-A-C--C-GGT----G--A-A--G---A--------------------------------T----------------------AA-----------------------------------------T-G-A-C-G-----G-T---A-A-CC--------G-G-A-G---------A-A-----------G--AA------------------------…	Bacteria(100);Proteobacteria(100);Alphaproteobacteria(100);Rhizobiales(100);Rhizobiaceae(100);Bartonella(100);Bartonella_s_bxid4984(100);	0	0	0	0	0	0	0	0	0	0	0	0	0	0	4	0	0	0	0	0	0	0	0	0	0	0	0	0	0	0	0	3	0	0	0	1	0	0	0	0	0	0	0	0	0	0
Otu00594	239	T-GG-G-G-A-A--TA-TT-GC-A-C---AA-T-G-G--GC--GA-A-A-G-C--C-T-G-A-T-G-C-A--GC-G-A-C-GCC-G-C-G-T---G-C-G-G--GA-T-G--A-C-G-G-CC-----TT-CG---G-G-T-T-G-T--A---AA-C-C-GC--------------TT-TT-G-A--T-TGG----G--A-G--C---AA--G-C--------------------------G----------------------AG---------A--------------------------G----T-G-A-G-T-----G-T---A-C-CT--------T-T-C-G---------A-A-----------T--AA------------------------…	Bacteria(100);Actinobacteriota(100);Actinobacteria(100);Bifidobacteriales(100);Bifidobacteriaceae(100);Bifidobacterium(100);Bifidobacterium_unclassified(100);	0	0	0	25	0	10	0	0	0	71	0	0	0	0	0	0	0	0	0	0	0	0	40	6	0	0	0	0	0	0	0	0	0	0	0	0	0	0	0	0	0	0	0	0	0	0
Otu00595	239	G-CA-A-G-T-C--TG-AT-GG-A-G---CA-A-C-G--CC--GC-G-T-G-A--G-T-G-A-A-G-A-A--GG-T-T-T-TCG-G-A-T-C---G-T-A-A--AG-C-T--C-T-G-T-TG-----TT-GGT--GAAGA-A-G-G--A---CA-G-G-GA--------------TA-GC-A-A--C-TGA----T--T-C--T---T--------------------------------G----------------------TT-----------------------------------------T-G-A-C-G-----G-T---A-A-TC--------A-A-C-C---------A-G-----------A--AA------------------------…	Bacteria(100);Proteobacteria(100);Alphaproteobacteria(100);Acetobacterales(100);Acetobacteraceae(100);Commensalibacter(100);Commensalibacter_unclassified(100);	0	0	0	0	1	0	0	0	0	0	0	3	0	0	0	1	0	0	0	1	0	0	1	0	1	0	1	6	0	2	0	0	0	0	0	0	0	0	0	0	0	0	0	0	1	0
Otu00596	238	T-AG-G-G-A-A--TC-TT-CC-A-C---AA-T-G-G--AC--GC-A-A-G-T--C-T-G-A-T-G-G-A--GC-A-A-C-GCC-G-C-G-T---G-A-G-T--GA-A-G--A-A-G-G-TT-----TT-CG---G-A-T-C-G-T--A---AA-G-C-TC--------------TG-TT-G-T--T-GGT----G--A-A--G---AA--GGA-C---A-G-G--G-A--TA----G--C----------------------AA---------C---T----G----AT---T-CAT---GT-T-T-G-A-C-G-----G-T---A-A-TC--------A-A-C-C---------A-G-----------A--AA------------------------…	Bacteria(100);Proteobacteria(100);Gammaproteobacteria(100);Orbales(100);Orbaceae(100);Gilliamella(100);Gilliamella_unclassified(100);	0	0	0	0	0	0	1	0	0	0	5	0	1	5	1	0	0	0	4	0	1	1	0	0	0	1	2	0	0	0	0	0	0	0	0	0	0	0	4	0	3	1	0	12	0	0
Otu00597	238	T-AG-G-G-A-A--TC-TT-CC-A-C---AA-T-G-G--AC--GC-A-A-G-T--C-T-G-A-T-G-G-A--GC-A-A-C-GCC-G-C-G-T---G-A-G-T--GA-A-G--A-A-G-G-TT-----TT-CG---G-A-T-C-G-T--A---AA-G-C-TC--------------TG-TT-G-T--T-GGT----G--A-A--G---AA-GGAC-A---A-G-G--A-A--A-----G--T----------------------AA---------C--------T----GA---T-CTT-T-GT-T-T-G-A-C-G-----G-T---A-A-TC--------A-A-C-C---------A-G-----------A--AA------------------------…	Bacteria(100);Firmicutes(100);Bacilli(100);Lactobacillales(100);Lactobacillaceae(100);Lactobacillus(100);Lactobacillus_unclassified(100);	0	1	0	0	24	0	0	0	1	0	0	0	0	2	0	0	0	0	0	4	0	0	0	0	0	1	0	0	9	0	0	0	0	0	0	0	3	0	0	0	0	0	0	0	0	0
Otu00598	238	T-AG-G-G-A-A--TC-TT-CC-A-C---AA-T-G-G--AC--GC-A-A-G-T--C-T-G-A-T-G-G-A--GC-A-A-C-GCC-G-C-G-T---G-A-G-T--GA-A-G--A-A-G-G-TT-----TT-CG---G-A-T-C-G-T--A---AA-G-C-TC--------------TG-TT-G-T--T-GGT----G--A-A--G---AA-GGAC-A---G-G-G--A-T--A-----G--C----------------------AA---------C--------T----GA---T-TCT-T-GT-T-T-G-A-C-G-----G-T---A-A-TC--------A-A-C-C---------A-G-----------A--AA------------------------…	Bacteria(100);Firmicutes(100);Bacilli(100);Lactobacillales(100);Lactobacillaceae(100);Lactobacillus(100);Lactobacillus_unclassified(100);	0	0	0	0	0	0	0	0	0	0	0	0	0	0	0	0	0	0	0	1	0	0	0	0	0	0	0	0	0	1	1	0	0	0	0	0	0	0	0	0	0	0	0	0	0	0
Otu00599	238	T-AG-G-G-A-A--TC-TT-CC-A-C---AA-T-G-G--AC--GC-A-A-G-T--C-T-G-A-T-G-G-A--GC-A-A-C-GCC-G-C-G-T---G-A-G-T--GA-A-G--A-A-G-G-TT-----TT-CG---G-A-T-C-G-T--A---AA-G-C-TC--------------TG-TT-G-T-TGGTGAAG--A--A-G--G--ACA--G-G--------------------------G----------------------AA---------A--------------------------G----C-A-A-C-T-----GAT---TCTTGT--------TTGACGGT--------A-A-----------TCAACCA----------------------…	Bacteria(100);Bacteria_unclassified(100);Bacteria_unclassified(100);Bacteria_unclassified(100);Bacteria_unclassified(100);Bacteria_unclassified(100);Bacteria_unclassified(100);	0	0	0	0	0	0	0	0	43	0	0	0	0	0	0	0	1	0	0	0	0	0	0	7	0	0	0	0	11	0	0	0	0	0	0	0	0	0	0	0	0	0	0	29	0	0
Otu00600	237	T-AG-G-G-A-A--TC-TT-CC-A-C---AA-T-G-G--AC--GC-A-A-G-T--C-T-G-A-T-G-G-A--GC-A-A-C-GCC-G-C-G-T---G-A-G-T--GA-A-G--A-A-G-G-TT-----TT-CG---G-A-T-C-G-T--A---AA-G-C-TC--------------TG-TT-G-T--T-GGT----G--A-A--G---AA-GGAC-A---A-G-G--T-T--A-----G--T----------------------AA---------C--------T----GA---A-CCT-T-GT-T-T-G-A-C-G-----G-T---A-A-TC--------A-A-C-C---------A-G-----------A--AA------------------------…	Bacteria(100);Firmicutes(100);Bacilli(100);Lactobacillales(100);Lactobacillaceae(100);Lactobacillus(100);Lactobacillus_melliventris(100);	0	0	0	0	0	0	0	0	0	0	0	0	0	0	0	0	0	0	0	0	0	0	0	0	0	0	0	0	0	0	0	0	0	0	0	0	0	0	0	0	0	0	0	0	0	0
Otu00601	237	T-GG-G-G-A-A--TA-TT-GT-A-C---AA-T-G-G--GC--GA-A-A-G-C--C-T-G-A-T-G-C-A--GC-G-A-C-GCC-G-C-G-T---G-C-G-G--GA-T-G--A-C-G-G-CC-----TT-CG---G-G-T-T-G-T--A---AA-C-C-GC--------------TT-TT-G-A--T-TGG----G--A-G--C---AA--G-C--------------------------G----------------------AG---------A--------------------------G----T-G-A-G-T-----G-T---A-C-CT--------T-T-C-G---------A-A-----------T--AA------------------------…	Bacteria(100);Actinobacteriota(100);Actinobacteria(100);Bifidobacteriales(100);Bifidobacteriaceae(100);Bifidobacterium(100);Bifidobacterium_indicum(100);	0	0	0	0	0	0	0	0	0	0	0	0	0	0	0	0	0	0	0	0	0	0	0	0	0	0	0	0	0	0	0	0	0	0	0	0	0	0	0	0	0	0	0	0	0	0
[truncated: 11,099 more rows]
[truncated: 199 more columns]

## Sheet: Curated Gut microbiota
Title: A longitudinal field study of commercial honey bees shows that non-native probiotics do not rescue antibiotic treatment, and are generally not beneficial
[truncated: 246 more rows]
[truncated: 186 more columns]
