# Supplementary material for: A longitudinal field study of commercial honey bees shows that non-native probiotics do not rescue antibiotic treatment, and are generally not beneficial
Source: Sci Rep. 2024 Jan 23;14:1954. doi: 10.1038/s41598-024-52118-z (PMC10806037; doi:10.1038/s41598-024-52118-z)
Supplement: Supplementary file 5 — Supplementary Table S4. [file 41598_2024_52118_MOESM5_ESM.xlsx]

## Sheet: Probiotic Wilcoxon Time 0
Title: A longitudinal field study of commercial honey bees shows that non-native probiotics do not rescue antibiotic treatment, and are generally not beneficial
Authors: Kirk E. Anderson1,5,*, Nathan O. Allen3,5, Duan C. Copeland1,2 Oliver L. Kortenkamp1, Robert Erickson1, Brendon M. Mott1, and Randy Oliver4.
Corresponding author: Kirk E. Anderson
Table S4. Results comparing the microbiota of control to treatment colonies following six months of probiotic treatment (Time 0).
ANOVA and Wilcoxon test on Log10 transformed diversity metrics and Species normalized abundance (16 most abundant species).
Diversity			Diversity				OTUs
ANOVA	Probiotic		Wilcoxon	Probiotic			Wilcoxon	Probiotic
	Pr > F	FDR		Pr > F	FDR			Pr > F	FDR
sobs	0.3256	ns	sobs	0.0614	ns		Gilliamella apicola	0.456	ns
shannon	0.5309	ns	shannon	0.1256	ns		Lactobacillus kimbladii	0.7303	ns
effective sp.	0.4902	ns	effective sp.	0.1256	ns		Lactobacillus melliventris	0.9757	ns
shannon eveness	0.5749	ns	shannon eveness	0.4417	ns		Lactobacillus apis	0.5317	ns
							Bombilactobacillus mellis	0.8439	ns
							Alpha2.1	0.8611	ns
							Bifidobacterium asteroides	0.7772	ns
							Snodgrassella alvi	0.8133	ns
							Frischella perrara	0.9972	ns
							Gilliamella unclassified	0.8679	ns
							Lactobacillus helsingbogensis	0.8403	ns
							Lactobacillus kullabergensis	0.61	ns
							Lactobacillus unclassified	0.9323	ns
							Bombilactobacillus mellifer	0.4244	ns
							Gilliamella apis	0.8279	ns
							Bartonella apis	0.0938	ns
							Sum Other	0.5056	ns

## Sheet: Probiotic MANOVATime 0 
Title: A longitudinal field study of commercial honey bees shows that non-native probiotics do not rescue antibiotic treatment, and are generally not beneficial
Authors: Kirk E. Anderson1,5,*, Nathan O. Allen3,5, Duan C. Copeland1,2 Oliver L. Kortenkamp1, Robert Erickson1, Brendon M. Mott1, and Randy Oliver4.
Corresponding author: Kirk E. Anderson
Table S4. MANOVA Test Criteria and F Approximations testing the Hypothesis of No Overall Probiotic Effect on the gut microbiota following six months of probiotic treatment (Time 0)
						MANOVA Test Criteria and F Approximations for the Hypothesis of No Overall Probiotic Effect
	The SAS System					H = Type III SSCP Matrix for Probiotic
						E = Error SSCP Matrix
	The GLM Procedure
						S=2 M=6.5 N=19.5
	Class Level Information					Statistic	Value	F Value	Num DF	Den DF	Pr > F
	Class	Levels	Values			Wilks' Lambda	0.481136	1.13	32	82	0.321
	Probiotic	3	A B C			Pillai's Trace	0.604598	1.14	32	84	0.3141
						Hotelling-Lawley Trace	0.900227	1.13	32	68.929	0.3294
	Number of Observations Read	59				Roy's Greatest Root	0.606361	1.59	16	42	0.114
	Number of Observations Used	59				NOTE: F Statistic for Roy's Greatest Root is an upper bound.
						NOTE: F Statistic for Wilks' Lambda is exact.
	The SAS System
	The GLM Procedure
	Dependent Variable: G_apicola G_apicola
	Source	DF	Sum of Squares	Mean Square	F Value	Pr > F
	Model	2	46.8245	23.4123	0.99	0.3765
	Error	56	1318.98	23.5532
	Corrected Total	58	1365.8
	R-Square	Coeff Var	Root MSE	G_apicola Mean
	0.034284	-2257.51	4.85316	-0.214979
	Source	DF	Type I SS	Mean Square	F Value	Pr > F
	Probiotic	2	46.8245	23.4123	0.99	0.3765
	Source	DF	Type III SS	Mean Square	F Value	Pr > F
	Probiotic	2	46.8245	23.4123	0.99	0.3765
	The SAS System
	The GLM Procedure
	Dependent Variable: L_kim L_kim
	Source	DF	Sum of Squares	Mean Square	F Value	Pr > F
	Model	2	7.98039	3.99019	1.86	0.1644
	Error	56	119.817	2.13959
	Corrected Total	58	127.797
	R-Square	Coeff Var	Root MSE	L_kim Mean
	0.062446	61.6921	1.46273	2.37102
	Source	DF	Type I SS	Mean Square	F Value	Pr > F
	Probiotic	2	7.98039	3.99019	1.86	0.1644
	Source	DF	Type III SS	Mean Square	F Value	Pr > F
	Probiotic	2	7.98039	3.99019	1.86	0.1644
	The SAS System
	The GLM Procedure
	Dependent Variable: L_mell L_mell
	Source	DF	Sum of Squares	Mean Square	F Value	Pr > F
	Model	2	6.76173	3.38086	2.21	0.1191
	Error	56	85.6349	1.52919
	Corrected Total	58	92.3966
	R-Square	Coeff Var	Root MSE	L_mell Mean
	0.073182	57.0991	1.23661	2.16572
	Source	DF	Type I SS	Mean Square	F Value	Pr > F
	Probiotic	2	6.76173	3.38086	2.21	0.1191
	Source	DF	Type III SS	Mean Square	F Value	Pr > F
	Probiotic	2	6.76173	3.38086	2.21	0.1191
	The SAS System
	The GLM Procedure
	Dependent Variable: L_apis L_apis
	Source	DF	Sum of Squares	Mean Square	F Value	Pr > F
	Model	2	1.07791	0.538955	0.36	0.7018
	Error	56	84.683	1.5122
	Corrected Total	58	85.7609
	R-Square	Coeff Var	Root MSE	L_apis Mean
	0.012569	53.0848	1.22971	2.31651
	Source	DF	Type I SS	Mean Square	F Value	Pr > F
	Probiotic	2	1.07791	0.538955	0.36	0.7018
	Source	DF	Type III SS	Mean Square	F Value	Pr > F
	Probiotic	2	1.07791	0.538955	0.36	0.7018
	The SAS System
	The GLM Procedure
	Dependent Variable: B_mellis B_mellis
	Source	DF	Sum of Squares	Mean Square	F Value	Pr > F
	Model	2	0.589385	0.294693	0.21	0.8103
	Error	56	78.1568	1.39566
	Corrected Total	58	78.7462
	R-Square	Coeff Var	Root MSE	B_mellis Mean
	0.007485	39.9745	1.18138	2.95533
	Source	DF	Type I SS	Mean Square	F Value	Pr > F
	Probiotic	2	0.589385	0.294693	0.21	0.8103
	Source	DF	Type III SS	Mean Square	F Value	Pr > F
	Probiotic	2	0.589385	0.294693	0.21	0.8103
	The SAS System
	The GLM Procedure
	Dependent Variable: A2_1 A2_1
	Source	DF	Sum of Squares	Mean Square	F Value	Pr > F
	Model	2	1.72033	0.860166	0.12	0.8874
	Error	56	402.208	7.18228
	Corrected Total	58	403.928
	R-Square	Coeff Var	Root MSE	A2_1 Mean
	0.004259	-369.159	2.67998	-0.725967
	Source	DF	Type I SS	Mean Square	F Value	Pr > F
	Probiotic	2	1.72033	0.860166	0.12	0.8874
	Source	DF	Type III SS	Mean Square	F Value	Pr > F
	Probiotic	2	1.72033	0.860166	0.12	0.8874
	The SAS System
	The GLM Procedure
	Dependent Variable: B_ast B_ast
	Source	DF	Sum of Squares	Mean Square	F Value	Pr > F
	Model	2	0.2059	0.10295	0.06	0.9406
	Error	56	93.965	1.67795
	Corrected Total	58	94.1709
	R-Square	Coeff Var	Root MSE	B_ast Mean
	0.002186	31.469	1.29536	4.1163
	Source	DF	Type I SS	Mean Square	F Value	Pr > F
	Probiotic	2	0.2059	0.10295	0.06	0.9406
	Source	DF	Type III SS	Mean Square	F Value	Pr > F
	Probiotic	2	0.2059	0.10295	0.06	0.9406
	The SAS System
	The GLM Procedure
	Dependent Variable: S_alvi S_alvi
	Source	DF	Sum of Squares	Mean Square	F Value	Pr > F
	Model	2	23.9977	11.9989	1.88	0.1614
	Error	56	356.578	6.36747
	Corrected Total	58	380.576
	R-Square	Coeff Var	Root MSE	S_alvi Mean
	0.063056	259.546	2.52338	0.972231
	Source	DF	Type I SS	Mean Square	F Value	Pr > F
	Probiotic	2	23.9977	11.9989	1.88	0.1614
	Source	DF	Type III SS	Mean Square	F Value	Pr > F
	Probiotic	2	23.9977	11.9989	1.88	0.1614
	The SAS System
	The GLM Procedure
	Dependent Variable: F_perr F_perr
	Source	DF	Sum of Squares	Mean Square	F Value	Pr > F
	Model	2	0.165786	0.082893	0	0.9966
	Error	56	1357.15	24.2348
	Corrected Total	58	1357.32
	R-Square	Coeff Var	Root MSE	F_perr Mean
	0.000122	-152.667	4.92289	-3.22458
	Source	DF	Type I SS	Mean Square	F Value	Pr > F
	Probiotic	2	0.165786	0.082893	0	0.9966
	Source	DF	Type III SS	Mean Square	F Value	Pr > F
	Probiotic	2	0.165786	0.082893	0	0.9966
	The SAS System
	The GLM Procedure
	Dependent Variable: G_uncl G_uncl
	Source	DF	Sum of Squares	Mean Square	F Value	Pr > F
	Model	2	2.40173	1.20086	0.33	0.7194
	Error	56	202.963	3.62434
	Corrected Total	58	205.365
	R-Square	Coeff Var	Root MSE	G_uncl Mean
	0.011695	-468.642	1.90377	-0.406232
	Source	DF	Type I SS	Mean Square	F Value	Pr > F
	Probiotic	2	2.40173	1.20086	0.33	0.7194
	Source	DF	Type III SS	Mean Square	F Value	Pr > F
	Probiotic	2	2.40173	1.20086	0.33	0.7194
	The SAS System
	The GLM Procedure
	Dependent Variable: L_hel L_hel
	Source	DF	Sum of Squares	Mean Square	F Value	Pr > F
	Model	2	0.988525	0.494262	0.09	0.9137
	Error	56	306.14	5.46678
	Corrected Total	58	307.128
	R-Square	Coeff Var	Root MSE	L_hel Mean
	0.003219	-5721.69	2.33812	-0.040864
	Source	DF	Type I SS	Mean Square	F Value	Pr > F
	Probiotic	2	0.988525	0.494262	0.09	0.9137
	Source	DF	Type III SS	Mean Square	F Value	Pr > F
	Probiotic	2	0.988525	0.494262	0.09	0.9137
	The SAS System
	The GLM Procedure
	Dependent Variable: L_kull L_kull
	Source	DF	Sum of Squares	Mean Square	F Value	Pr > F
	Model	2	4.76958	2.38479	0.28	0.7566
	Error	56	476.332	8.50593
	Corrected Total	58	481.102
	R-Square	Coeff Var	Root MSE	L_kull Mean
	0.009914	-129.317	2.91649	-2.25529
	Source	DF	Type I SS	Mean Square	F Value	Pr > F
	Probiotic	2	4.76958	2.38479	0.28	0.7566
	Source	DF	Type III SS	Mean Square	F Value	Pr > F
	Probiotic	2	4.76958	2.38479	0.28	0.7566
	The SAS System
	The GLM Procedure
	Dependent Variable: L_unc L_unc
	Source	DF	Sum of Squares	Mean Square	F Value	Pr > F
	Model	2	0.301317	0.150659	0.09	0.914
	Error	56	93.7191	1.67355
	Corrected Total	58	94.0204
	R-Square	Coeff Var	Root MSE	L_unc Mean
	0.003205	665.074	1.29366	0.194514
	Source	DF	Type I SS	Mean Square	F Value	Pr > F
	Probiotic	2	0.301317	0.150659	0.09	0.914
	Source	DF	Type III SS	Mean Square	F Value	Pr > F
	Probiotic	2	0.301317	0.150659	0.09	0.914
	The SAS System
	The GLM Procedure
	Dependent Variable: B_mellif B_mellif
	Source	DF	Sum of Squares	Mean Square	F Value	Pr > F
	Model	2	52.2992	26.1496	3.64	0.0327
	Error	56	402.423	7.18612
	Corrected Total	58	454.722
	R-Square	Coeff Var	Root MSE	B_mellif Mean
	0.115014	-1132.13	2.6807	-0.236784
	Source	DF	Type I SS	Mean Square	F Value	Pr > F
	Probiotic	2	52.2992	26.1496	3.64	0.0327
	Source	DF	Type III SS	Mean Square	F Value	Pr > F
	Probiotic	2	52.2992	26.1496	3.64	0.0327
	The SAS System
	The GLM Procedure
	Dependent Variable: G_apis G_apis
	Source	DF	Sum of Squares	Mean Square	F Value	Pr > F
	Model	2	11.2488	5.62439	0.29	0.7507
	Error	56	1092.79	19.5141
	Corrected Total	58	1104.04
	R-Square	Coeff Var	Root MSE	G_apis Mean
	0.010189	-102.363	4.41748	-4.3155
	Source	DF	Type I SS	Mean Square	F Value	Pr > F
	Probiotic	2	11.2488	5.62439	0.29	0.7507
	Source	DF	Type III SS	Mean Square	F Value	Pr > F
	Probiotic	2	11.2488	5.62439	0.29	0.7507
	The SAS System
	The GLM Procedure
	Dependent Variable: Bart Bart
	Source	DF	Sum of Squares	Mean Square	F Value	Pr > F
	Model	2	157.921	78.9607	2.95	0.0605
	Error	56	1498.99	26.7677
	Corrected Total	58	1656.92
	R-Square	Coeff Var	Root MSE	Bart Mean
	0.09531	-103.106	5.17376	-5.01788
	Source	DF	Type I SS	Mean Square	F Value	Pr > F
	Probiotic	2	157.921	78.9607	2.95	0.0605
	Source	DF	Type III SS	Mean Square	F Value	Pr > F
	Probiotic	2	157.921	78.9607	2.95	0.0605
	The SAS System
	The GLM Procedure
	Dependent Variable: Sum Sum
	Source	DF	Sum of Squares	Mean Square	F Value	Pr > F
	Model	2	3.90564	1.95282	2.38	0.1016
	Error	56	45.8873	0.819417
	Corrected Total	58	49.793
	R-Square	Coeff Var	Root MSE	Sum Mean
	0.078438	67.2294	0.905216	1.34646
	Source	DF	Type I SS	Mean Square	F Value	Pr > F
	Probiotic	2	3.90564	1.95282	2.38	0.1016
	Source	DF	Type III SS	Mean Square	F Value	Pr > F
	Probiotic	2	3.90564	1.95282	2.38	0.1016
	The SAS System
	The GLM Procedure
	Multivariate Analysis of Variance
	E = Error SSCP Matrix
		G_apicola	L_kim	L_mell	L_apis	B_mellis	A2_1	B_ast	S_alvi	F_perr	G_uncl	L_hel	L_kull	L_unc	B_mellif	G_apis	Bart	Sum
	G_apicola	1318.98	18.7436	36.8054	53.6413	26.2055	-1.75864	12.9692	-18.5105	-521.524	-126.31	173.501	-35.5125	56.2917	-162.617	-707.105	-115.677	-8.1222
	L_kim	18.7436	119.817	64.9776	27.6976	44.0907	20.0927	38.6562	-27.424	-151.203	14.3356	-3.82939	8.53158	8.98454	34.0116	-77.5918	-151.444	11.5546
	L_mell	36.8054	64.9776	85.6349	24.7882	53.2027	18.3762	39.3711	-60.6467	-120.859	-16.5552	4.29552	37.2387	17.5733	0.172461	-75.3417	-103.321	-5.71241
	L_apis	53.6413	27.6976	24.7882	84.683	38.7409	15.7777	26.4679	-4.09371	-112.92	46.2113	12.8959	-60.3723	36.7845	-45.8773	-91.5412	-69.2528	16.3687
	B_mellis	26.2055	44.0907	53.2027	38.7409	78.1568	45.0721	65.8455	-40.1704	-119.985	-0.991222	41.381	1.61723	25.264	-28.66	-85.7736	-148.515	4.51843
	A2_1	-1.75864	20.0927	18.3762	15.7777	45.0721	402.208	59.6162	-32.2166	-101.426	-13.7102	46.0991	-58.9721	14.8511	-117.264	-128.398	-152.585	-15.7628
	B_ast	12.9692	38.6562	39.3711	26.4679	65.8455	59.6162	93.965	-49.0467	-137.529	-15.7364	61.4021	32.6967	14.5895	-36.4365	-114.341	-89.6432	-2.84713
	S_alvi	-18.5105	-27.424	-60.6467	-4.09371	-40.1704	-32.2166	-49.0467	356.578	27.7835	42.4935	-47.801	-113.211	-6.99342	20.1911	-46.241	0.24424	-0.935265
	F_perr	-521.524	-151.203	-120.859	-112.92	-119.985	-101.426	-137.529	27.7835	1357.15	-9.82062	-181.211	-86.738	-50.2315	-194.367	570.454	-165.057	-2.51779
	G_uncl	-126.31	14.3356	-16.5552	46.2113	-0.991222	-13.7102	-15.7364	42.4935	-9.82062	202.963	-41.1095	-84.7725	57.8675	-19.9169	-41.7373	-44.2184	51.007
	L_hel	173.501	-3.82939	4.29552	12.8959	41.381	46.0991	61.4021	-47.801	-181.211	-41.1095	306.14	101.984	-5.57951	19.3233	-241.119	-220.237	-26.1358
	L_kull	-35.5125	8.53158	37.2387	-60.3723	1.61723	-58.9721	32.6967	-113.211	-86.738	-84.7725	101.984	476.332	-54.488	69.9798	-57.031	-139.334	-37.9486
	L_unc	56.2917	8.98454	17.5733	36.7845	25.264	14.8511	14.5895	-6.99342	-50.2315	57.8675	-5.57951	-54.488	93.7191	-66.0699	-74.4859	-93.9884	25.9115
	B_mellif	-162.617	34.0116	0.172461	-45.8773	-28.66	-117.264	-36.4365	20.1911	-194.367	-19.9169	19.3233	69.9798	-66.0699	402.423	96.2076	53.756	-24.8568
	G_apis	-707.105	-77.5918	-75.3417	-91.5412	-85.7736	-128.398	-114.341	-46.241	570.454	-41.7373	-241.119	-57.031	-74.4859	96.2076	1092.79	-24.0305	5.28291
	Bart	-115.677	-151.444	-103.321	-69.2528	-148.515	-152.585	-89.6432	0.24424	-165.057	-44.2184	-220.237	-139.334	-93.9884	53.756	-24.0305	1498.99	-35.6916
	Sum	-8.1222	11.5546	-5.71241	16.3687	4.51843	-15.7628	-2.84713	-0.935265	-2.51779	51.007	-26.1358	-37.9486	25.9115	-24.8568	5.28291	-35.6916	45.8873
	Partial Correlation Coefficients from the Error SSCP Matrix / Prob > |r|
	DF = 56	G_apicola	L_kim	L_mell	L_apis	B_mellis	A2_1	B_ast	S_alvi	F_perr	G_uncl	L_hel	L_kull	L_unc	B_mellif	G_apis	Bart	Sum
	G_apicola	1	0.047149	0.109514	0.160503	0.081619	-0.002415	0.036839	-0.026991	-0.3898	-0.244123	0.273039	-0.044803	0.160107	-0.223206	-0.588975	-0.082267	-0.033015
			0.7276	0.4174	0.233	0.5461	0.9858	0.7856	0.842	0.0027	0.0672	0.0399	0.7407	0.2342	0.0951	<.0001	0.5429	0.8074
	L_kim	0.047149	1	0.641474	0.27497	0.455622	0.091528	0.364315	-0.132677	-0.374963	0.091928	-0.019994	0.035712	0.084786	0.154891	-0.214431	-0.35735	0.155829
		0.7276		<.0001	0.0384	0.0004	0.4983	0.0053	0.3252	0.0041	0.4964	0.8826	0.792	0.5306	0.25	0.1092	0.0064	0.2471
	L_mell	0.109514	0.641474	1	0.291087	0.650317	0.099016	0.438903	-0.34706	-0.35452	-0.125574	0.02653	0.18438	0.196162	0.000929	-0.246287	-0.288379	-0.091127
		0.4174	<.0001		0.028	<.0001	0.4637	0.0006	0.0082	0.0068	0.352	0.8447	0.1698	0.1436	0.9945	0.0648	0.0296	0.5002
	L_apis	0.160503	0.27497	0.291087	1	0.476199	0.085491	0.296714	-0.023558	-0.333087	0.352486	0.080093	-0.300597	0.412908	-0.248518	-0.300919	-0.194374	0.262585
		0.233	0.0384	0.028		0.0002	0.5272	0.025	0.8619	0.0113	0.0072	0.5537	0.0231	0.0014	0.0623	0.0229	0.1474	0.0485
	B_mellis	0.081619	0.455622	0.650317	0.476199	1	0.254214	0.768351	-0.240628	-0.368408	-0.00787	0.267521	0.008382	0.295192	-0.161604	-0.293496	-0.433896	0.07545
		0.5461	0.0004	<.0001	0.0002		0.0564	<.0001	0.0714	0.0048	0.9537	0.0442	0.9507	0.0258	0.2298	0.0267	0.0007	0.577
	A2_1	-0.002415	0.091528	0.099016	0.085491	0.254214	1	0.306659	-0.08507	-0.137281	-0.047986	0.131373	-0.134731	0.076493	-0.291473	-0.193671	-0.196511	-0.116028
		0.9858	0.4983	0.4637	0.5272	0.0564		0.0203	0.5292	0.3085	0.723	0.33	0.3177	0.5717	0.0278	0.1489	0.1429	0.3901
	B_ast	0.036839	0.364315	0.438903	0.296714	0.768351	0.306659	1	-0.267947	-0.385121	-0.11395	0.362026	0.154549	0.155469	-0.187375	-0.356819	-0.238855	-0.043359
		0.7856	0.0053	0.0006	0.025	<.0001	0.0203		0.0439	0.0031	0.3987	0.0057	0.251	0.2482	0.1628	0.0064	0.0736	0.7488
	S_alvi	-0.026991	-0.132677	-0.34706	-0.023558	-0.240628	-0.08507	-0.267947	1	0.039939	0.157956	-0.144677	-0.274699	-0.038256	0.053302	-0.074077	0.000334	-0.007312
		0.842	0.3252	0.0082	0.8619	0.0714	0.5292	0.0439		0.768	0.2406	0.2829	0.0386	0.7775	0.6937	0.5839	0.998	0.957
	F_perr	-0.3898	-0.374963	-0.35452	-0.333087	-0.368408	-0.137281	-0.385121	0.039939	1	-0.018712	-0.281132	-0.10788	-0.140847	-0.263006	0.468423	-0.115723	-0.010089
		0.0027	0.0041	0.0068	0.0113	0.0048	0.3085	0.0031	0.768		0.8901	0.0341	0.4244	0.296	0.0481	0.0002	0.3913	0.9406
	G_uncl	-0.244123	0.091928	-0.125574	0.352486	-0.00787	-0.047986	-0.11395	0.157956	-0.018712	1	-0.16492	-0.272641	0.419577	-0.06969	-0.088623	-0.080167	0.528536
		0.0672	0.4964	0.352	0.0072	0.9537	0.723	0.3987	0.2406	0.8901		0.2202	0.0402	0.0012	0.6065	0.5121	0.5533	<.0001
	L_hel	0.273039	-0.019994	0.02653	0.080093	0.267521	0.131373	0.362026	-0.144677	-0.281132	-0.16492	1	0.267065	-0.03294	0.055053	-0.416872	-0.325111	-0.220511
		0.0399	0.8826	0.8447	0.5537	0.0442	0.33	0.0057	0.2829	0.0341	0.2202		0.0446	0.8078	0.6842	0.0013	0.0136	0.0993
	L_kull	-0.044803	0.035712	0.18438	-0.300597	0.008382	-0.134731	0.154549	-0.274699	-0.10788	-0.272641	0.267065	1	-0.257889	0.159837	-0.079047	-0.164893	-0.256682
		0.7407	0.792	0.1698	0.0231	0.9507	0.3177	0.251	0.0386	0.4244	0.0402	0.0446		0.0528	0.235	0.5589	0.2203	0.0539
	L_unc	0.160107	0.084786	0.196162	0.412908	0.295192	0.076493	0.155469	-0.038256	-0.140847	0.419577	-0.03294	-0.257889	1	-0.340211	-0.232751	-0.250761	0.395123
		0.2342	0.5306	0.1436	0.0014	0.0258	0.5717	0.2482	0.7775	0.296	0.0012	0.8078	0.0528		0.0096	0.0815	0.0599	0.0024
	B_mellif	-0.223206	0.154891	0.000929	-0.248518	-0.161604	-0.291473	-0.187375	0.053302	-0.263006	-0.06969	0.055053	0.159837	-0.340211	1	0.145077	0.069213	-0.182919
		0.0951	0.25	0.9945	0.0623	0.2298	0.0278	0.1628	0.6937	0.0481	0.6065	0.6842	0.235	0.0096		0.2816	0.6089	0.1732
	G_apis	-0.588975	-0.214431	-0.246287	-0.300919	-0.293496	-0.193671	-0.356819	-0.074077	0.468423	-0.088623	-0.416872	-0.079047	-0.232751	0.145077	1	-0.018776	0.023592
		<.0001	0.1092	0.0648	0.0229	0.0267	0.1489	0.0064	0.5839	0.0002	0.5121	0.0013	0.5589	0.0815	0.2816		0.8897	0.8617
	Bart	-0.082267	-0.35735	-0.288379	-0.194374	-0.433896	-0.196511	-0.238855	0.000334	-0.115723	-0.080167	-0.325111	-0.164893	-0.250761	0.069213	-0.018776	1	-0.136088
		0.5429	0.0064	0.0296	0.1474	0.0007	0.1429	0.0736	0.998	0.3913	0.5533	0.0136	0.2203	0.0599	0.6089	0.8897		0.3128
	Sum	-0.033015	0.155829	-0.091127	0.262585	0.07545	-0.116028	-0.043359	-0.007312	-0.010089	0.528536	-0.220511	-0.256682	0.395123	-0.182919	0.023592	-0.136088	1
		0.8074	0.2471	0.5002	0.0485	0.577	0.3901	0.7488	0.957	0.9406	<.0001	0.0993	0.0539	0.0024	0.1732	0.8617	0.3128
	The SAS System
	The GLM Procedure
	Multivariate Analysis of Variance
	H = Type III SSCP Matrix for Probiotic
		G_apicola	L_kim	L_mell	L_apis	B_mellis	A2_1	B_ast	S_alvi	F_perr	G_uncl	L_hel	L_kull	L_unc	B_mellif	G_apis	Bart	Sum
	G_apicola	46.8245	13.3827	-10.5575	-0.181934	-1.83553	-2.17128	-2.11108	-18.8677	2.2483	10.3649	5.88648	11.7764	-3.6204	-20.9614	18.6211	-58.4281	9.63059
	L_kim	13.3827	7.98039	1.24952	-2.16773	0.941749	-3.21488	0.074955	2.86157	0.15235	3.63042	2.69861	0.624876	-1.33289	7.36337	1.32549	-35.4948	-0.0757463
	L_mell	-10.5575	1.24952	6.76173	-2.13144	1.91953	-2.17431	1.17248	12.7295	-1.0103	-1.65097	-0.283756	-5.46958	0.510137	18.4385	-8.30216	-6.12586	-5.07546
	L_apis	-0.181934	-2.16773	-2.13144	1.07791	-0.739447	1.3293	-0.337153	-4.12917	0.240859	-0.380417	-0.540269	1.34973	0.165872	-6.71774	1.96243	9.79664	1.40254
	B_mellis	-1.83553	0.941749	1.91953	-0.739447	0.589385	-0.83034	0.322111	3.65223	-0.261121	-0.17056	0.127843	-1.42881	0.0367087	5.53401	-2.1402	-4.34204	-1.37552
	A2_1	-2.17128	-3.21488	-2.17431	1.3293	-0.83034	1.72033	-0.325584	-4.27817	0.201798	-0.897711	-0.907393	1.16507	0.354024	-7.36517	1.63159	14.4436	1.3191
	B_ast	-2.11108	0.074955	1.17248	-0.337153	0.322111	-0.325584	0.2059	2.19798	-0.181385	-0.358246	-0.099511	-0.978336	0.114556	3.12489	-1.49189	-0.433843	-0.895851
	S_alvi	-18.8677	2.86157	12.7295	-4.12917	3.65223	-4.27817	2.19798	23.9977	-1.87968	-2.84947	-0.353414	-10.1894	0.866589	34.9718	-15.4415	-13.7905	-9.4983
	F_perr	2.2483	0.15235	-1.0103	0.240859	-0.261121	0.201798	-0.181385	-1.87968	0.165786	0.41886	0.162758	0.888792	-0.138661	-2.58189	1.36557	-0.588111	0.796065
	G_uncl	10.3649	3.63042	-1.65097	-0.380417	-0.17056	-0.897711	-0.358246	-2.84947	0.41886	2.40173	1.46638	2.16611	-0.849331	-2.49297	3.47935	-15.9551	1.67709
	L_hel	5.88648	2.69861	-0.283756	-0.540269	0.127843	-0.907393	-0.099511	-0.353414	0.162758	1.46638	0.988525	0.810173	-0.528048	0.63062	1.36358	-11.9416	0.519059
	L_kull	11.7764	0.624876	-5.46958	1.34973	-1.42881	1.16507	-0.978336	-10.1894	0.888792	2.16611	0.810173	4.76958	-0.713871	-14.08	7.31921	-2.29744	4.28753
	L_unc	-3.6204	-1.33289	0.510137	0.165872	0.0367087	0.354024	0.114556	0.866589	-0.138661	-0.849331	-0.528048	-0.713871	0.301317	0.662529	-1.153	5.86617	-0.541696
	B_mellif	-20.9614	7.36337	18.4385	-6.71774	5.53401	-7.36517	3.12489	34.9718	-2.58189	-2.49297	0.63062	-14.08	0.662529	52.2992	-21.1792	-34.2465	-13.4001
	G_apis	18.6211	1.32549	-8.30216	1.96243	-2.1402	1.63159	-1.49189	-15.4415	1.36557	3.47935	1.36358	7.31921	-1.153	-21.1792	11.2488	-5.15895	6.54988
	Bart	-58.4281	-35.4948	-6.12586	9.79664	-4.34204	14.4436	-0.433843	-13.7905	-0.588111	-15.9551	-11.9416	-2.29744	5.86617	-34.2465	-5.15895	157.921	0.77515
	Sum	9.63059	-0.0757463	-5.07546	1.40254	-1.37552	1.3191	-0.895851	-9.4983	0.796065	1.67709	0.519059	4.28753	-0.541696	-13.4001	6.54988	0.77515	3.90564
	Characteristic Roots and Vectors of: E Inverse * H, where
	H = Type III SSCP Matrix for Probiotic
	E = Error SSCP Matrix
	Characteristic Root	Percent	Characteristic Vector V'EV=1
			G_apicola	L_kim	L_mell	L_apis	B_mellis	A2_1	B_ast	S_alvi	F_perr	G_uncl	L_hel	L_kull	L_unc	B_mellif	G_apis	Bart	Sum
	0.606361	67.36	0.016782	-0.0374409	0.1388	0.00882415	-0.0254625	0.0220996	0.0680743	0.0453705	0.0299849	0.0222956	0.0200487	0.00358068	0.0376401	0.0554995	0.0121464	0.0190915	0
	0.293866	32.64	0.0714887	0.0959095	0.0326707	0.00352683	0.0486338	0.0436172	0.0812917	0.0521664	0.0542857	0.0989301	0.0464575	0.0439836	0.0268998	0.0607408	0.0612342	0.0365677	0
	0	0	0	0	0	0	0	0	0	0	0	0	0	0	0	0	0	0	0
	0	0	-0.00351648	-0.0163314	-0.0723194	-0.0491385	0.157228	-0.00159181	-0.00070838	-0.00031296	-0.00177286	-0.00594805	-0.00198862	-0.00317632	0.00103513	-0.00013999	-0.00382055	-0.00128719	0
	0	0	0.00885683	0.00213192	0.0247282	0.016556	-0.150509	-0.0042694	0.176378	0.00499727	0.00574505	0.0114926	0.00509404	0.00530974	0.00212645	0.00573417	0.0071658	0.00390494	0
	0	0	0.0106343	0.0103313	0.0255524	0.00547457	-0.0402679	0.0587411	0.0164378	0.00853667	0.0082999	0.01403	0.00691292	0.00602316	0.00488446	0.0100303	0.00862804	0.00555344	0
	0	0	0.00092148	0.0456284	-0.033689	-0.0120145	-0.0160856	0.00531477	-0.00037257	0.0093106	0.00560804	-0.0293584	0.0122309	0.013905	0.13748	0.00805077	0.00865291	0.00502226	0
	0	0	0.19273	0.236782	0.112263	0.19687	0.260874	0.182529	0.155086	0.180101	0.189529	0.219872	0.184363	0.196267	0.223559	0.175692	0.196536	0.199233	0
	0	0	-0.0115799	0.00806639	0.017586	0.0155997	-0.0188523	-0.00299632	-0.0479222	-0.00017147	0.00163788	-0.00216567	0.0657984	1.131e-05	-0.00248808	-0.0074213	-0.00300723	0	0
	0	0	0.00469331	0.0072391	0.0182835	0.0299032	-0.0134195	-0.00047395	0.0276588	0.00303008	0.0314409	-0.00991307	-0.00040308	-0.00188677	-0.00172532	-0.00549304	-0.00499486	0	0
	0	0	0.00503704	-0.0125648	-0.00247433	0.0360492	0.0332282	0.0144536	-0.0128211	0.0216835	0.00837119	0.00770445	-0.0211347	0.0552927	0.00333327	0.00925604	-0.00172761	0	0
	0	0	0.0011913	-0.0431017	0.0424781	-0.0471997	-0.00842092	-0.00274626	0.0155929	-0.00848283	-9.106e-05	0.0746492	-0.00020303	-0.00278608	-0.00297284	-0.00928783	-0.00712145	0	0
	0	0	0.0200607	-0.0312764	0.0225646	0.00488939	0.00927083	-0.00237587	-0.0106981	0.00119241	-0.0001939	-0.00711013	-0.00349546	-0.0017728	7.182e-05	-0.00090352	-0.00928919	0	0
	0	0	0.00602948	0.00177177	-0.00608157	0.117319	-0.0146841	0.00835262	0.0312151	0.0124014	0.0058443	0.0096119	-0.00129826	0.00457351	0.00583172	0.017673	0.00938433	0	0
	0	0	0.0211212	-0.0714391	0.0955907	0.00709214	-0.0472508	0.0089942	0.0540158	0.0191347	-0.00180894	0.0311938	0.0182053	0.00674051	-0.00313983	-0.00387429	0.0422657	0	0
	0	0	-0.016308	0.0403903	0.0467581	-0.0410286	5.32e-05	-0.0176223	-0.0332943	0.0270507	-0.0189922	-0.00816707	0.0162388	-0.00935603	-0.0198525	-0.0563543	0	0	0

## Sheet: Probiotic MANOVA Time 1
Title: A longitudinal field study of commercial honey bees shows that non-native probiotics do not rescue antibiotic treatment, and are generally not beneficial
Authors: Kirk E. Anderson1,5,*, Nathan O. Allen3,5, Duan C. Copeland1,2 Oliver L. Kortenkamp1, Robert Erickson1, Brendon M. Mott1, and Randy Oliver4.
Corresponding author: Kirk E. Anderson
Table S4. MANOVA Test Criteria and F Approximations testing the Hypothesis of No Overall Probiotic Effect on the gut microbiota (Time 1)
The SAS System
					MANOVA Test Criteria and F Approximations for the Hypothesis of No Overall Probiotic Effect
The GLM Procedure					H = Type III SSCP Matrix for Probiotic
					E = Error SSCP Matrix
Class Level Information
Class	Levels	Values			S=2 M=6.5 N=17
Probiotic	3	A B C			Statistic	Value	F Value	Num DF	Den DF	Pr > F
					Wilks' Lambda	0.39098	1.35	32	72	0.1478
Number of Observations Read	54				Pillai's Trace	0.740537	1.36	32	74	0.1399
Number of Observations Used	54				Hotelling-Lawley Trace	1.2213	1.34	32	60	0.1611
					Roy's Greatest Root	0.801748	1.85	16	37	0.0605
					NOTE: F Statistic for Roy's Greatest Root is an upper bound.
					NOTE: F Statistic for Wilks' Lambda is exact.
The SAS System
The GLM Procedure
Dependent Variable: G_apicola G_apicola
Source	DF	Sum of Squares	Mean Square	F Value	Pr > F
Model	2	32.42	16.21	1.22	0.3049
Error	51	679.888	13.3311
Corrected Total	53	712.308
R-Square	Coeff Var	Root MSE	G_apicola Mean
0.045514	200.374	3.65118	1.82218
Source	DF	Type I SS	Mean Square	F Value	Pr > F
Probiotic	2	32.42	16.21	1.22	0.3049
Source	DF	Type III SS	Mean Square	F Value	Pr > F
Probiotic	2	32.42	16.21	1.22	0.3049
The SAS System
The GLM Procedure
Dependent Variable: L_kim L_kim
Source	DF	Sum of Squares	Mean Square	F Value	Pr > F
Model	2	5.30247	2.65123	1.24	0.2979
Error	51	109.03	2.13784
Corrected Total	53	114.332
R-Square	Coeff Var	Root MSE	L_kim Mean
0.046378	46.0469	1.46213	3.17531
Source	DF	Type I SS	Mean Square	F Value	Pr > F
Probiotic	2	5.30247	2.65124	1.24	0.2979
Source	DF	Type III SS	Mean Square	F Value	Pr > F
Probiotic	2	5.30247	2.65124	1.24	0.2979
The SAS System
The GLM Procedure
Dependent Variable: L_mell L_mell
Source	DF	Sum of Squares	Mean Square	F Value	Pr > F
Model	2	1.44787	0.723936	0.2	0.8194
Error	51	184.652	3.62062
Corrected Total	53	186.1
R-Square	Coeff Var	Root MSE	L_mell Mean
0.00778	79.3106	1.90279	2.39917
Source	DF	Type I SS	Mean Square	F Value	Pr > F
Probiotic	2	1.44787	0.723936	0.2	0.8194
Source	DF	Type III SS	Mean Square	F Value	Pr > F
Probiotic	2	1.44787	0.723936	0.2	0.8194
The SAS System
The GLM Procedure
Dependent Variable: L_apis L_apis
Source	DF	Sum of Squares	Mean Square	F Value	Pr > F
Model	2	12.3061	6.15304	2.09	0.1345
Error	51	150.335	2.94775
Corrected Total	53	162.642
R-Square	Coeff Var	Root MSE	L_apis Mean
0.075664	107.178	1.7169	1.60191
Source	DF	Type I SS	Mean Square	F Value	Pr > F
Probiotic	2	12.3061	6.15304	2.09	0.1345
Source	DF	Type III SS	Mean Square	F Value	Pr > F
Probiotic	2	12.3061	6.15304	2.09	0.1345
The SAS System
The GLM Procedure
Dependent Variable: B_mellis B_mellis
Source	DF	Sum of Squares	Mean Square	F Value	Pr > F
Model	2	19.5521	9.77606	2.09	0.1343
Error	51	238.692	4.68024
Corrected Total	53	258.244
R-Square	Coeff Var	Root MSE	B_mellis Mean
0.075712	109.174	2.16339	1.98159
Source	DF	Type I SS	Mean Square	F Value	Pr > F
Probiotic	2	19.5521	9.77606	2.09	0.1343
Source	DF	Type III SS	Mean Square	F Value	Pr > F
Probiotic	2	19.5521	9.77606	2.09	0.1343
The SAS System
The GLM Procedure
Dependent Variable: A2_1 A2_1
Source	DF	Sum of Squares	Mean Square	F Value	Pr > F
Model	2	1.80726	0.903631	0.07	0.9336
Error	51	669.509	13.1276
Corrected Total	53	671.316
R-Square	Coeff Var	Root MSE	A2_1 Mean
0.002692	-385.801	3.62321	-0.93914
Source	DF	Type I SS	Mean Square	F Value	Pr > F
Probiotic	2	1.80726	0.903631	0.07	0.9336
Source	DF	Type III SS	Mean Square	F Value	Pr > F
Probiotic	2	1.80726	0.903631	0.07	0.9336
The SAS System
The GLM Procedure
Dependent Variable: B_ast B_ast
Source	DF	Sum of Squares	Mean Square	F Value	Pr > F
Model	2	20.6771	10.3385	1.79	0.1773
Error	51	294.55	5.77549
Corrected Total	53	315.227
R-Square	Coeff Var	Root MSE	B_ast Mean
0.065594	69.7639	2.40322	3.4448
Source	DF	Type I SS	Mean Square	F Value	Pr > F
Probiotic	2	20.6771	10.3385	1.79	0.1773
Source	DF	Type III SS	Mean Square	F Value	Pr > F
Probiotic	2	20.6771	10.3385	1.79	0.1773
The SAS System
The GLM Procedure
Dependent Variable: S_alvi S_alvi
Source	DF	Sum of Squares	Mean Square	F Value	Pr > F
Model	2	27.4677	13.7339	1.21	0.3074
Error	51	580.213	11.3767
Corrected Total	53	607.681
R-Square	Coeff Var	Root MSE	S_alvi Mean
0.045201	731.03	3.37294	0.461396
Source	DF	Type I SS	Mean Square	F Value	Pr > F
Probiotic	2	27.4677	13.7339	1.21	0.3074
Source	DF	Type III SS	Mean Square	F Value	Pr > F
Probiotic	2	27.4677	13.7339	1.21	0.3074
The SAS System
The GLM Procedure
Dependent Variable: F_perr F_perr
Source	DF	Sum of Squares	Mean Square	F Value	Pr > F
Model	2	42.2989	21.1495	1.22	0.304
Error	51	884.849	17.35
Corrected Total	53	927.148
R-Square	Coeff Var	Root MSE	F_perr Mean
0.045623	-131.776	4.16533	-3.16092
Source	DF	Type I SS	Mean Square	F Value	Pr > F
Probiotic	2	42.2989	21.1495	1.22	0.304
Source	DF	Type III SS	Mean Square	F Value	Pr > F
Probiotic	2	42.2989	21.1495	1.22	0.304
The SAS System
The GLM Procedure
Dependent Variable: G_uncl G_uncl
Source	DF	Sum of Squares	Mean Square	F Value	Pr > F
Model	2	4.87817	2.43908	0.27	0.767
Error	51	466.478	9.14663
Corrected Total	53	471.356
R-Square	Coeff Var	Root MSE	G_uncl Mean
0.010349	-239.624	3.02434	-1.26212
Source	DF	Type I SS	Mean Square	F Value	Pr > F
Probiotic	2	4.87817	2.43908	0.27	0.767
Source	DF	Type III SS	Mean Square	F Value	Pr > F
Probiotic	2	4.87817	2.43908	0.27	0.767
The SAS System
The GLM Procedure
Dependent Variable: L_hel L_hel
Source	DF	Sum of Squares	Mean Square	F Value	Pr > F
Model	2	1.40679	0.703395	0.12	0.8866
Error	51	297.404	5.83144
Corrected Total	53	298.81
R-Square	Coeff Var	Root MSE	L_hel Mean
0.004708	538.279	2.41484	0.448622
Source	DF	Type I SS	Mean Square	F Value	Pr > F
Probiotic	2	1.40679	0.703395	0.12	0.8866
Source	DF	Type III SS	Mean Square	F Value	Pr > F
Probiotic	2	1.40679	0.703395	0.12	0.8866
The SAS System
The GLM Procedure
Dependent Variable: L_kull L_kull
Source	DF	Sum of Squares	Mean Square	F Value	Pr > F
Model	2	53.137	26.5685	2.87	0.0659
Error	51	472.222	9.25925
Corrected Total	53	525.359
R-Square	Coeff Var	Root MSE	L_kull Mean
0.101144	-106.425	3.0429	-2.85919
Source	DF	Type I SS	Mean Square	F Value	Pr > F
Probiotic	2	53.137	26.5685	2.87	0.0659
Source	DF	Type III SS	Mean Square	F Value	Pr > F
Probiotic	2	53.137	26.5685	2.87	0.0659
The SAS System
The GLM Procedure
Dependent Variable: L_unc L_unc
Source	DF	Sum of Squares	Mean Square	F Value	Pr > F
Model	2	4.38337	2.19169	0.6	0.5527
Error	51	186.35	3.65392
Corrected Total	53	190.733
R-Square	Coeff Var	Root MSE	L_unc Mean
0.022982	-523.747	1.91152	-0.364971
Source	DF	Type I SS	Mean Square	F Value	Pr > F
Probiotic	2	4.38337	2.19169	0.6	0.5527
Source	DF	Type III SS	Mean Square	F Value	Pr > F
Probiotic	2	4.38337	2.19169	0.6	0.5527
The SAS System
The GLM Procedure
Dependent Variable: B_mellif B_mellif
Source	DF	Sum of Squares	Mean Square	F Value	Pr > F
Model	2	3.02566	1.51283	0.19	0.8287
Error	51	409.102	8.02161
Corrected Total	53	412.128
R-Square	Coeff Var	Root MSE	B_mellif Mean
0.007342	2726.82	2.83224	0.103866
Source	DF	Type I SS	Mean Square	F Value	Pr > F
Probiotic	2	3.02566	1.51283	0.19	0.8287
Source	DF	Type III SS	Mean Square	F Value	Pr > F
Probiotic	2	3.02566	1.51283	0.19	0.8287
The SAS System
The GLM Procedure
Dependent Variable: G_apis G_apis
Source	DF	Sum of Squares	Mean Square	F Value	Pr > F
Model	2	14.3379	7.16895	0.59	0.5598
Error	51	623.088	12.2174
Corrected Total	53	637.426
R-Square	Coeff Var	Root MSE	G_apis Mean
0.022493	-75.6348	3.49534	-4.62134
Source	DF	Type I SS	Mean Square	F Value	Pr > F
Probiotic	2	14.3379	7.16895	0.59	0.5598
Source	DF	Type III SS	Mean Square	F Value	Pr > F
Probiotic	2	14.3379	7.16895	0.59	0.5598
The SAS System
The GLM Procedure
Dependent Variable: Bart Bart
Source	DF	Sum of Squares	Mean Square	F Value	Pr > F
Model	2	57.429	28.7145	1.8	0.1759
Error	51	814.396	15.9685
Corrected Total	53	871.825
R-Square	Coeff Var	Root MSE	Bart Mean
0.065872	-106.93	3.99607	-3.7371
Source	DF	Type I SS	Mean Square	F Value	Pr > F
Probiotic	2	57.429	28.7145	1.8	0.1759
Source	DF	Type III SS	Mean Square	F Value	Pr > F
Probiotic	2	57.429	28.7145	1.8	0.1759
The SAS System
The GLM Procedure
Dependent Variable: Sum Sum
Source	DF	Sum of Squares	Mean Square	F Value	Pr > F
Model	2	21.8382	10.9191	4.72	0.0131
Error	51	117.871	2.31119
Corrected Total	53	139.709
R-Square	Coeff Var	Root MSE	Sum Mean
0.156312	100.951	1.52026	1.50593
Source	DF	Type I SS	Mean Square	F Value	Pr > F
Probiotic	2	21.8382	10.9191	4.72	0.0131
Source	DF	Type III SS	Mean Square	F Value	Pr > F
Probiotic	2	21.8382	10.9191	4.72	0.0131
The SAS System
The GLM Procedure
Multivariate Analysis of Variance
E = Error SSCP Matrix
	G_apicola	L_kim	L_mell	L_apis	B_mellis	A2_1	B_ast	S_alvi	F_perr	G_uncl	L_hel	L_kull	L_unc	B_mellif	G_apis	Bart	Sum
G_apicola	679.888	-0.0128034	-46.0631	-59.1055	-133.914	257.408	-178.526	-41.4593	-178.95	14.2163	-22.7445	28.8659	32.9798	-215.052	-175.797	10.5086	27.7577
L_kim	-0.0128034	109.03	49.5311	26.7986	11.8623	-74.5616	33.7439	-31.6823	-59.8418	-12.1085	43.4599	1.78555	22.7091	-5.56647	-32.9171	-80.6855	-1.54388
L_mell	-46.0631	49.5311	184.652	2.7971	89.8317	-71.482	87.7005	-29.1468	-32.4808	-23.2713	-26.2043	-38.6125	22.4953	68.0654	-77.0398	-155.543	-5.22921
L_apis	-59.1055	26.7986	2.7971	150.335	-32.9015	2.45074	2.09546	85.4764	-13.0718	2.74016	30.5389	-63.0357	0.758409	-57.6169	24.5413	-104.018	1.21736
B_mellis	-133.914	11.8623	89.8317	-32.9015	238.692	-84.8321	112.835	-50.4428	-56.7318	-123.411	-65.4283	-10.7878	-27.1143	192.32	-41.076	-22.4191	3.51803
A2_1	257.408	-74.5616	-71.482	2.45074	-84.8321	669.509	-145.469	-44.0093	-184.723	-43.2758	-64.74	-25.7816	-46.9578	-125.357	-145.886	90.2992	37.4084
B_ast	-178.526	33.7439	87.7005	2.09546	112.835	-145.469	294.55	-126.747	-7.42664	-124.627	7.34453	-6.59894	-6.47581	198.705	-26.1531	-89.7768	-25.1739
S_alvi	-41.4593	-31.6823	-29.1468	85.4764	-50.4428	-44.0093	-126.747	580.213	93.694	148.669	18.4889	-120.282	-9.56269	-232.277	-60.8977	-172.993	-7.04156
F_perr	-178.95	-59.8418	-32.4808	-13.0718	-56.7318	-184.723	-7.42664	93.694	884.849	-60.357	-129.682	-215.191	-26.2445	-135.325	191.378	-104.851	34.9549
G_uncl	14.2163	-12.1085	-23.2713	2.74016	-123.411	-43.2758	-124.627	148.669	-60.357	466.478	24.7696	-84.2922	134.443	-125.834	-102.577	-112.739	21.1775
L_hel	-22.7445	43.4599	-26.2043	30.5389	-65.4283	-64.74	7.34453	18.4889	-129.682	24.7696	297.404	40.8281	11.2461	-4.37358	-75.9068	-3.77114	-81.229
L_kull	28.8659	1.78555	-38.6125	-63.0357	-10.7878	-25.7816	-6.59894	-120.282	-215.191	-84.2922	40.8281	472.222	-84.9107	46.5906	-36.9118	105.66	-9.54713
L_unc	32.9798	22.7091	22.4953	0.758409	-27.1143	-46.9578	-6.47581	-9.56269	-26.2445	134.443	11.2461	-84.9107	186.35	-17.261	-105.885	-137.037	50.467
B_mellif	-215.052	-5.56647	68.0654	-57.6169	192.32	-125.357	198.705	-232.277	-135.325	-125.834	-4.37358	46.5906	-17.261	409.102	22.7349	2.58201	-21.4363
G_apis	-175.797	-32.9171	-77.0398	24.5413	-41.076	-145.886	-26.1531	-60.8977	191.378	-102.577	-75.9068	-36.9118	-105.885	22.7349	623.088	61.4321	-42.1264
Bart	10.5086	-80.6855	-155.543	-104.018	-22.4191	90.2992	-89.7768	-172.993	-104.851	-112.739	-3.77114	105.66	-137.037	2.58201	61.4321	814.396	-101.044
Sum	27.7577	-1.54388	-5.22921	1.21736	3.51803	37.4084	-25.1739	-7.04156	34.9549	21.1775	-81.229	-9.54713	50.467	-21.4363	-42.1264	-101.044	117.871
Partial Correlation Coefficients from the Error SSCP Matrix / Prob > |r|
DF = 51	G_apicola	L_kim	L_mell	L_apis	B_mellis	A2_1	B_ast	S_alvi	F_perr	G_uncl	L_hel	L_kull	L_unc	B_mellif	G_apis	Bart	Sum
G_apicola	1	-4.7e-05	-0.130004	-0.184875	-0.332421	0.381527	-0.398936	-0.06601	-0.230716	0.025244	-0.050581	0.050944	0.092654	-0.407764	-0.270097	0.014122	0.098053
		0.9997	0.3583	0.1895	0.0161	0.0053	0.0034	0.642	0.0999	0.859	0.7218	0.7198	0.5136	0.0027	0.0528	0.9208	0.4892
L_kim	-4.7e-05	1	0.349083	0.209319	0.073532	-0.275972	0.188297	-0.125965	-0.192663	-0.053691	0.241348	0.007869	0.159318	-0.026357	-0.126292	-0.270773	-0.013619
	0.9997		0.0112	0.1364	0.6044	0.0477	0.1813	0.3736	0.1712	0.7054	0.0848	0.9558	0.2593	0.8529	0.3723	0.0522	0.9237
L_mell	-0.130004	0.349083	1	0.016788	0.427892	-0.203302	0.37605	-0.089047	-0.080356	-0.079292	-0.111821	-0.130761	0.121269	0.247647	-0.227124	-0.401103	-0.035445
	0.3583	0.0112		0.906	0.0016	0.1483	0.006	0.5302	0.5712	0.5763	0.43	0.3555	0.3918	0.0767	0.1054	0.0032	0.803
L_apis	-0.184875	0.209319	0.016788	1	-0.173687	0.007725	0.009958	0.289415	-0.03584	0.010347	0.144427	-0.236583	0.004531	-0.232329	0.080185	-0.297277	0.009145
	0.1895	0.1364	0.906		0.2182	0.9567	0.9441	0.0374	0.8009	0.942	0.307	0.0913	0.9746	0.0974	0.572	0.0323	0.9487
B_mellis	-0.332421	0.073532	0.427892	-0.173687	1	-0.212209	0.425545	-0.135546	-0.123445	-0.369845	-0.245569	-0.032132	-0.128563	0.615446	-0.106511	-0.050849	0.020974
	0.0161	0.6044	0.0016	0.2182		0.131	0.0017	0.338	0.3833	0.007	0.0793	0.8211	0.3637	<.0001	0.4523	0.7203	0.8827
A2_1	0.381527	-0.275972	-0.203302	0.007725	-0.212209	1	-0.327576	-0.070611	-0.239999	-0.077437	-0.145085	-0.045852	-0.132943	-0.239527	-0.225872	0.122289	0.133164
	0.0053	0.0477	0.1483	0.9567	0.131		0.0178	0.6189	0.0866	0.5853	0.3048	0.7469	0.3475	0.0872	0.1074	0.3878	0.3466
B_ast	-0.398936	0.188297	0.37605	0.009958	0.425545	-0.327576	1	-0.306594	-0.014547	-0.336215	0.024815	-0.017694	-0.027641	0.572418	-0.061048	-0.183302	-0.135104
	0.0034	0.1813	0.006	0.9441	0.0017	0.0178		0.0271	0.9185	0.0148	0.8614	0.9009	0.8458	<.0001	0.6673	0.1934	0.3396
S_alvi	-0.06601	-0.125965	-0.089047	0.289415	-0.135546	-0.070611	-0.306594	1	0.130763	0.285766	0.044509	-0.229791	-0.029082	-0.476756	-0.101282	-0.251662	-0.026926
	0.642	0.3736	0.5302	0.0374	0.338	0.6189	0.0271		0.3555	0.04	0.754	0.1013	0.8378	0.0004	0.475	0.0719	0.8497
F_perr	-0.230716	-0.192663	-0.080356	-0.03584	-0.123445	-0.239999	-0.014547	0.130763	1	-0.093946	-0.252797	-0.332902	-0.064631	-0.22492	0.257741	-0.123515	0.108236
	0.0999	0.1712	0.5712	0.8009	0.3833	0.0866	0.9185	0.3555		0.5077	0.0706	0.0159	0.649	0.1089	0.0651	0.383	0.445
G_uncl	0.025244	-0.053691	-0.079292	0.010347	-0.369845	-0.077437	-0.336215	0.285766	-0.093946	1	0.066501	-0.179597	0.455992	-0.28805	-0.190266	-0.182911	0.090314
	0.859	0.7054	0.5763	0.942	0.007	0.5853	0.0148	0.04	0.5077		0.6395	0.2027	0.0007	0.0384	0.1767	0.1943	0.5243
L_hel	-0.050581	0.241348	-0.111821	0.144427	-0.245569	-0.145085	0.024815	0.044509	-0.252797	0.066501	1	0.108946	0.047771	-0.012539	-0.176333	-0.007663	-0.433846
	0.7218	0.0848	0.43	0.307	0.0793	0.3048	0.8614	0.754	0.0706	0.6395		0.442	0.7366	0.9297	0.2111	0.957	0.0013
L_kull	0.050944	0.007869	-0.130761	-0.236583	-0.032132	-0.045852	-0.017694	-0.229791	-0.332902	-0.179597	0.108946	1	-0.286237	0.106001	-0.068048	0.17038	-0.040467
	0.7198	0.9558	0.3555	0.0913	0.8211	0.7469	0.9009	0.1013	0.0159	0.2027	0.442		0.0397	0.4545	0.6317	0.2272	0.7758
L_unc	0.092654	0.159318	0.121269	0.004531	-0.128563	-0.132943	-0.027641	-0.029082	-0.064631	0.455992	0.047771	-0.286237	1	-0.062515	-0.310737	-0.351767	0.340518
	0.5136	0.2593	0.3918	0.9746	0.3637	0.3475	0.8458	0.8378	0.649	0.0007	0.7366	0.0397		0.6597	0.025	0.0105	0.0135
B_mellif	-0.407764	-0.026357	0.247647	-0.232329	0.615446	-0.239527	0.572418	-0.476756	-0.22492	-0.28805	-0.012539	0.106001	-0.062515	1	0.04503	0.004473	-0.097618
	0.0027	0.8529	0.0767	0.0974	<.0001	0.0872	<.0001	0.0004	0.1089	0.0384	0.9297	0.4545	0.6597		0.7513	0.9749	0.4912
G_apis	-0.270097	-0.126292	-0.227124	0.080185	-0.106511	-0.225872	-0.061048	-0.101282	0.257741	-0.190266	-0.176333	-0.068048	-0.310737	0.04503	1	0.086239	-0.155445
	0.0528	0.3723	0.1054	0.572	0.4523	0.1074	0.6673	0.475	0.0651	0.1767	0.2111	0.6317	0.025	0.7513		0.5433	0.2712
Bart	0.014122	-0.270773	-0.401103	-0.297277	-0.050849	0.122289	-0.183302	-0.251662	-0.123515	-0.182911	-0.007663	0.17038	-0.351767	0.004473	0.086239	1	-0.326129
	0.9208	0.0522	0.0032	0.0323	0.7203	0.3878	0.1934	0.0719	0.383	0.1943	0.957	0.2272	0.0105	0.9749	0.5433		0.0183
Sum	0.098053	-0.013619	-0.035445	0.009145	0.020974	0.133164	-0.135104	-0.026926	0.108236	0.090314	-0.433846	-0.040467	0.340518	-0.097618	-0.155445	-0.326129	1
	0.4892	0.9237	0.803	0.9487	0.8827	0.3466	0.3396	0.8497	0.445	0.5243	0.0013	0.7758	0.0135	0.4912	0.2712	0.0183
The SAS System
The GLM Procedure
Multivariate Analysis of Variance
H = Type III SSCP Matrix for Probiotic
	G_apicola	L_kim	L_mell	L_apis	B_mellis	A2_1	B_ast	S_alvi	F_perr	G_uncl	L_hel	L_kull	L_unc	B_mellif	G_apis	Bart	Sum
G_apicola	32.42	10.026	5.97308	10.9343	14.2258	-7.19242	25.6963	-8.01844	-29.1291	9.46069	-6.68849	-35.4163	11.6814	4.137	-15.671	-35.3063	12.8677
L_kim	10.026	5.30247	2.72179	-0.974758	9.81297	-2.90688	7.12046	-9.97069	-3.04931	0.766516	-2.31183	-16.5928	4.23217	-1.06579	-8.70523	-4.45402	10.049
L_mell	5.97308	2.72179	1.44787	0.284254	4.77125	-1.59627	4.40614	-4.45273	-2.99988	0.885399	-1.32897	-8.7654	2.39832	-0.169295	-4.42	-3.93714	4.78158
L_apis	10.9343	-0.974758	0.284254	12.3061	-5.91225	-1.07533	10.3011	12.1156	-21.6135	7.46259	-1.77431	-0.786369	2.71387	6.03493	2.34905	-24.6972	-7.66812
B_mellis	14.2258	9.81297	4.77125	-5.91225	19.5521	-4.83427	9.24418	-21.9357	1.86889	-1.15735	-3.53329	-29.4076	6.64926	-3.95052	-16.3639	0.401445	20.569
A2_1	-7.19242	-2.90688	-1.59627	-1.07533	-4.83427	1.80726	-5.44464	4.10115	4.61503	-1.42949	1.5593	9.60566	-2.78364	-0.190783	4.67293	5.82871	-4.73633
B_ast	25.6963	7.12046	4.40614	10.3011	9.24418	-5.44464	20.6771	-3.54471	-25.3239	8.30879	-5.21002	-25.9549	9.02626	4.15897	-10.973	-30.4097	7.92157
S_alvi	-8.01844	-9.97069	-4.45273	12.1156	-21.9357	4.10115	-3.54471	27.4677	-13.0681	5.00587	2.48229	27.9477	-4.99726	6.95514	17.0041	-13.2604	-23.8316
F_perr	-29.1291	-3.04931	-2.99988	-21.6135	1.86889	4.61503	-25.3239	-13.0681	42.2989	-14.3438	5.35089	16.5574	-8.81871	-10.0637	3.63705	49.2174	4.86448
G_uncl	9.46069	0.766516	0.885399	7.46259	-1.15735	-1.42949	8.30879	5.00587	-14.3438	4.87817	-1.71314	-4.80418	2.80118	3.50696	-0.788945	-16.6423	-2.19696
L_hel	-6.68849	-2.31183	-1.32897	-1.77431	-3.53329	1.5593	-5.21002	2.48229	5.35089	-1.71314	1.40679	7.9301	-2.47846	-0.594271	3.65961	6.5694	-3.32561
L_kull	-35.4163	-16.5928	-8.7654	-0.786369	-29.4076	9.60566	-25.9549	27.9477	16.5574	-4.80418	7.9301	53.137	-14.3483	1.48781	27.004	22.0104	-29.6042
L_unc	11.6814	4.23217	2.39832	2.71387	6.64926	-2.78364	9.02626	-4.99726	-8.81871	2.80118	-2.47846	-14.3483	4.38337	0.830651	-6.73248	-10.9022	6.34451
B_mellif	4.137	-1.06579	-0.169295	6.03493	-3.95052	-0.190783	4.15897	6.95514	-10.0637	3.50696	-0.594271	1.48781	0.830651	3.02566	2.11026	-11.3905	-4.8225
G_apis	-15.671	-8.70523	-4.42	2.34905	-16.3639	4.67293	-10.973	17.0041	3.63705	-0.788945	3.65961	27.004	-6.73248	2.11026	14.3379	5.73686	-16.8571
Bart	-35.3063	-4.45402	-3.93714	-24.6972	0.401445	5.82871	-30.4097	-13.2604	49.2174	-16.6423	6.5694	22.0104	-10.9022	-11.3905	5.73686	57.429	3.80644
Sum	12.8677	10.049	4.78158	-7.66812	20.569	-4.73633	7.92157	-23.8316	4.86448	-2.19696	-3.32561	-29.6042	6.34451	-4.8225	-16.8571	3.80644	21.8382
Characteristic Roots and Vectors of: E Inverse * H, where
H = Type III SSCP Matrix for Probiotic
E = Error SSCP Matrix
Characteristic Root	Percent	Characteristic Vector V'EV=1
		G_apicola	L_kim	L_mell	L_apis	B_mellis	A2_1	B_ast	S_alvi	F_perr	G_uncl	L_hel	L_kull	L_unc	B_mellif	G_apis	Bart	Sum
0.801748	65.65	0.071218	0.0730312	0.0823745	0.0936357	0.0308522	0.0857035	0.0592524	0.0980147	0.0820914	0.0657478	0.046956	0.104187	0.106994	0.115124	0.0757017	0.070194	0
0.419554	34.35	0.0438811	0.0103989	-0.00846582	0.0533283	0.0194262	0.0095903	0.0552687	0.0208256	0.00465736	0.0305753	-0.00206423	0.00728652	0.0126272	0.0258162	0.0194928	0.00577412	0
0	0	0	0	0	0	0	0	0	0	0	0	0	0	0	0	0	0	0
0	0	-0.00646057	-0.0116312	-0.0100596	0.00090043	0.00624064	0.00460046	-0.00271022	0.00571376	0.0010732	-0.0258014	-0.00124582	0.0123091	0.0869929	-0.00406118	-0.00258695	-0.00280707	0
0	0	0.00338959	-0.0360128	0.0817162	-0.00185027	-0.00076497	0.00097913	-0.00263179	0.00044142	0.00126427	-0.00070308	0.0010563	0.00145849	0.00079377	0.00047636	0.00014019	0.00097572	0
0	0	-0.0108356	0.0163724	-0.0136784	-0.0511517	-0.00443332	-9.993e-05	0.0120999	0.035588	-0.00932474	-0.0110551	-0.00471486	-0.0119941	-0.0128485	-0.0156269	-0.0106069	-0.00821654	0
0	0	0.0241748	-0.0146987	0.0165704	0.0262604	0.0394988	0.0202987	0.0132456	0.00771797	0.0252539	0.0207694	0.0750279	0.0121556	0.0131338	0.0160454	0.0109178	0.00833058	0
0	0	-0.00642633	0.0336956	0.00268378	0.00376125	0.00809568	0.0484187	0.0108863	0.00355828	0.00269843	0.00718184	0.00303967	0.00298624	0.00472214	0.00671247	0.00491913	0.00209212	0
0	0	0.013249	0.0125541	0.00761078	-0.0203521	0.0530159	0.026996	0.0171151	0.00860987	0.0119552	0.0188191	0.0295397	0.0203509	0.0269001	-0.0137604	0.053204	-0.0100799	0
0	0	0.00398189	-0.00063021	-0.0168875	0.0180981	0.0375076	0.00197992	0.0113264	-0.0133457	0.0114148	0.0185788	-0.00143758	0.0394073	-0.0190955	-0.0224737	-0.0130719	-0.014637	0
0	0	0.0112793	0.113506	0.024444	0.016956	0.00060418	0.0175872	0.0062891	0.0212655	0.0182259	0.01108	0.0125913	0.0195213	0.0238391	0.0279961	0.0163194	0.0182734	0
0	0	0.0345117	0.0429383	0.0136239	0.0472676	0.0219333	0.0322498	0.0270636	0.0205427	0.0574001	0.0188203	0.0124429	0.0197907	0.0236655	0.032879	0.0161712	0.0181074	0
0	0	0.0366313	0.0154584	0.0194994	-0.0100611	-0.00596297	0.00524001	-0.0109806	0.0101657	0.00714987	-0.00216705	0.00620099	0.00912998	0.0116362	0.00873833	0.00799427	0.00895145	0
0	0	0.0222652	0.0437984	0.0210631	0.0181874	0.0322432	0.0324147	0.0145015	0.0153837	0.0359459	0.0710287	0.0155456	0.0236711	0.0293399	0.030073	0.0201105	0.0225184	0
0	0	-0.0203649	-0.00122771	-0.0433475	-0.0475548	-0.0456023	-0.0292287	-0.0605604	-0.0159435	-0.0220469	-0.0309682	-0.0286353	-0.0345491	-0.0520968	0.0390759	-0.0362439	-0.0405835	0
0	0	0.0005492	-0.0108458	0.00247149	0.0572067	0.0388756	-0.00715206	-0.0519057	-0.00166377	-0.00188295	-0.00176275	-0.00125569	-0.00183872	-0.00235414	-0.00166427	-0.00161794	-0.00181166	0

## Sheet: Probiotic MANOVA Time 2 
Title: A longitudinal field study of commercial honey bees shows that non-native probiotics do not rescue antibiotic treatment, and are generally not beneficial
Authors: Kirk E. Anderson1,5,*, Nathan O. Allen3,5, Duan C. Copeland1,2 Oliver L. Kortenkamp1, Robert Erickson1, Brendon M. Mott1, and Randy Oliver4.
Corresponding author: Kirk E. Anderson
Table S4a. MANOVA Test Criteria and F Approximations testing the Hypothesis of No Overall Probiotic Effect on the gut microbiota (Time 2)
Time 2: days following antibiotic exposure															Prob of type 1 error				Step-wise Bonforonni
															OTU	P-VALUE	FDR		OTU	P-VALUE	Alpha Adj.
The SAS System				MANOVA Test Criteria and F Approximations for the Hypothesis of No Overall Probiotic Effect											1	0.0353	0.2533		1	0.0353	0.003
The GLM Procedure				H = Type III SSCP Matrix for Probiotic											2	0.1662	0.2825		15	0.039	0.003
				E = Error SSCP Matrix											3	0.1886	0.2914		17	0.0992	0.003
Class Level Information															4	0.1333	0.2533		16	0.103	0.002
Class	Levels	Values		S=2 M=6.5 N=20											5	0.3499	0.4248		10	0.1138	0.002
Probiotic	3	A B C		Statistic	Value	F Value	Num DF	Den DF	Pr > F						6	0.1341	0.2533		8	0.1215	0.002
				Wilks' Lambda	0.353171	1.79	32	84	0.018						7	0.9389	0.9389		12	0.1317	0.001
Number of Observations Read	60			Pillai's Trace	0.797978	1.78	32	86	0.0183						8	0.1215	0.2533		4	0.1333	0.005
Number of Observations Used	60			Hotelling-Lawley Trace	1.40351	1.81	32	70.715	0.0202						9	0.5106	0.5787		6	0.1341	0.006
				Roy's Greatest Root	0.955691	2.57	16	43	0.0071						10	0.1138	0.2533,		2	0.1662	0.006
				NOTE: F Statistic for Roy's Greatest Root is an upper bound.											11	0.2662	0.3771		3	0.1886	0.007
				NOTE: F Statistic for Wilks' Lambda is exact.											12	0.1317	0.2533		11	0.2662	0.009
															13	0.7673	0.8152		14	0.3319	0,01
The SAS System															14	0.3319	0.4248		5	0.3499	0,013
															15	0.039	0.2533		9	0.5106	0.017
The GLM Procedure															16	0.103	0.2533		13	0.7673	0.025
															17	0.0992	0.2533		7	0.9389	0.05
Dependent Variable: G_apicola G_apicola
Source	DF	Sum of Squares	Mean Square	F Value	Pr > F
Model	2	146.137	73.0686	3.55	0.0353
Error	57	1173.86	20.5941
Corrected Total	59	1320
R-Square	Coeff Var	Root MSE	G_apicola Mean
0.11071	135.01	4.53807	3.36128
Source	DF	Type I SS	Mean Square	F Value	Pr > F
Probiotic	2	146.137	73.0686	3.55	0.0353
Source	DF	Type III SS	Mean Square	F Value	Pr > F
Probiotic	2	146.137	73.0686	3.55	0.0353
The SAS System
The GLM Procedure
Dependent Variable: L_kim L_kim
Source	DF	Sum of Squares	Mean Square	F Value	Pr > F
Model	2	35.3155	17.6577	1.85	0.1662
Error	57	543.29	9.53141
Corrected Total	59	578.606
R-Square	Coeff Var	Root MSE	L_kim Mean
0.061035	124.049	3.0873	2.48876
Source	DF	Type I SS	Mean Square	F Value	Pr > F
Probiotic	2	35.3155	17.6577	1.85	0.1662
Source	DF	Type III SS	Mean Square	F Value	Pr > F
Probiotic	2	35.3155	17.6577	1.85	0.1662
The SAS System
The GLM Procedure
Dependent Variable: L_mell L_mell
Source	DF	Sum of Squares	Mean Square	F Value	Pr > F
Model	2	31.0737	15.5368	1.72	0.1886
Error	57	515.568	9.04505
Corrected Total	59	546.642
R-Square	Coeff Var	Root MSE	L_mell Mean
0.056845	160.316	3.0075	1.87598
Source	DF	Type I SS	Mean Square	F Value	Pr > F
Probiotic	2	31.0737	15.5368	1.72	0.1886
Source	DF	Type III SS	Mean Square	F Value	Pr > F
Probiotic	2	31.0737	15.5368	1.72	0.1886
The SAS System
The GLM Procedure
Dependent Variable: L_apis L_apis
Source	DF	Sum of Squares	Mean Square	F Value	Pr > F
Model	2	43.9786	21.9893	2.09	0.1333
Error	57	600.269	10.531
Corrected Total	59	644.247
R-Square	Coeff Var	Root MSE	L_apis Mean
0.068263	296.283	3.24516	1.09529
Source	DF	Type I SS	Mean Square	F Value	Pr > F
Probiotic	2	43.9786	21.9893	2.09	0.1333
Source	DF	Type III SS	Mean Square	F Value	Pr > F
Probiotic	2	43.9786	21.9893	2.09	0.1333
The SAS System
The GLM Procedure
Dependent Variable: B_mellis B_mellis
Source	DF	Sum of Squares	Mean Square	F Value	Pr > F
Model	2	25.9285	12.9643	1.07	0.3499
Error	57	690.856	12.1203
Corrected Total	59	716.784
R-Square	Coeff Var	Root MSE	B_mellis Mean
0.036173	489.966	3.48142	0.710543
Source	DF	Type I SS	Mean Square	F Value	Pr > F
Probiotic	2	25.9285	12.9643	1.07	0.3499
Source	DF	Type III SS	Mean Square	F Value	Pr > F
Probiotic	2	25.9285	12.9643	1.07	0.3499
The SAS System
The GLM Procedure
Dependent Variable: A2_1 A2_1
Source	DF	Sum of Squares	Mean Square	F Value	Pr > F
Model	2	60.7358	30.3679	2.08	0.1341
Error	57	831.537	14.5884
Corrected Total	59	892.272
R-Square	Coeff Var	Root MSE	A2_1 Mean
0.068069	250.634	3.81947	1.52393
Source	DF	Type I SS	Mean Square	F Value	Pr > F
Probiotic	2	60.7358	30.3679	2.08	0.1341
Source	DF	Type III SS	Mean Square	F Value	Pr > F
Probiotic	2	60.7358	30.3679	2.08	0.1341
The SAS System
The GLM Procedure
Dependent Variable: B_ast B_ast
Source	DF	Sum of Squares	Mean Square	F Value	Pr > F
Model	2	1.96923	0.984617	0.06	0.9389
Error	57	889.83	15.611
Corrected Total	59	891.799
R-Square	Coeff Var	Root MSE	B_ast Mean
0.002208	261.997	3.95108	1.50807
Source	DF	Type I SS	Mean Square	F Value	Pr > F
Probiotic	2	1.96923	0.984617	0.06	0.9389
Source	DF	Type III SS	Mean Square	F Value	Pr > F
Probiotic	2	1.96923	0.984617	0.06	0.9389
The SAS System
The GLM Procedure
Dependent Variable: S_alvi S_alvi
Source	DF	Sum of Squares	Mean Square	F Value	Pr > F
Model	2	93.0775	46.5387	2.19	0.1215
Error	57	1212.55	21.2728
Corrected Total	59	1305.62
R-Square	Coeff Var	Root MSE	S_alvi Mean
0.07129	600.658	4.61224	0.767865
Source	DF	Type I SS	Mean Square	F Value	Pr > F
Probiotic	2	93.0775	46.5387	2.19	0.1215
Source	DF	Type III SS	Mean Square	F Value	Pr > F
Probiotic	2	93.0775	46.5387	2.19	0.1215
The SAS System
The GLM Procedure
Dependent Variable: F_perr F_perr
Source	DF	Sum of Squares	Mean Square	F Value	Pr > F
Model	2	35.3344	17.6672	0.68	0.5106
Error	57	1480.53	25.9742
Corrected Total	59	1515.87
R-Square	Coeff Var	Root MSE	F_perr Mean
0.02331	-161.083	5.09649	-3.16389
Source	DF	Type I SS	Mean Square	F Value	Pr > F
Probiotic	2	35.3344	17.6672	0.68	0.5106
Source	DF	Type III SS	Mean Square	F Value	Pr > F
Probiotic	2	35.3344	17.6672	0.68	0.5106
The SAS System
The GLM Procedure
Dependent Variable: G_uncl G_uncl
Source	DF	Sum of Squares	Mean Square	F Value	Pr > F
Model	2	28.4178	14.2089	2.26	0.1138
Error	57	358.682	6.29267
Corrected Total	59	387.1
R-Square	Coeff Var	Root MSE	G_uncl Mean
0.073412	158.037	2.50852	1.5873
Source	DF	Type I SS	Mean Square	F Value	Pr > F
Probiotic	2	28.4178	14.2089	2.26	0.1138
Source	DF	Type III SS	Mean Square	F Value	Pr > F
Probiotic	2	28.4178	14.2089	2.26	0.1138
The SAS System
The GLM Procedure
Dependent Variable: L_hel L_hel
Source	DF	Sum of Squares	Mean Square	F Value	Pr > F
Model	2	33.8519	16.9259	1.35	0.2662
Error	57	712.151	12.4939
Corrected Total	59	746.002
R-Square	Coeff Var	Root MSE	L_hel Mean
0.045378	-247.55	3.53467	-1.42786
Source	DF	Type I SS	Mean Square	F Value	Pr > F
Probiotic	2	33.8519	16.9259	1.35	0.2662
Source	DF	Type III SS	Mean Square	F Value	Pr > F
Probiotic	2	33.8519	16.9259	1.35	0.2662
The SAS System
The GLM Procedure
Dependent Variable: L_kull L_kull
Source	DF	Sum of Squares	Mean Square	F Value	Pr > F
Model	2	64.6634	32.3317	2.1	0.1317
Error	57	877.123	15.3881
Corrected Total	59	941.786
R-Square	Coeff Var	Root MSE	L_kull Mean
0.06866	-199.393	3.92277	-1.96735
Source	DF	Type I SS	Mean Square	F Value	Pr > F
Probiotic	2	64.6634	32.3317	2.1	0.1317
Source	DF	Type III SS	Mean Square	F Value	Pr > F
Probiotic	2	64.6634	32.3317	2.1	0.1317
The SAS System
The GLM Procedure
Dependent Variable: L_unc L_unc
Source	DF	Sum of Squares	Mean Square	F Value	Pr > F
Model	2	3.60835	1.80417	0.27	0.7673
Error	57	386.358	6.77822
Corrected Total	59	389.967
R-Square	Coeff Var	Root MSE	L_unc Mean
0.009253	356.912	2.6035	0.729453
Source	DF	Type I SS	Mean Square	F Value	Pr > F
Probiotic	2	3.60835	1.80417	0.27	0.7673
Source	DF	Type III SS	Mean Square	F Value	Pr > F
Probiotic	2	3.60835	1.80417	0.27	0.7673
The SAS System
The GLM Procedure
Dependent Variable: B_mellif B_mellif
Source	DF	Sum of Squares	Mean Square	F Value	Pr > F
Model	2	36.3433	18.1716	1.12	0.3319
Error	57	921.095	16.1596
Corrected Total	59	957.438
R-Square	Coeff Var	Root MSE	B_mellif Mean
0.037959	-171.185	4.0199	-2.34828
Source	DF	Type I SS	Mean Square	F Value	Pr > F
Probiotic	2	36.3433	18.1716	1.12	0.3319
Source	DF	Type III SS	Mean Square	F Value	Pr > F
Probiotic	2	36.3433	18.1716	1.12	0.3319
The SAS System
The GLM Procedure
Dependent Variable: G_apis G_apis
Source	DF	Sum of Squares	Mean Square	F Value	Pr > F
Model	2	144.138	72.0688	3.44	0.039
Error	57	1195.81	20.9791
Corrected Total	59	1339.94
R-Square	Coeff Var	Root MSE	G_apis Mean
0.10757	-100.191	4.58029	-4.57156
Source	DF	Type I SS	Mean Square	F Value	Pr > F
Probiotic	2	144.138	72.0688	3.44	0.039
Source	DF	Type III SS	Mean Square	F Value	Pr > F
Probiotic	2	144.138	72.0688	3.44	0.039
The SAS System
The GLM Procedure
Dependent Variable: Bart Bart
Source	DF	Sum of Squares	Mean Square	F Value	Pr > F
Model	2	138.051	69.0255	2.37	0.103
Error	57	1662.73	29.1706
Corrected Total	59	1800.78
R-Square	Coeff Var	Root MSE	Bart Mean
0.076662	-107.647	5.40098	-5.01729
Source	DF	Type I SS	Mean Square	F Value	Pr > F
Probiotic	2	138.051	69.0255	2.37	0.103
Source	DF	Type III SS	Mean Square	F Value	Pr > F
Probiotic	2	138.051	69.0255	2.37	0.103
The SAS System
The GLM Procedure
Dependent Variable: Sum Sum
Source	DF	Sum of Squares	Mean Square	F Value	Pr > F
Model	2	20.7582	10.3791	2.41	0.0992
Error	57	245.762	4.31161
Corrected Total	59	266.52
R-Square	Coeff Var	Root MSE	Sum Mean
0.077886	72.9147	2.07644	2.84777
Source	DF	Type I SS	Mean Square	F Value	Pr > F
Probiotic	2	20.7582	10.3791	2.41	0.0992
Source	DF	Type III SS	Mean Square	F Value	Pr > F
Probiotic	2	20.7582	10.3791	2.41	0.0992
The SAS System
The GLM Procedure
Multivariate Analysis of Variance
E = Error SSCP Matrix
	G_apicola	L_kim	L_mell	L_apis	B_mellis	A2_1	B_ast	S_alvi	F_perr	G_uncl	L_hel	L_kull	L_unc	B_mellif
G_apicola	1173.86	-195.522	-33.6857	68.2205	-46.854	-79.5681	-232.01	132.312	-132.121	105.25	13.3527	-75.004	75.2079	-312.399
L_kim	-195.522	543.29	-88.5163	58.7447	-230.266	-5.39384	-74.6771	-46.2007	-67.7957	22.2287	-149.67	255.308	82.5623	72.5526
L_mell	-33.6857	-88.5163	515.568	-105.438	175.248	-232.807	107.108	-273.826	-120.264	-37.522	173.191	27.1901	-3.93062	163.819
L_apis	68.2205	58.7447	-105.438	600.269	-71.0971	137.188	-107.748	52.7229	-238.659	60.5381	-176.891	-109.601	122.041	-97.9927
B_mellis	-46.854	-230.266	175.248	-71.0971	690.856	-246.718	333.216	-223.893	-316.486	-168.614	273.263	-35.3958	-65.7558	444.466
A2_1	-79.5681	-5.39384	-232.807	137.188	-246.718	831.537	-385.812	163.589	122.87	202.249	-373.822	-314.456	34.8051	-415.003
B_ast	-232.01	-74.6771	107.108	-107.748	333.216	-385.812	889.83	-226.147	-270.352	-222.63	284.312	121.429	-48.7478	472.001
S_alvi	132.312	-46.2007	-273.826	52.7229	-223.893	163.589	-226.147	1212.55	-225.559	160.438	-224.066	-167.815	209.108	-387.232
F_perr	-132.121	-67.7957	-120.264	-238.659	-316.486	122.87	-270.352	-225.559	1480.53	12.1889	-205.016	-225.051	-317.7	-317.815
G_uncl	105.25	22.2287	-37.522	60.5381	-168.614	202.249	-222.63	160.438	12.1889	358.682	-160.069	-99.084	71.188	-329.773
L_hel	13.3527	-149.67	173.191	-176.891	273.263	-373.822	284.312	-224.066	-205.016	-160.069	712.151	-53.5753	-79.3802	187.085
L_kull	-75.004	255.308	27.1901	-109.601	-35.3958	-314.456	121.429	-167.815	-225.051	-99.084	-53.5753	877.123	28.4703	240.422
L_unc	75.2079	82.5623	-3.93062	122.041	-65.7558	34.8051	-48.7478	209.108	-317.7	71.188	-79.3802	28.4703	386.358	-138.338
B_mellif	-312.399	72.5526	163.819	-97.9927	444.466	-415.003	472.001	-387.232	-317.815	-329.773	187.085	240.422	-138.338	921.095
G_apis	-485.756	80.2866	-136.276	-107.116	-320.119	220.483	-246.302	-55.943	857.502	29.1707	-242.559	-204.557	-226.048	-191.534
Bart	92.7307	-301.402	-72.4852	-115.882	-89.4333	156.87	-152.889	-152.503	-109.789	-163.532	191.29	-247.832	-133.994	-169.197
Sum	-68.0165	44.4712	-57.3734	30.7007	-102.416	183.989	-240.579	52.4699	73.5155	159.292	-169.594	-17.5716	4.15236	-142.159
Partial Correlation Coefficients from the Error SSCP Matrix / Prob > |r|
DF = 57	G_apicola	L_kim	L_mell	L_apis	B_mellis	A2_1	B_ast	S_alvi	F_perr	G_uncl	L_hel	L_kull	L_unc	B_mellif
G_apicola	1	-0.244834	-0.043301	0.081271	-0.052029	-0.080536	-0.22701	0.110903	-0.10022	0.162203	0.014604	-0.073917	0.111676	-0.300434
		0.064	0.7469	0.5442	0.6981	0.5479	0.0866	0.4072	0.4541	0.2238	0.9134	0.5813	0.4039	0.0219
L_kim	-0.244834	1	-0.167249	0.102868	-0.375856	-0.008025	-0.107403	-0.056922	-0.075592	0.050355	-0.240621	0.369844	0.180207	0.102562
	0.064		0.2095	0.4422	0.0036	0.9523	0.4223	0.6713	0.5728	0.7074	0.0688	0.0043	0.1758	0.4436
L_mell	-0.043301	-0.167249	1	-0.189531	0.293641	-0.355559	0.158134	-0.346324	-0.137652	-0.087255	0.285822	0.040433	-0.008807	0.237722
	0.7469	0.2095		0.1542	0.0253	0.0062	0.2358	0.0077	0.3028	0.5149	0.0296	0.7631	0.9477	0.0724
L_apis	0.081271	0.102868	-0.189531	1	-0.110404	0.19418	-0.14743	0.061798	-0.25316	0.130467	-0.27055	-0.151047	0.253418	-0.131786
	0.5442	0.4422	0.1542		0.4094	0.1441	0.2694	0.6449	0.0552	0.329	0.04	0.2577	0.0549	0.3241
B_mellis	-0.052029	-0.375856	0.293641	-0.110404	1	-0.325512	0.42499	-0.244623	-0.312933	-0.338724	0.389583	-0.04547	-0.127276	0.557177
	0.6981	0.0036	0.0253	0.4094		0.0127	0.0009	0.0642	0.0168	0.0093	0.0025	0.7347	0.3411	<.0001
A2_1	-0.080536	-0.008025	-0.355559	0.19418	-0.325512	1	-0.44852	0.162916	0.110738	0.370331	-0.485779	-0.368204	0.061405	-0.474197
	0.5479	0.9523	0.0062	0.1441	0.0127		0.0004	0.2217	0.4079	0.0042	0.0001	0.0045	0.647	0.0002
B_ast	-0.22701	-0.107403	0.158134	-0.14743	0.42499	-0.44852	1	-0.217715	-0.235542	-0.394072	0.357154	0.137448	-0.083139	0.52136
	0.0866	0.4223	0.2358	0.2694	0.0009	0.0004		0.1006	0.0751	0.0022	0.0059	0.3035	0.535	<.0001
S_alvi	0.110903	-0.056922	-0.346324	0.061798	-0.244623	0.162916	-0.217715	1	-0.168346	0.243278	-0.241125	-0.162724	0.30551	-0.366412
	0.4072	0.6713	0.0077	0.6449	0.0642	0.2217	0.1006		0.2065	0.0657	0.0682	0.2223	0.0197	0.0047
F_perr	-0.10022	-0.075592	-0.137652	-0.25316	-0.312933	0.110738	-0.235542	-0.168346	1	0.016726	-0.199661	-0.197489	-0.420062	-0.272153
	0.4541	0.5728	0.3028	0.0552	0.0168	0.4079	0.0751	0.2065		0.9008	0.1329	0.1373	0.001	0.0388
G_uncl	0.162203	0.050355	-0.087255	0.130467	-0.338724	0.370331	-0.394072	0.243278	0.016726	1	-0.316713	-0.176652	0.19123	-0.57373
	0.2238	0.7074	0.5149	0.329	0.0093	0.0042	0.0022	0.0657	0.9008		0.0154	0.1847	0.1504	<.0001
L_hel	0.014604	-0.240621	0.285822	-0.27055	0.389583	-0.485779	0.357154	-0.241125	-0.199661	-0.316713	1	-0.067787	-0.151332	0.230994
	0.9134	0.0688	0.0296	0.04	0.0025	0.0001	0.0059	0.0682	0.1329	0.0154		0.6131	0.2568	0.0811
L_kull	-0.073917	0.369844	0.040433	-0.151047	-0.04547	-0.368204	0.137448	-0.162724	-0.197489	-0.176652	-0.067787	1	0.048907	0.267481
	0.5813	0.0043	0.7631	0.2577	0.7347	0.0045	0.3035	0.2223	0.1373	0.1847	0.6131		0.7154	0.0424
L_unc	0.111676	0.180207	-0.008807	0.253418	-0.127276	0.061405	-0.083139	0.30551	-0.420062	0.19123	-0.151332	0.048907	1	-0.231896
	0.4039	0.1758	0.9477	0.0549	0.3411	0.647	0.535	0.0197	0.001	0.1504	0.2568	0.7154		0.0798
B_mellif	-0.300434	0.102562	0.237722	-0.131786	0.557177	-0.474197	0.52136	-0.366412	-0.272153	-0.57373	0.230994	0.267481	-0.231896	1
	0.0219	0.4436	0.0724	0.3241	<.0001	0.0002	<.0001	0.0047	0.0388	<.0001	0.0811	0.0424	0.0798
G_apis	-0.409995	0.099609	-0.173559	-0.12643	-0.352198	0.221108	-0.238773	-0.046459	0.64446	0.044541	-0.262845	-0.199734	-0.332563	-0.1825
	0.0014	0.4569	0.1926	0.3443	0.0067	0.0953	0.0711	0.7291	<.0001	0.7399	0.0462	0.1328	0.0108	0.1703
Bart	0.066375	-0.317117	-0.078288	-0.115994	-0.083444	0.13341	-0.125694	-0.107404	-0.069974	-0.211757	0.17579	-0.205219	-0.167178	-0.13672
	0.6206	0.0153	0.5591	0.3859	0.5335	0.3181	0.3471	0.4223	0.6017	0.1105	0.1869	0.1223	0.2097	0.3061
Sum	-0.126633	0.121704	-0.16118	0.079932	-0.248551	0.407001	-0.514454	0.096118	0.121875	0.536514	-0.405385	-0.037846	0.013475	-0.298788
	0.3435	0.3628	0.2268	0.5509	0.0599	0.0015	<.0001	0.4729	0.3621	<.0001	0.0016	0.7779	0.92	0.0227
The SAS System
The GLM Procedure
Multivariate Analysis of Variance
H = Type III SSCP Matrix for Probiotic
	G_apicola	L_kim	L_mell	L_apis	B_mellis	A2_1	B_ast	S_alvi	F_perr	G_uncl	L_hel	L_kull	L_unc	B_mellif
G_apicola	146.137	-1.51646	-60.5995	-65.2976	-42.4537	68.0111	11.9821	-116.449	-15.4222	44.8811	-65.2727	56.4695	15.4704	-61.4176
L_kim	-1.51646	35.3155	-13.857	-22.1808	-21.4665	-32.7472	5.77764	-1.96747	34.6541	-23.1941	-12.1999	38.3028	-8.50094	-18.6434
L_mell	-60.5995	-13.857	31.0737	36.4577	26.5945	-15.0537	-7.39068	49.5917	-7.76006	-9.28411	32.3514	-39.3752	-2.99256	33.3805
L_apis	-65.2976	-22.1808	36.4577	43.9786	33.1553	-9.64052	-9.17575	54.0887	-15.4457	-5.3362	37.5041	-50.4144	-1.51171	39.9281
B_mellis	-42.4537	-21.4665	26.5945	33.1553	25.9285	0.127273	-7.14365	35.8	-16.9268	1.06696	26.9537	-40.5391	0.681803	29.8078
A2_1	68.0111	-32.7472	-15.0537	-9.64052	0.127273	60.7358	0.219186	-51.3116	-38.4876	41.5178	-18.6888	-9.01882	14.7704	-11.0822
B_ast	11.9821	5.77764	-7.39068	-9.17575	-7.14365	0.219186	1.96923	-10.0789	4.50278	-0.12018	-7.50489	11.1321	-0.126027	-8.25944
S_alvi	-116.449	-1.96747	49.5917	54.0887	35.8	-51.3116	-10.0789	93.0775	9.18575	-33.7185	53.1708	-48.4962	-11.5772	50.675
F_perr	-15.4222	34.6541	-7.76006	-15.4457	-16.9268	-38.4876	4.50278	9.18575	35.3344	-26.946	-5.69496	32.0419	-9.78268	-12.3591
G_uncl	44.8811	-23.1941	-9.28411	-5.3362	1.06696	41.5178	-0.12018	-33.7185	-26.946	28.4178	-11.7551	-7.69655	10.1213	-6.44811
L_hel	-65.2727	-12.1999	32.3514	37.5041	26.9537	-18.6888	-7.50489	53.1708	-5.69496	-11.7551	33.8519	-39.4088	-3.86736	34.4659
L_kull	56.4695	38.3028	-39.3752	-50.4144	-40.5391	-9.01882	11.1321	-48.4962	32.0419	-7.69655	-39.4088	64.6634	-3.21043	-44.9737
L_unc	15.4704	-8.50094	-2.99256	-1.51171	0.681803	14.7704	-0.126027	-11.5772	-9.78268	10.1213	-3.86736	-3.21043	3.60835	-1.94627
B_mellif	-61.4176	-18.6434	33.3805	39.9281	29.8078	-11.0822	-8.25944	50.675	-12.3591	-6.44811	34.4659	-44.9737	-1.94627	36.3433
G_apis	-108.88	48.294	25.7951	18.1089	2.36019	-93.4826	-1.04165	82.5172	57.5781	-63.8063	31.4262	9.88689	-22.6699	19.9982
Bart	140.592	-11.3879	-54.2257	-56.3906	-34.681	74.4431	9.86743	-111.137	-24.5395	49.5712	-59.1741	43.3884	17.2294	-53.664
Sum	53.7647	5.31754	-24.706	-27.828	-19.2653	19.6885	5.39065	-43.3708	0.0674461	12.729	-26.1575	27.2483	4.30343	-25.805
Characteristic Roots and Vectors of: E Inverse * H, where
H = Type III SSCP Matrix for Probiotic
E = Error SSCP Matrix
Characteristic Root	Percent	Characteristic Vector V'EV=1
		G_apicola	L_kim	L_mell	L_apis	B_mellis	A2_1	B_ast	S_alvi	F_perr	G_uncl	L_hel	L_kull	L_unc
0.955691	68.09	0.0238126	0.0323174	0.0527973	0.0586474	0.0397986	0.0413417	0.018698	0.0551695	0.044008	0.0477648	0.0542894	0.0381523	0.0327567
0.44782	31.91	0.0169713	-0.00500555	0.0159661	0.0219741	0.00663118	0.0411299	0.0126596	0.0146894	0.0269237	0.0630956	0.028472	0.0193891	0.0315637
0	0	0	0	0	0	0	0	0	0	0	0	0	0	0
0	0	0.00499194	-0.00478467	0.0122809	0.0183595	0.01236	0.0289643	0.00659344	0.0136571	0.0181355	0.00764403	0.022748	0.0471526	5.16e-06
0	0	0.00349012	0.0168927	-0.0141402	-0.00268198	0.0410699	-0.00243833	-0.00101595	-0.00265055	-0.00234439	-0.0030805	-0.00281816	-0.00194492	-0.00193517
0	0	-0.00234647	-0.00329876	-0.00254349	-0.00125414	0.00818874	0.00089025	0.00016057	-0.00323306	0.0144136	-0.00618712	0.00728996	0.00284101	0.061539
0	0	0.00039198	0.00399593	0.0356178	-0.0108073	-0.00682131	-0.00762194	-0.00346383	-0.0101356	-0.00842138	-0.00880804	-0.0101655	-0.00694712	-0.00738717
0	0	0.0104272	0.010496	0.0137176	0.0147279	-0.00570406	0.0211664	0.0456129	0.0104504	0.0072959	0.00375565	0.00912444	0.00615346	0.00610406
0	0	0.0730457	0.0855081	0.0700786	0.0679371	0.0890302	0.0716068	0.0643138	0.0699773	0.0736454	0.106104	0.0595671	0.082932	0.0745209
0	0	0.0263125	-0.00768481	0.00448012	0.00246946	0.00797689	0.0201102	0.00791187	-0.00097146	-0.0116032	0.0201401	0.0149534	0.0154294	0.0191061
0	0	0.00731646	0.0201375	-0.00306671	-0.00029058	0.00056125	0.0137371	0.00124418	-0.00098089	0.00414068	0.00271097	0.04216	-0.00124926	-0.00296848
0	0	-0.00942337	0.00849542	-0.00615797	0.00109719	0.0124082	-0.0218437	0.00821453	-8.055e-05	0.00352118	0.0518233	-0.00345285	-0.0015078	-0.00358282
0	0	0.017912	0.0148239	0.0144681	0.00978907	0.0184377	0.0198614	0.0118501	0.00773501	0.0330824	0.00340704	0.00254215	0.00111011	0.00263784
0	0	0.0148816	0.0148334	0.0139219	-0.0144247	0.00970486	0.0137555	0.00708973	0.0255287	-0.00068327	-0.00093032	-0.00069416	-0.00030313	-0.00072029
0	0	0.0106558	0.0356311	0.00508316	0.0106377	-0.00514113	0.0172202	-0.00086345	0.00462428	0.00805033	0.0109611	0.00817861	0.00357147	0.00848646
0	0	0.00662161	0.00270306	0.00336428	0.0281461	0.00921503	-0.00815144	0.0009246	-0.00495178	-0.00862046	-0.0117374	-0.00875783	-0.0038244	-0.00908748

## Sheet: Probiotic MANOVA Time 3
Title: A longitudinal field study of commercial honey bees shows that non-native probiotics do not rescue antibiotic treatment, and are generally not beneficial
Authors: Kirk E. Anderson1,5,*, Nathan O. Allen3,5, Duan C. Copeland1,2 Oliver L. Kortenkamp1, Robert Erickson1, Brendon M. Mott1, and Randy Oliver4.
Corresponding author: Kirk E. Anderson
Table S4b. MANOVA Test Criteria and F Approximations testing the Hypothesis of No Overall Probiotic Effect on the gut microbiota (Time 3)
The SAS System
The GLM Procedure				MANOVA Test Criteria and F Approximations for the Hypothesis of No Overall Probiotic Effect
				H = Type III SSCP Matrix for Probiotic
Class Level Information				E = Error SSCP Matrix
Class	Levels	Values
Probiotic	3	A B C		S=2 M=6.5 N=20
				Statistic	Value	F Value	Num DF	Den DF	Pr > F
Number of Observations Read	60			Wilks' Lambda	0.547021	0.92	32	84	0.5877
Number of Observations Used	60			Pillai's Trace	0.513898	0.93	32	86	0.5804
				Hotelling-Lawley Trace	0.716716	0.92	32	70.715	0.5905
				Roy's Greatest Root	0.488954	1.31	16	43	0.2328
				NOTE: F Statistic for Roy's Greatest Root is an upper bound.
				NOTE: F Statistic for Wilks' Lambda is exact.
The SAS System
The GLM Procedure
Dependent Variable: G_apicola G_apicola
Source	DF	Sum of Squares	Mean Square	F Value	Pr > F
Model	2	6.3172	3.1586	0.1	0.9045
Error	57	1790.53	31.4129
Corrected Total	59	1796.85
R-Square	Coeff Var	Root MSE	G_apicola Mean
0.003516	242.224	5.60472	2.31386
Source	DF	Type I SS	Mean Square	F Value	Pr > F
Probiotic	2	6.3172	3.1586	0.1	0.9045
Source	DF	Type III SS	Mean Square	F Value	Pr > F
Probiotic	2	6.3172	3.1586	0.1	0.9045
The SAS System
The GLM Procedure
Dependent Variable: L_kim L_kim
Source	DF	Sum of Squares	Mean Square	F Value	Pr > F
Model	2	37.1457	18.5728	1.71	0.1897
Error	57	618.428	10.8496
Corrected Total	59	655.574
R-Square	Coeff Var	Root MSE	L_kim Mean
0.056661	93.5147	3.29387	3.5223
Source	DF	Type I SS	Mean Square	F Value	Pr > F
Probiotic	2	37.1457	18.5728	1.71	0.1897
Source	DF	Type III SS	Mean Square	F Value	Pr > F
Probiotic	2	37.1457	18.5728	1.71	0.1897
The SAS System
The GLM Procedure
Dependent Variable: L_mell L_mell
Source	DF	Sum of Squares	Mean Square	F Value	Pr > F
Model	2	0.524941	0.26247	0.02	0.9836
Error	57	904.867	15.8749
Corrected Total	59	905.392
R-Square	Coeff Var	Root MSE	L_mell Mean
0.00058	304.18	3.98433	1.30986
Source	DF	Type I SS	Mean Square	F Value	Pr > F
Probiotic	2	0.524941	0.26247	0.02	0.9836
Source	DF	Type III SS	Mean Square	F Value	Pr > F
Probiotic	2	0.524941	0.26247	0.02	0.9836
The SAS System
The GLM Procedure
Dependent Variable: L_apis L_apis
Source	DF	Sum of Squares	Mean Square	F Value	Pr > F
Model	2	2.01447	1.00723	0.08	0.9199
Error	57	686.803	12.0492
Corrected Total	59	688.817
R-Square	Coeff Var	Root MSE	L_apis Mean
0.002925	152.125	3.47119	2.28179
Source	DF	Type I SS	Mean Square	F Value	Pr > F
Probiotic	2	2.01447	1.00723	0.08	0.9199
Source	DF	Type III SS	Mean Square	F Value	Pr > F
Probiotic	2	2.01447	1.00723	0.08	0.9199
The SAS System
The GLM Procedure
Dependent Variable: B_mellis B_mellis
Source	DF	Sum of Squares	Mean Square	F Value	Pr > F
Model	2	74.5419	37.2709	1.54	0.2242
Error	57	1383.87	24.2784
Corrected Total	59	1458.41
R-Square	Coeff Var	Root MSE	B_mellis Mean
0.051112	-457.303	4.92732	-1.07747
Source	DF	Type I SS	Mean Square	F Value	Pr > F
Probiotic	2	74.5419	37.2709	1.54	0.2242
Source	DF	Type III SS	Mean Square	F Value	Pr > F
Probiotic	2	74.5419	37.2709	1.54	0.2242
The SAS System
The GLM Procedure
Dependent Variable: A2_1 A2_1
Source	DF	Sum of Squares	Mean Square	F Value	Pr > F
Model	2	89.43	44.715	3.14	0.051
Error	57	812.645	14.2569
Corrected Total	59	902.075
R-Square	Coeff Var	Root MSE	A2_1 Mean
0.099138	140.691	3.77583	2.68379
Source	DF	Type I SS	Mean Square	F Value	Pr > F
Probiotic	2	89.43	44.715	3.14	0.051
Source	DF	Type III SS	Mean Square	F Value	Pr > F
Probiotic	2	89.43	44.715	3.14	0.051
The SAS System
The GLM Procedure
Dependent Variable: B_ast B_ast
Source	DF	Sum of Squares	Mean Square	F Value	Pr > F
Model	2	78.2601	39.1301	1.14	0.3261
Error	57	1951.51	34.237
Corrected Total	59	2029.77
R-Square	Coeff Var	Root MSE	B_ast Mean
0.038556	-297.279	5.85124	-1.96827
Source	DF	Type I SS	Mean Square	F Value	Pr > F
Probiotic	2	78.2601	39.1301	1.14	0.3261
Source	DF	Type III SS	Mean Square	F Value	Pr > F
Probiotic	2	78.2601	39.1301	1.14	0.3261
The SAS System
The GLM Procedure
Dependent Variable: S_alvi S_alvi
Source	DF	Sum of Squares	Mean Square	F Value	Pr > F
Model	2	28.624	14.312	0.83	0.4406
Error	57	980.94	17.2095
Corrected Total	59	1009.56
R-Square	Coeff Var	Root MSE	S_alvi Mean
0.028353	290.898	4.14843	1.42608
Source	DF	Type I SS	Mean Square	F Value	Pr > F
Probiotic	2	28.624	14.312	0.83	0.4406
Source	DF	Type III SS	Mean Square	F Value	Pr > F
Probiotic	2	28.624	14.312	0.83	0.4406
The SAS System
The GLM Procedure
Dependent Variable: F_perr F_perr
Source	DF	Sum of Squares	Mean Square	F Value	Pr > F
Model	2	8.95177	4.47588	0.19	0.8276
Error	57	1344.2	23.5825
Corrected Total	59	1353.15
R-Square	Coeff Var	Root MSE	F_perr Mean
0.006615	-213.648	4.85618	-2.27299
Source	DF	Type I SS	Mean Square	F Value	Pr > F
Probiotic	2	8.95177	4.47588	0.19	0.8276
Source	DF	Type III SS	Mean Square	F Value	Pr > F
Probiotic	2	8.95177	4.47588	0.19	0.8276
The SAS System
The GLM Procedure
Dependent Variable: G_uncl G_uncl
Source	DF	Sum of Squares	Mean Square	F Value	Pr > F
Model	2	25.9746	12.9873	1.87	0.1639
Error	57	396.449	6.95525
Corrected Total	59	422.424
R-Square	Coeff Var	Root MSE	G_uncl Mean
0.061489	181.339	2.63728	1.45434
Source	DF	Type I SS	Mean Square	F Value	Pr > F
Probiotic	2	25.9746	12.9873	1.87	0.1639
Source	DF	Type III SS	Mean Square	F Value	Pr > F
Probiotic	2	25.9746	12.9873	1.87	0.1639
The SAS System
The GLM Procedure
Dependent Variable: L_hel L_hel
Source	DF	Sum of Squares	Mean Square	F Value	Pr > F
Model	2	19.2112	9.60561	0.4	0.6726
Error	57	1371.17	24.0556
Corrected Total	59	1390.38
R-Square	Coeff Var	Root MSE	L_hel Mean
0.013817	-251.951	4.90465	-1.94667
Source	DF	Type I SS	Mean Square	F Value	Pr > F
Probiotic	2	19.2112	9.60561	0.4	0.6726
Source	DF	Type III SS	Mean Square	F Value	Pr > F
Probiotic	2	19.2112	9.60561	0.4	0.6726
The SAS System
The GLM Procedure
Dependent Variable: L_kull L_kull
Source	DF	Sum of Squares	Mean Square	F Value	Pr > F
Model	2	51.7371	25.8685	1.54	0.2223
Error	57	954.93	16.7532
Corrected Total	59	1006.67
R-Square	Coeff Var	Root MSE	L_kull Mean
0.051394	-633.698	4.09306	-0.645901
Source	DF	Type I SS	Mean Square	F Value	Pr > F
Probiotic	2	51.7371	25.8685	1.54	0.2223
Source	DF	Type III SS	Mean Square	F Value	Pr > F
Probiotic	2	51.7371	25.8685	1.54	0.2223
The SAS System
The GLM Procedure
Dependent Variable: L_unc L_unc
Source	DF	Sum of Squares	Mean Square	F Value	Pr > F
Model	2	12.5439	6.27194	1.89	0.1609
Error	57	189.458	3.32383
Corrected Total	59	202.002
R-Square	Coeff Var	Root MSE	L_unc Mean
0.062098	84.1842	1.82314	2.16565
Source	DF	Type I SS	Mean Square	F Value	Pr > F
Probiotic	2	12.5439	6.27194	1.89	0.1609
Source	DF	Type III SS	Mean Square	F Value	Pr > F
Probiotic	2	12.5439	6.27194	1.89	0.1609
The SAS System
The GLM Procedure
Dependent Variable: B_mellif B_mellif
Source	DF	Sum of Squares	Mean Square	F Value	Pr > F
Model	2	195.156	97.5778	5.95	0.0045
Error	57	935.497	16.4122
Corrected Total	59	1130.65
R-Square	Coeff Var	Root MSE	B_mellif Mean
0.172604	-124.733	4.0512	-3.2479
Source	DF	Type I SS	Mean Square	F Value	Pr > F
Probiotic	2	195.156	97.5778	5.95	0.0045
Source	DF	Type III SS	Mean Square	F Value	Pr > F
Probiotic	2	195.156	97.5778	5.95	0.0045
The SAS System
The GLM Procedure
Dependent Variable: G_apis G_apis
Source	DF	Sum of Squares	Mean Square	F Value	Pr > F
Model	2	5.42113	2.71057	0.13	0.8783
Error	57	1187.57	20.8345
Corrected Total	59	1192.99
R-Square	Coeff Var	Root MSE	G_apis Mean
0.004544	-99.6884	4.56449	-4.57875
Source	DF	Type I SS	Mean Square	F Value	Pr > F
Probiotic	2	5.42113	2.71057	0.13	0.8783
Source	DF	Type III SS	Mean Square	F Value	Pr > F
Probiotic	2	5.42113	2.71057	0.13	0.8783
The SAS System
The GLM Procedure
Dependent Variable: Bart Bart
Source	DF	Sum of Squares	Mean Square	F Value	Pr > F
Model	2	28.3123	14.1561	0.39	0.6809
Error	57	2085.34	36.5849
Corrected Total	59	2113.65
R-Square	Coeff Var	Root MSE	Bart Mean
0.013395	-145.955	6.04855	-4.14411
Source	DF	Type I SS	Mean Square	F Value	Pr > F
Probiotic	2	28.3123	14.1561	0.39	0.6809
Source	DF	Type III SS	Mean Square	F Value	Pr > F
Probiotic	2	28.3123	14.1561	0.39	0.6809
The SAS System
The GLM Procedure
Dependent Variable: Sum Sum
Source	DF	Sum of Squares	Mean Square	F Value	Pr > F
Model	2	12.3932	6.19662	2.08	0.1345
Error	57	169.946	2.98151
Corrected Total	59	182.339
R-Square	Coeff Var	Root MSE	Sum Mean
0.067968	63.3793	1.7267	2.7244
Source	DF	Type I SS	Mean Square	F Value	Pr > F
Probiotic	2	12.3932	6.19662	2.08	0.1345
Source	DF	Type III SS	Mean Square	F Value	Pr > F
Probiotic	2	12.3932	6.19662	2.08	0.1345
The SAS System
The GLM Procedure
Multivariate Analysis of Variance
E = Error SSCP Matrix
	G_apicola	L_kim	L_mell	L_apis	B_mellis	A2_1	B_ast	S_alvi	F_perr	G_uncl	L_hel	L_kull	L_unc	B_mellif	G_apis	Bart	Sum
G_apicola	1790.53	17.9823	137.476	-27.0484	-159.535	189.628	-468.319	-137.046	-510.586	203.26	-207.539	-258.561	139.176	-151.147	-394.035	-239.558	75.3165
L_kim	17.9823	618.428	-218.736	16.4995	-164.475	38.5809	-283.761	73.7119	10.4388	39.7813	-4.0421	180.614	78.404	-306.434	-19.9788	-113.546	36.5314
L_mell	137.476	-218.736	904.867	-91.48	349.766	-87.7644	-9.72842	-194.049	-55.0752	-115.264	-185.811	-289.545	-2.97786	140.947	-170.35	-91.0593	-21.2176
L_apis	-27.0484	16.4995	-91.48	686.803	-226.727	223.612	-250.432	-187.476	-65.4636	-17.6842	9.77828	-102.732	156.115	-132.797	155.378	-228.375	82.0283
B_mellis	-159.535	-164.475	349.766	-226.727	1383.87	-405.396	629.582	-297.787	-445.019	-79.2959	284.625	-4.04882	-131.615	-13.5847	-353.322	-332.807	-34.2302
A2_1	189.628	38.5809	-87.7644	223.612	-405.396	812.645	-595.398	107.377	20.284	131.128	-141.944	-355.969	200.945	-250.142	71.0447	-70.9641	112.332
B_ast	-468.319	-283.761	-9.72842	-250.432	629.582	-595.398	1951.51	-285.289	-526.81	-181.113	436.159	222.235	-191.013	505.341	-397.544	-427.598	-127.821
S_alvi	-137.046	73.7119	-194.049	-187.476	-297.787	107.377	-285.289	980.94	194.773	123.209	-255.166	-145.674	-1.1467	-98.1358	-20.761	124.109	18.4113
F_perr	-510.586	10.4388	-55.0752	-65.4636	-445.019	20.284	-526.81	194.773	1344.2	-69.6041	-456.358	12.9225	-124.215	64.922	623.466	32.8207	-50.6991
G_uncl	203.26	39.7813	-115.264	-17.6842	-79.2959	131.128	-181.113	123.209	-69.6041	396.449	-215.798	-115.397	23.4616	-105.667	-107.085	34.5995	55.0215
L_hel	-207.539	-4.0421	-185.811	9.77828	284.625	-141.944	436.159	-255.166	-456.358	-215.798	1371.17	186.39	-49.502	-114.22	-399.771	-141.917	-116.056
L_kull	-258.561	180.614	-289.545	-102.732	-4.04882	-355.969	222.235	-145.674	12.9225	-115.397	186.39	954.93	-44.7029	-76.1908	-14.9288	-101.582	-47.7608
L_unc	139.176	78.404	-2.97786	156.115	-131.615	200.945	-191.013	-1.1467	-124.215	23.4616	-49.502	-44.7029	189.458	-128.29	-18.1997	-179.159	83.2605
B_mellif	-151.147	-306.434	140.947	-132.797	-13.5847	-250.142	505.341	-98.1358	64.922	-105.667	-114.22	-76.1908	-128.29	935.497	9.68821	-169.072	-110.715
G_apis	-394.035	-19.9788	-170.35	155.378	-353.322	71.0447	-397.544	-20.761	623.466	-107.085	-399.771	-14.9288	-18.1997	9.68821	1187.57	-104.028	-47.1425
Bart	-239.558	-113.546	-91.0593	-228.375	-332.807	-70.9641	-427.598	124.109	32.8207	34.5995	-141.917	-101.582	-179.159	-169.072	-104.028	2085.34	-77.2052
Sum	75.3165	36.5314	-21.2176	82.0283	-34.2302	112.332	-127.821	18.4113	-50.6991	55.0215	-116.056	-47.7608	83.2605	-110.715	-47.1425	-77.2052	169.946
Partial Correlation Coefficients from the Error SSCP Matrix / Prob > |r|
DF = 57	G_apicola	L_kim	L_mell	L_apis	B_mellis	A2_1	B_ast	S_alvi	F_perr	G_uncl	L_hel	L_kull	L_unc	B_mellif	G_apis	Bart	Sum
G_apicola	1	0.017089	0.108005	-0.024391	-0.101348	0.157203	-0.250533	-0.103408	-0.329113	0.24125	-0.132453	-0.197736	0.238956	-0.116785	-0.270218	-0.123974	0.136535
		0.8987	0.4197	0.8558	0.4491	0.2386	0.0578	0.4398	0.0116	0.0681	0.3216	0.1368	0.0708	0.3826	0.0402	0.3538	0.3068
L_kim	0.017089	1	-0.292404	0.025317	-0.177791	0.054422	-0.258299	0.094639	0.011449	0.080342	-0.00439	0.235029	0.229053	-0.402875	-0.023313	-0.099986	0.112685
	0.8987		0.0259	0.8504	0.1818	0.6849	0.0503	0.4798	0.932	0.5488	0.9739	0.0757	0.0837	0.0017	0.8621	0.4552	0.3997
L_mell	0.108005	-0.292404	1	-0.116043	0.312563	-0.102347	-0.007321	-0.205967	-0.049938	-0.192446	-0.166814	-0.311486	-0.007192	0.153195	-0.164331	-0.066289	-0.054106
	0.4197	0.0259		0.3857	0.0169	0.4446	0.9565	0.1209	0.7097	0.1478	0.2107	0.0173	0.9573	0.2509	0.2177	0.621	0.6867
L_apis	-0.024391	0.025317	-0.116043	1	-0.232562	0.299316	-0.216316	-0.228406	-0.068132	-0.03389	0.010076	-0.126853	0.432786	-0.165673	0.172046	-0.190829	0.2401
	0.8558	0.8504	0.3857		0.079	0.0225	0.1029	0.0846	0.6113	0.8006	0.9402	0.3427	0.0007	0.2139	0.1966	0.1513	0.0695
B_mellis	-0.101348	-0.177791	0.312563	-0.232562	1	-0.38228	0.383106	-0.255586	-0.326286	-0.107056	0.206623	-0.003522	-0.257041	-0.011939	-0.275609	-0.19591	-0.070584
	0.4491	0.1818	0.0169	0.079		0.0031	0.003	0.0528	0.0124	0.4238	0.1197	0.9791	0.0514	0.9291	0.0363	0.1405	0.5985
A2_1	0.157203	0.054422	-0.102347	0.299316	-0.38228	1	-0.472794	0.120265	0.019408	0.231021	-0.134468	-0.404088	0.512118	-0.286889	0.072319	-0.054513	0.302272
	0.2386	0.6849	0.4446	0.0225	0.0031		0.0002	0.3685	0.885	0.081	0.3142	0.0017	<.0001	0.029	0.5896	0.6844	0.0211
B_ast	-0.250533	-0.258299	-0.007321	-0.216316	0.383106	-0.472794	1	-0.206195	-0.325264	-0.205907	0.266633	0.162795	-0.314138	0.374005	-0.261138	-0.211964	-0.221953
	0.0578	0.0503	0.9565	0.1029	0.003	0.0002		0.1204	0.0127	0.121	0.0431	0.2221	0.0163	0.0038	0.0477	0.1102	0.094
S_alvi	-0.103408	0.094639	-0.205967	-0.228406	-0.255586	0.120265	-0.206195	1	0.169619	0.197572	-0.220017	-0.150513	-0.00266	-0.102444	-0.019235	0.086775	0.045093
	0.4398	0.4798	0.1209	0.0846	0.0528	0.3685	0.1204		0.2031	0.1371	0.097	0.2594	0.9842	0.4441	0.886	0.5172	0.7368
F_perr	-0.329113	0.011449	-0.049938	-0.068132	-0.326286	0.019408	-0.325264	0.169619	1	-0.095347	-0.336146	0.011406	-0.246141	0.057895	0.493459	0.019603	-0.106075
	0.0116	0.932	0.7097	0.6113	0.0124	0.885	0.0127	0.2031		0.4765	0.0099	0.9323	0.0625	0.666	<.0001	0.8839	0.4281
G_uncl	0.24125	0.080342	-0.192446	-0.03389	-0.107056	0.231021	-0.205907	0.197572	-0.095347	1	-0.29269	-0.18755	0.085606	-0.173511	-0.156065	0.038053	0.211974
	0.0681	0.5488	0.1478	0.8006	0.4238	0.081	0.121	0.1371	0.4765		0.0258	0.1586	0.5229	0.1927	0.2421	0.7767	0.1102
L_hel	-0.132453	-0.00439	-0.166814	0.010076	0.206623	-0.134468	0.266633	-0.220017	-0.336146	-0.29269	1	0.162889	-0.097123	-0.10085	-0.313282	-0.083927	-0.240418
	0.3216	0.9739	0.2107	0.9402	0.1197	0.3142	0.0431	0.097	0.0099	0.0258		0.2218	0.4683	0.4513	0.0166	0.5311	0.0691
L_kull	-0.197736	0.235029	-0.311486	-0.126853	-0.003522	-0.404088	0.162795	-0.150513	0.011406	-0.18755	0.162889	1	-0.105098	-0.080611	-0.014019	-0.071985	-0.118558
	0.1368	0.0757	0.0173	0.3427	0.9791	0.0017	0.2221	0.2594	0.9323	0.1586	0.2218		0.4324	0.5475	0.9168	0.5913	0.3754
L_unc	0.238956	0.229053	-0.007192	0.432786	-0.257041	0.512118	-0.314138	-0.00266	-0.246141	0.085606	-0.097123	-0.105098	1	-0.304731	-0.038369	-0.285031	0.464009
	0.0708	0.0837	0.9573	0.0007	0.0514	<.0001	0.0163	0.9842	0.0625	0.5229	0.4683	0.4324		0.02	0.7749	0.0301	0.0002
B_mellif	-0.116785	-0.402875	0.153195	-0.165673	-0.011939	-0.286889	0.374005	-0.102444	0.057895	-0.173511	-0.10085	-0.080611	-0.304731	1	0.009192	-0.121049	-0.277671
	0.3826	0.0017	0.2509	0.2139	0.9291	0.029	0.0038	0.4441	0.666	0.1927	0.4513	0.5475	0.02		0.9454	0.3654	0.0348
G_apis	-0.270218	-0.023313	-0.164331	0.172046	-0.275609	0.072319	-0.261138	-0.019235	0.493459	-0.156065	-0.313282	-0.014019	-0.038369	0.009192	1	-0.066105	-0.104937
	0.0402	0.8621	0.2177	0.1966	0.0363	0.5896	0.0477	0.886	<.0001	0.2421	0.0166	0.9168	0.7749	0.9454		0.622	0.4331
Bart	-0.123974	-0.099986	-0.066289	-0.190829	-0.19591	-0.054513	-0.211964	0.086775	0.019603	0.038053	-0.083927	-0.071985	-0.285031	-0.121049	-0.066105	1	-0.129689
	0.3538	0.4552	0.621	0.1513	0.1405	0.6844	0.1102	0.5172	0.8839	0.7767	0.5311	0.5913	0.0301	0.3654	0.622		0.3319
Sum	0.136535	0.112685	-0.054106	0.2401	-0.070584	0.302272	-0.221953	0.045093	-0.106075	0.211974	-0.240418	-0.118558	0.464009	-0.277671	-0.104937	-0.129689	1
	0.3068	0.3997	0.6867	0.0695	0.5985	0.0211	0.094	0.7368	0.4281	0.1102	0.0691	0.3754	0.0002	0.0348	0.4331	0.3319
The SAS System
The GLM Procedure
Multivariate Analysis of Variance
H = Type III SSCP Matrix for Probiotic
	G_apicola	L_kim	L_mell	L_apis	B_mellis	A2_1	B_ast	S_alvi	F_perr	G_uncl	L_hel	L_kull	L_unc	B_mellif	G_apis	Bart	Sum
G_apicola	6.3172	2.06142	1.33033	-1.12381	-21.2451	18.3122	-22.1568	4.25316	7.51376	7.50507	-5.23352	12.6693	5.23815	-33.9058	0.884702	11.059	6.52077
L_kim	2.06142	37.1457	3.42212	-8.50194	-17.5543	-30.4343	-11.701	-29.2644	1.71709	-22.4942	21.585	35.1226	-15.5851	10.8574	14.1885	21.6783	-12.243
L_mell	1.33033	3.42212	0.524941	-0.90313	-5.34414	0.873493	-5.03223	-1.61548	1.52211	-0.462965	0.806111	5.20669	-0.313727	-5.34427	1.32504	3.80923	0.195884
L_apis	-1.12381	-8.50194	-0.90313	2.01447	6.14859	4.86346	4.93885	6.08029	-1.17279	4.2284	-4.26436	-9.16573	2.92562	1.14221	-3.25772	-5.99775	2.04536
B_mellis	-21.2451	-17.5543	-5.34414	6.14859	74.5419	-50.9817	75.8166	-5.37714	-25.0553	-17.9761	10.8174	-51.632	-12.5798	107.643	-7.02321	-42.4544	-17.7447
A2_1	18.3122	-30.4343	0.873493	4.86346	-50.9817	89.43	-59.7646	42.9283	22.5143	46.6557	-38.4233	5.79061	32.4487	-120.169	-11.3113	14.0194	33.2483
B_ast	-22.1568	-11.701	-5.03223	4.93885	75.8166	-59.7646	78.2601	-11.1601	-26.2635	-23.2655	15.5007	-48.2344	-16.2522	116.233	-4.80681	-41.0031	-21.1092
S_alvi	4.25316	-29.2644	-1.61548	6.08029	-5.37714	42.9283	-11.1601	28.624	5.6763	26.0155	-23.099	-17.5132	18.061	-41.2508	-11.0859	-7.74016	16.4676
F_perr	7.51376	1.71709	1.52211	-1.17279	-25.0553	22.5143	-26.2635	5.6763	8.95177	9.42914	-6.69408	14.4447	6.57874	-40.7696	0.772247	12.7897	8.04541
G_uncl	7.50507	-22.4942	-0.462965	4.2284	-17.9761	46.6557	-23.2655	26.0155	9.42914	25.9746	-22.1471	-6.14087	18.0504	-55.2731	-8.45481	0.781068	17.5749
L_hel	-5.23352	21.585	0.806111	-4.26436	10.8174	-38.4233	15.5007	-23.099	-6.69408	-22.1471	19.2112	9.2942	-15.3843	42.0893	8.14393	2.37785	-14.5799
L_kull	12.6693	35.1226	5.20669	-9.16573	-51.632	5.79061	-48.2344	-17.5132	14.4447	-6.14087	9.2942	51.7371	-4.18854	-49.3737	13.584	37.5315	0.867684
L_unc	5.23815	-15.5851	-0.313727	2.92562	-12.5798	32.4487	-16.2522	18.061	6.57874	18.0504	-15.3843	-4.18854	12.5439	-38.5088	-5.8573	0.601979	12.2212
B_mellif	-33.9058	10.8574	-5.34427	1.14221	107.643	-120.169	116.233	-41.2508	-40.7696	-55.2731	42.0893	-49.3737	-38.5088	195.156	3.60591	-48.4958	-43.6358
G_apis	0.884702	14.1885	1.32504	-3.25772	-7.02321	-11.3113	-4.80681	-11.0859	0.772247	-8.45481	8.14393	13.584	-5.8573	3.60591	5.42113	8.43509	-4.56352
Bart	11.059	21.6783	3.80923	-5.99775	-42.4544	14.0194	-41.0031	-7.74016	12.7897	0.781068	2.37785	37.5315	0.601979	-48.4958	8.43509	28.3123	4.29575
Sum	6.52077	-12.243	0.195884	2.04536	-17.7447	33.2483	-21.1092	16.4676	8.04541	17.5749	-14.5799	0.867684	12.2212	-43.6358	-4.56352	4.29575	12.3932
Characteristic Roots and Vectors of: E Inverse * H, where
H = Type III SSCP Matrix for Probiotic
E = Error SSCP Matrix
Characteristic Root	Percent	Characteristic Vector V'EV=1
		G_apicola	L_kim	L_mell	L_apis	B_mellis	A2_1	B_ast	S_alvi	F_perr	G_uncl	L_hel	L_kull	L_unc	B_mellif	G_apis	Bart	Sum
0.488954	68.22	-0.0136141	-0.0333746	-0.00237779	-0.0199552	-0.0220253	-0.00038496	-0.0059771	-0.0109096	-0.00736827	0.00076871	-0.0128157	0.00018193	-0.00487873	-0.0386367	-0.013709	-0.0130401	0
0.227763	31.78	0.00794329	-0.0105626	-0.00701412	0.0133685	0.0258081	0.00631927	0.013753	0.0175651	0.0185361	0.0168039	0.00505768	-0.00397515	0.0590837	0.0145656	0.00302592	0.00888454	0
0	0	0	0	0	0	0	0	0	0	0	0	0	0	0	0	0	0	0
0	0	-0.00032132	0.00229154	0.00480707	0.0375539	-0.00221919	-0.00060427	-0.00125262	-0.00156	-0.00169663	-0.00162863	-0.00033157	0.00038085	-0.00563421	-0.00093385	-0.00012492	-0.00069761	0
0	0	0.00322323	0.0122853	0.00833414	0.0018698	-0.0114706	0.0147734	0.027169	-0.00205074	-0.00197939	-0.00146243	-0.00102168	0.00036217	-0.00547993	-0.00301937	-0.00088053	-0.00137253	0
0	0	0.0251953	0.00176575	-0.00034526	0.00205597	0.00329841	0.00022955	0.00094482	0.00187098	0.00165882	0.00093661	0.00127542	-0.00024927	0.00387053	0.00380473	0.00122313	0.00151914	0
0	0	0.01241	0.00798404	0.0184672	0.00370359	0.009394	0.0112713	0.0120404	0.016862	-0.00124257	0.0242157	0.0170399	0.0114784	0.00697737	0.0068814	0.0415735	0.00039046	0
0	0	0.00817592	0.00394512	0.0125571	0.00831255	0.00257185	0.00114575	0.00456705	0.010521	0.0172961	0.021372	0.0350633	-0.00028331	0.00555102	0.00378988	0.00142121	0.00161483	0
0	0	0.0894415	0.0878669	0.0866396	0.0938925	0.0929435	0.0936731	0.0915194	0.0880429	0.0923954	0.0927991	0.0806043	0.091487	0.126437	0.0813527	0.0836235	0.0950158	0
0	0	0.0146058	0.0120416	0.002025	0.011528	0.00972389	0.00883962	0.0144678	0.00145423	0.0348157	-0.00221025	-0.00039465	0.00152595	-0.00763196	-0.00076179	0	0	0
0	0	-0.0029969	0.00711029	0.0333972	-0.00051546	0.00300143	-0.00044069	0.00046122	0.00230624	0.00099976	0.00294533	0.00046679	-0.00182187	0.00986624	0.00071553	0	0	0
0	0	-0.00440086	0.0104214	0.00684376	0.00580883	-0.00365047	-0.0102346	0.00151795	-0.0085875	0.00127552	0.0523707	0.00026826	-0.00069053	-0.0119568	0.00430853	0	0	0
0	0	0.00541443	0.0147446	0.0106397	0.0191225	-0.00157562	-0.00376343	0.00595461	0.0339813	-0.00210306	-0.00054368	-0.00108682	0.00425824	-0.0237823	-0.00148667	0	0	0
0	0	0.00416922	0.008091	-0.00371706	0.0102295	0.0234411	0.00579505	0.00333073	0.00182827	-0.00122906	-0.00191684	-0.00263278	0.00952106	-0.0183317	-0.0122863	0	0	0
0	0	-0.00131462	0.00896896	-0.00487652	-0.0110707	-0.0012866	-0.029021	0.00098968	-0.00324859	0.00904329	0.00269026	0.00321279	-0.00284354	0.0837866	-0.00146066	0	0	0
0	0	0.00886293	-0.00696609	0.0140531	0.0153694	0.0100059	0.0144849	0.00164657	0.014378	0.00845808	0.013623	0.00677843	0.0389256	0.00576577	0.0228301	0	0	0
