# Supplementary material for: A longitudinal field study of commercial honey bees shows that non-native probiotics do not rescue antibiotic treatment, and are generally not beneficial
Source: Sci Rep. 2024 Jan 23;14:1954. doi: 10.1038/s41598-024-52118-z (PMC10806037; doi:10.1038/s41598-024-52118-z)
Supplement: Supplementary file 6 — Supplementary Table S5. [file 41598_2024_52118_MOESM6_ESM.xlsx]

## Sheet: 2 Way MANOVA results
Title: A longitudinal field study of commercial honey bees shows that non-native probiotics do not rescue antibiotic treatment, and are generally not beneficial
Authors: Kirk E. Anderson1,5,*, Nathan O. Allen3,5, Duan C. Copeland1,2 Oliver L. Kortenkamp1, Robert Erickson1, Brendon M. Mott1, and Randy Oliver4.
Corresponding author: Kirk E. Anderson
Table S5a. Two way longitudinal MANOVA results examining the effect antibiotic and probiotic over time.
Samples were evaluated pre-treatment and at 7, 19 and 33 days post antibiotic treatment (listed 1-4 on the interaction plots).
MANOVA	DV Model		IV: Antibiotics		IV: Probiotics		IV: Time		IV: Antibio*Probiotic		IV: Probiotic*Time		IV: Antibio*Time		IV: Antibio*Probiot*Time
	F Value	Pr > F	F Value	Pr > F	F Value	Pr > F	F Value	Pr > F	F Value	Pr > F	F Value	Pr > F	F Value	Pr > F	F Value	Pr > F
Overall Effect:			1.93	0.0023	1.17	0.2474	4.57	0.0001	0.84	0.7137	0.86	0.8194	1.14	0.1724	0.94	0.6472
Gilliamella apicola	1.38	0.1522	1.31	0.386	0.49	0.9557	6.22	0.0011	0.31	0.8881	0.88	0.9012	0.75	0.8074	0.3	0.9427
Lactobacillus kimbladii	1.69	0.0396	1.13	0.4255	0.17	0.9557	2.94	0.0483	2.89	0.851	2.6	0.3213	1.51	0.6842	0.84	0.8959
Lactobacillus melliventris	1.79	0.0274	2.54	0.2574	1.31	0.9251	2.04	0.1428	0.55	0.851	0.61	0.9012	2.42	0.4726	2.44	0.4522
Lactobacillus apis	1.2	0.3093	3.02	0.2163	0.01	0.9944	3.4	0.0289	0.46	0.851	0.64	0.9012	0.68	0.8074	0.59	0.9427
Bombilactobacillus mellis	2.75	0.0002	0.37	0.7827	0.2	0.9557	17.21	0.0002	0.07	0.9365	1.07	0.9012	0.69	0.8074	1.57	0.7652
Alpha2.1	3.17	0.0002	7.4	0.0136	0.3	0.9557	15.17	0.0002	0.13	0.9319	1.33	0.9012	1.55	0.6842	0.44	0.9427
Bifidobacterium asteroides	4.07	0.0002	1.76	0.3715	0.32	0.9557	29.04	0.0002	0.51	0.851	0.36	0.9012	1.1	0.6842	0.29	0.9427
Snodgrassella alvi	0.94	0.5959	0.06	0.9464	1.47	0.9251	0.84	0.5718	0.6	0.851	0.95	0.9012	0.5	0.8074	1.16	0.7652
Frischella perrara	1.08	0.4171	3.65	0.2163	0.1	0.9604	0.58	0.6676	1.97	0.851	0.46	0.9012	1.18	0.6842	0.78	0.8959
Gilliamella unclassified	3	0.0002	2.31	0.2574	0.19	0.9557	17.31	0.0002	0.52	0.851	1.05	0.9012	0.82	0.8074	1.12	0.7652
Lactobacillus helsingbogensis	1.64	0.0467	1.41	0.386	0.29	0.9557	5.68	0.0017	0.68	0.851	0.49	0.9012	1.45	0.6842	1.23	0.7652
Lactobacillus kullabergensis	1.68	0.0396	2.27	0.2574	0.68	0.9557	4.39	0.0087	1.77	0.851	1.89	0.7157	0.6	0.8074	1.13	0.7652
Lactobacillus unclassified	2.62	0.0002	1.61	0.3814	0.32	0.9557	17.04	0.0002	0.15	0.9319	0.61	0.9012	1.1	0.6842	0.38	0.9427
Bombilactobacillus mellifer	2.87	0.0002	0.8	0.5463	3.56	0.2233	13.66	0.0002	0.83	0.851	0.93	0.9012	0.91	0.8074	1.12	0.7652
Gilliamella apis	0.85	0.679	1.31	0.386	0.91	0.9557	0.11	0.9532	0.78	0.851	1.24	0.9012	0.54	0.8074	1.03	0.7652
Bartonella apis	1.17	0.3264	0.27	0.8147	4.57	0.1938	0.58	0.6676	0.52	0.851	0.4	0.9012	1.32	0.6842	1.1	0.7652
Sum Other	3.16	0.0002	3.11	0.2163	3.29	0.2233	13.5	0.0002	0.35	0.8881	0.39	0.9012	1.38	0.6842	0.72	0.8959

## Sheet: Wilcoxon and Alpha diversity
Title: A longitudinal field study of commercial honey bees shows that non-native probiotics do not rescue antibiotic treatment, and are generally not beneficial
Authors: Kirk E. Anderson1,5,*, Nathan O. Allen3,5, Duan C. Copeland1,2 Oliver L. Kortenkamp1, Robert Erickson1, Brendon M. Mott1, and Randy Oliver4.
Corresponding author: Kirk E. Anderson
Table S5b. The effect of antibiotics on the gut microbiome. ANOVA results examining Log10 transformed diversity metrics and Wilcoxon results examining 16S adjusted cell numbers against controls at each time point.
Arrows represent significant differences and indicate an increase or decrease relative to controls (TYLO= Tylosin, OXY = Oxytetracycline)
Time Zero						Time One						Time Two						Time Three
ANOVA	OXY		TYLO			ANOVA	OXY		TYLO			ANOVA	OXY		TYLO			ANOVA	OXY		TYLO
	Pr > F	↕	Pr > F	↕			Pr > F	↕	Pr > F	↕			Pr > F	↕	Pr > F	↕			Pr > F	↕	Pr > F	↕
sobs	ns		ns			sobs	ns		ns			sobs	0.0028	↓	0.0053	↓		sobs	0.0162	↓	0.0328	↓
shannon	ns		ns			shannon	0.0332	↓	0.0559	↓		shannon	0.0044	↓	0.0004	↓		shannon	0.034	↓	0.0328	↓
effective sp.	ns		ns			effective sp.	0.0332	↓	0.0136	↓		effective sp.	0.0004	↓	0.0004	↓		effective sp.	0.0088	↓	0.0108	↓
shannon eveness	ns		ns			shannon eveness	0.0427	↓	0.0126	↓		shannon eveness	0.0092	↓	0.0004	↓		shannon eveness	0.0491	↓	0.041	↓
Wilcoxon	OXY		TYLO			Wilcoxon	OXY		TYLO			Wilcoxon	OXY		TYLO			Wilcoxon	OXY		TYLO
	Pr > F	↕	Pr > F	↕			Pr > F	↕	Pr > F	↕			Pr > F	↕	Pr > F	↕			Pr > F	↕	Pr > F	↕
Gilliamella apicola	ns		ns			Gilliamella apicola	ns		ns			Gilliamella apicola	ns		ns			Gilliamella apicola	ns		ns
Lactobacillus kimbladii	ns		ns			Lactobacillus kimbladii	ns		0.0374	↓		Lactobacillus kimbladii	0.0238	↓	0.0278	↓		Lactobacillus kimbladii	ns		ns
Lactobacillus melliventris	ns		ns			Lactobacillus melliventris	ns		ns			Lactobacillus melliventris	0.0311	↓	ns			Lactobacillus melliventris	ns		ns
Lactobacillus apis	ns		ns			Lactobacillus apis	0.0417	↓	0.0374	↓		Lactobacillus apis	0.0153	↓	0.0278	↓		Lactobacillus apis	0.0425	↓	ns
Bombilactobacillus mellis	ns		ns			Bombilactobacillus mellis	ns		ns			Bombilactobacillus mellis	0.0238	↓	0.0187	↓		Bombilactobacillus mellis	ns		ns
Alpha2.1	ns		ns			Alpha2.1	0.0417	↓	ns			Alpha2.1	ns		ns			Alpha2.1	ns		ns
Bifidobacterium asteroides	ns		ns			Bifidobacterium asteroides	ns		ns			Bifidobacterium asteroides	0.0249	↓	0.0278	↓		Bifidobacterium asteroides	ns		0.034	↓
Snodgrassella alvi	ns		ns			Snodgrassella alvi	ns		ns			Snodgrassella alvi	ns		0.0427	↓		Snodgrassella alvi	ns		ns
Frischella perrara	ns		ns			Frischella perrara	ns		ns			Frischella perrara	ns		0.0427	↓		Frischella perrara	ns		ns
Gilliamella unclassified	ns		ns			Gilliamella unclassified	ns		ns			Gilliamella unclassified	ns		ns			Gilliamella unclassified	ns		ns
Lactobacillus helsingbogensis	ns		ns			Lactobacillus helsingbogensis	ns		0.0374	↓		Lactobacillus helsingbogensis	0.0238	↓	0.0187	↓		Lactobacillus helsingbogensis	ns		ns
Lactobacillus kullabergensis	ns		ns			Lactobacillus kullabergensis	ns		ns			Lactobacillus kullabergensis	ns		0.0427	↓		Lactobacillus kullabergensis	ns		ns
Lactobacillus unclassified	ns		ns			Lactobacillus unclassified	ns		ns			Lactobacillus unclassified	ns		ns	↓		Lactobacillus unclassified	ns		ns
Bombilactobacillus mellifer	ns		ns			Bombilactobacillus mellifer	ns		0.0455	↓		Bombilactobacillus mellifer	0.0213	↓	0.0278	↓		Bombilactobacillus mellifer	ns		ns
Gilliamella apis	ns		ns			Gilliamella apis	ns		ns			Gilliamella apis	ns		0.0427	↓		Gilliamella apis	ns		ns
Bartonella apis	ns		ns			Bartonella apis	ns		ns			Bartonella apis	ns		0.4903			Bartonella apis	ns		ns
Sum Other	ns		ns			Sum Other	ns		ns			Sum Other	ns		ns			Sum Other	ns		ns

## Sheet: MANOVA Time0
Title: A longitudinal field study of commercial honey bees shows that non-native probiotics do not rescue antibiotic treatment, and are generally not beneficial
Authors: Kirk E. Anderson1,5,*, Nathan O. Allen3,5, Duan C. Copeland1,2 Oliver L. Kortenkamp1, Robert Erickson1, Brendon M. Mott1, and Randy Oliver4.
Corresponding author: Kirk E. Anderson
Table S5c. MANOVA results examining baseline microbiome prior to antibiotic treatment.
Samples were evaluated at 7, 19 and 33 days post antibiotic treatment.
			MANOVA Test Criteria and F Approximations for the Hypothesis of No Overall Antibio Effect							proc glm data = d;
			H = Type III SSCP Matrix for Antibio							class Antibio;
			E = Error SSCP Matrix							model G_apicola L_kim L_mell L_apis B_mellis A2_1 B_ast S_alvi F_perr G_uncl L_hel L_kull L_unc B_mellif G_apis Bart Sum = Antibio;
										manova h=_All_ / printH printE;
			S=2 M=6.5 N=19.5							run;
			Statistic	Value	F Value	Num DF	Den DF	Pr > F
			Pillai's Trace	0.342092	0.54	32	84	0.9733
MANOVA
	F value	Pr >F	FDR
Gilliamella apicola	0.24	0.7835
Lactobacillus kimbladii	0.5	0.6122
Lactobacillus melliventris	0.28	0.7538
Lactobacillus apis	0.75	0.4751
Bombilactobacillus mellis	0.17	0.8483
Alpha2.1	0.08	0.9257
Bifidobacterium asteroides	0.06	0.9454
Snodgrassella alvi	0.06	0.9417
Frischella perrara	0.5	0.6069
Gilliamella unclassified	0.33	0.7233
Lactobacillus helsingbogensis	0.49	0.6181
Lactobacillus kullabergensis	0.02	0.9842
Lactobacillus unclassified	0.23	0.7929
Bombilactobacillus mellifer	1.09	0.3428
Gilliamella apis	0.21	0.8099
Bartonella apis	0.59	0.5556
Sum Other	0.18	0.8394

## Sheet: MANOVA Time1
Title: A longitudinal field study of commercial honey bees shows that non-native probiotics do not rescue antibiotic treatment, and are generally not beneficial
Authors: Kirk E. Anderson1,5,*, Nathan O. Allen3,5, Duan C. Copeland1,2 Oliver L. Kortenkamp1, Robert Erickson1, Brendon M. Mott1, and Randy Oliver4.
Corresponding author: Kirk E. Anderson
Table S5d. MANOVA results examining the microbiome at time one (seven days) following antibiotic treatment.
Samples were evaluated at 7, 19 and 33 days post antibiotic treatment.
			MANOVA Test Criteria and F Approximations for the Hypothesis of No Overall Antibio Effect							proc glm data = d;
			H = Type III SSCP Matrix for Antibio							class Antibio;
			E = Error SSCP Matrix							model G_apicola L_kim L_mell L_apis B_mellis A2_1 B_ast S_alvi F_perr G_uncl L_hel L_kull L_unc B_mellif G_apis Bart Sum = Antibio;
										manova h=_All_ / printH printE;
			S=2 M=6.5 N=17							run;
			Statistic	Value	F Value	Num DF	Den DF	Pr > F
			Pillai's Trace	0.775842	1.47	32	74	0.0901
MANOVA
	F value	Pr >F	FDR
Gilliamella apicola	0.17	0.8436
Lactobacillus kimbladii	0.49	0.613
Lactobacillus melliventris	0.1	0.908
Lactobacillus apis	4.45	0.0165
Bombilactobacillus mellis	0.24	0.7842
Alpha2.1	9.28	0.0004
Bifidobacterium asteroides	0.06	0.9374
Snodgrassella alvi	2.1	0.1329
Frischella perrara	1.28	0.2879
Gilliamella unclassified	0.9	0.4119
Lactobacillus helsingbogensis	2.17	0.1244
Lactobacillus kullabergensis	1.04	0.3595
Lactobacillus unclassified	1.09	0.3455
Bombilactobacillus mellifer	0.38	0.683
Gilliamella apis	0.56	0.5752
Bartonella apis	1.26	0.2931
Sum Other	2.48	0.0935

## Sheet: MANOVA Time2
Title: A longitudinal field study of commercial honey bees shows that non-native probiotics do not rescue antibiotic treatment, and are generally not beneficial
Authors: Kirk E. Anderson1,5,*, Nathan O. Allen3,5, Duan C. Copeland1,2 Oliver L. Kortenkamp1, Robert Erickson1, Brendon M. Mott1, and Randy Oliver4.
Corresponding author: Kirk E. Anderson
Table S5e. MANOVA results examining the microbiome at time two (nineteen days) following antibiotic treatment.
Samples were evaluated at 7, 19 and 33 days post antibiotic treatment.
			MANOVA Test Criteria and F Approximations for the Hypothesis of No Overall Antibio Effect							proc glm data = d;
			H = Type III SSCP Matrix for Antibio							class Antibio;
			E = Error SSCP Matrix							model G_apicola L_kim L_mell L_apis B_mellis A2_1 B_ast S_alvi F_perr G_uncl L_hel L_kull L_unc B_mellif G_apis Bart Sum = Antibio;
										manova h=_All_ / printH printE;
			S=2 M=6.5 N=20							run;
			Statistic	Value	F Value	Num DF	Den DF	Pr > F
			Pillai's Trace	0.781999	1.73	32	86	0.0245
MANOVA
	F value	Pr >F	FDR
Gilliamella apicola	2.3	0.1095	0.3096
Lactobacillus kimbladii	0.26	0.7717	0.8199
Lactobacillus melliventris	0.15	0.859	0.859
Lactobacillus apis	2.36	0.1038	0.3096
Bombilactobacillus mellis	1.51	0.2304	0.3917
Alpha2.1	2.08	0.134	0.3096
Bifidobacterium asteroides	0.61	0.5487	0.6343
Snodgrassella alvi	0.59	0.5597	0.6343
Frischella perrara	5.14	0.0089	0.0757
Gilliamella unclassified	2.39	0.1012	0.3096
Lactobacillus helsingbogensis	1.87	0.1639	0.3096
Lactobacillus kullabergensis	0.92	0.4062	0.6134
Lactobacillus unclassified	0.66	0.5199	0.6343
Bombilactobacillus mellifer	3.19	0.0485	0.2748
Gilliamella apis	0.85	0.433	0.6134
Bartonella apis	1.87	0.1638	0.3096
Sum Other	6.5	0.0029	0.0493

## Sheet: MANOVA Time3
Title: A longitudinal field study of commercial honey bees shows that non-native probiotics do not rescue antibiotic treatment, and are generally not beneficial
Authors: Kirk E. Anderson1,5,*, Nathan O. Allen3,5, Duan C. Copeland1,2 Oliver L. Kortenkamp1, Robert Erickson1, Brendon M. Mott1, and Randy Oliver4.
Corresponding author: Kirk E. Anderson
Table S5f. MANOVA results examining the microbiome at time three (thirty-three days) following antibiotic treatment.
Samples were evaluated at 7, 19 and 33 days post antibiotic treatment.
			MANOVA Test Criteria and F Approximations for the Hypothesis of No Overall Antibio Effect							proc glm data = d;
			H = Type III SSCP Matrix for Antibio							class Antibio;
			E = Error SSCP Matrix							model G_apicola L_kim L_mell L_apis B_mellis A2_1 B_ast S_alvi F_perr G_uncl L_hel L_kull L_unc B_mellif G_apis Bart Sum = Antibio;
										manova h=_All_ / printH printE;
			S=2 M=6.5 N=17							run;
			Statistic	Value	F Value	Num DF	Den DF	Pr > F
			Pillai's Trace	0.831288	1.91	32	86	0.0096
MANOVA
	F value	Pr >F	FDR
Gilliamella apicola	2.52	0.089	0.2161
Lactobacillus kimbladii	2.27	0.1129	0.2399
Lactobacillus melliventris	5.1	0.0091	0.1088
Lactobacillus apis	1.23	0.3008	0.3742
Bombilactobacillus mellis	1.12	0.3339	0.3784
Alpha2.1	2.88	0.0641	0.2161
Bifidobacterium asteroides	3.12	0.052	0.2161
Snodgrassella alvi	0.56	0.5739	0.5739
Frischella perrara	1.2	0.3082	0.3742
Gilliamella unclassified	3.14	0.0511	0.2161
Lactobacillus helsingbogensis	1.83	0.1692	0.2615
Lactobacillus kullabergensis	2	0.1444	0.2455
Lactobacillus unclassified	4.71	0.0128	0.1088
Bombilactobacillus mellifer	2.53	0.089	0.2161
Gilliamella apis	1	0.3741	0.3975
Bartonella apis	1.37	0.2622	0.3715
Sum Other	2.13	0.1285	0.2427

## Sheet: Controls over TIME
Title: A longitudinal field study of commercial honey bees shows that non-native probiotics do not rescue antibiotic treatment, and are generally not beneficial
Authors: Kirk E. Anderson1,5,*, Nathan O. Allen3,5, Duan C. Copeland1,2 Oliver L. Kortenkamp1, Robert Erickson1, Brendon M. Mott1, and Randy Oliver4.
Corresponding author: Kirk E. Anderson
Table S5g. MANOVA results examining the microbiome of control colonies over time.
Samples were evaluated prior to antibiotic treatment, and at 7, 19 and 33 days post antibiotic treatment (labeled on the x-axis as 1,2,3, and 4). Y-axis units are log ratio scores for each species.
			MANOVA Test Criteria and F Approximations for the Hypothesis of No Overall Time Effect							proc glm data = control;
			H = Type III SSCP Matrix for Time							class Time;
			E = Error SSCP Matrix							model G_apicola L_kim L_mell L_apis B_mellis A2_1 B_ast S_alvi F_perr G_uncl L_hel L_kull L_unc B_mellif G_apis Bart Sum = Time;
										manova h=_All_ / printH printE;
			S=3 M=6 N=17.5							run;
			Statistic	Value	F Value	Num DF	Den DF	Pr > F
			Pillai's Trace	0.87858	1.01	48	117	0.471
MANOVA
	F value	Pr >F	FDR
Gilliamella apicola	0.27	0.847
Lactobacillus kimbladii	0.84	0.4784
Lactobacillus melliventris	1.39	0.2569
Lactobacillus apis	1.95	0.1332
Bombilactobacillus mellis	1.51	0.2236
Alpha2.1	1.6	0.1996
Bifidobacterium asteroides	2.26	0.0922
Snodgrassella alvi	1.63	0.1934
Frischella perrara	0.54	0.6568
Gilliamella unclassified	1.16	0.3355
Lactobacillus helsingbogensis	0.26	0.8552
Lactobacillus kullabergensis	0.25	0.86
Lactobacillus unclassified	4.79	0.0051
Bombilactobacillus mellifer	0.7	0.5577
Gilliamella apis	0.11	0.9557
Bartonella apis	0.51	0.6786
Sum Other	1.57	0.2081

## Sheet: Tylosin over TIME
Title: A longitudinal field study of commercial honey bees shows that non-native probiotics do not rescue antibiotic treatment, and are generally not beneficial
Authors: Kirk E. Anderson1,5,*, Nathan O. Allen3,5, Duan C. Copeland1,2 Oliver L. Kortenkamp1, Robert Erickson1, Brendon M. Mott1, and Randy Oliver4.
Corresponding author: Kirk E. Anderson
Table S5h. MANOVA results examining the microbiome of Tylosin treated colonies over time.
Samples were evaluated prior to antibiotic treatment, and at 7, 19 and 33 days post antibiotic treatment (labeled on the x-axis as 1,2,3, and 4). Y-axis units are log ratio scores for each species.
			MANOVA Test Criteria and F Approximations for the Hypothesis of No Overall Time Effect							proc glm data = Tylosin;
			H = Type III SSCP Matrix for Time							class Time;
			E = Error SSCP Matrix							model G_apicola L_kim L_mell L_apis B_mellis A2_1 B_ast S_alvi F_perr G_uncl L_hel L_kull L_unc B_mellif G_apis Bart Sum = Time;
										manova h=_All_ / printH printE;
			S=3 M=6 N=33							run;
			Statistic	Value	F Value	Num DF	Den DF	Pr > F
			Pillai's Trace	1.24239	3.09	48	210	<.0001
MANOVA
	F value	Pr >F	FDR
Gilliamella apicola	6.41	0.0006	0.0017
Lactobacillus kimbladii	0.12	0.9454	0.9454
Lactobacillus melliventris	1.28	0.2877	0.4009
Lactobacillus apis	1.22	0.3066	0.4009
Bombilactobacillus mellis	7.33	0.0002	0.0007
Alpha2.1	7.45	0.0002	0.0007
Bifidobacterium asteroides	16.9	0.0001	0.0007
Snodgrassella alvi	0.3	0.8237	0.8752
Frischella perrara	1.73	0.1677	0.2851
Gilliamella unclassified	7.39	0.0002	0.0007
Lactobacillus helsingbogensis	2.93	0.0383	0.0723
Lactobacillus kullabergensis	1.22	0.3063	0.4009
Lactobacillus unclassified	18.81	0.0001	0.0007
Bombilactobacillus mellifer	5.39	0.0019	0.0046
Gilliamella apis	0.75	0.528	0.5984
Bartonella apis	0.99	0.4038	0.4903
Sum Other	4.15	0.0086	0.0183

## Sheet: Oxytetracycline over TIME
Title: A longitudinal field study of commercial honey bees shows that non-native probiotics do not rescue antibiotic treatment, and are generally not beneficial
Authors: Kirk E. Anderson1,5,*, Nathan O. Allen3,5, Duan C. Copeland1,2 Oliver L. Kortenkamp1, Robert Erickson1, Brendon M. Mott1, and Randy Oliver4.
Corresponding author: Kirk E. Anderson
Table S5. MANOVA results examining the microbiome of Oxytetracycline treated colonies over time.
Samples were evaluated prior to antibiotic treatment, and at 7, 19 and 33 days post antibiotic treatment (labeled on the x-axis as 1,2,3, and 4). Y-axis units are log ratio scores for each species.
			MANOVA Test Criteria and F Approximations for the Hypothesis of No Overall Time Effect							proc glm data = Oxytet;
			H = Type III SSCP Matrix for Time							class Time;
			E = Error SSCP Matrix							model G_apicola L_kim L_mell L_apis B_mellis A2_1 B_ast S_alvi F_perr G_uncl L_hel L_kull L_unc B_mellif G_apis Bart Sum = Time;
										manova h=_All_ / printH printE;
			S=3 M=6 N=34.5							run;
			Statistic	Value	F Value	Num DF	Den DF	Pr > F
			Pillai's Trace	1.22279	3.14	48	219	<.0001
MANOVA
	F value	Pr >F	FDR
Gilliamella apicola	2.7	0.0506	0.0717
Lactobacillus kimbladii	5.31	0.0021	0.0045
Lactobacillus melliventris	4.75	0.0041	0.0077
Lactobacillus apis	2.81	0.0445	0.0688
Bombilactobacillus mellis	9.29	0.0001	0.0003
Alpha2.1	8.97	0.0001	0.0003
Bifidobacterium asteroides	13.3	0.0001	0.0003
Snodgrassella alvi	1.22	0.3089	0.3501
Frischella perrara	1.04	0.3795	0.4032
Gilliamella unclassified	11.26	0.0001	0.0003
Lactobacillus helsingbogensis	5.46	0.0017	0.0041
Lactobacillus kullabergensis	3.44	0.0202	0.0343
Lactobacillus unclassified	2.62	0.0561	0.0734
Bombilactobacillus mellifer	7.73	0.0001	0.0003
Gilliamella apis	0.13	0.9393	0.9393
Bartonella apis	1.42	0.2419	0.2937
Sum Other	12.02	0.0001	0.0003
